# Supplementary material for: Genome-Wide Identification of Schistosoma japonicum MicroRNAs Using a Deep-Sequencing Approach
Source: PLoS One. 2009 Dec 8;4(12):e8206. doi: 10.1371/journal.pone.0008206 (PMC2785426; doi:10.1371/journal.pone.0008206)
Supplement: Table S1 — The numbers of enzymes and proteins involved in the small-RNA machinery of schistosomes and representative eukaryotes. (0.03 MB XLS) [file pone.0008206.s004.xls]

## Sheet: Sheet1
Table S1. The numbers of enzymes and proteins involved in the small-RNA machinery of schistosomes and representative eukaryotes
Species	Pasha	Drosha	Dicer	Ago
Schistosoma japonicum[1]	1 (Sjc_0013270)	1 (Sjc_0048900)	1 (Sjc_0069770)	3 (Sjc_0044720, Sjc_0045200 and Sjc_0103990)
Schistosoma mansoni[2]	1 (Smp_087220)	1 (Smp_142510.2)	1 (Smp_169750)	4 (Smp_140010, Smp_179320, Smp_102690.2 and Smp_102690.3)
Homo sapiens[3,4]	1	1	1	4
Drosophila melanogaster[3,4]	1	1	2	2
Caenorhabditis elegans[3,4]	1	1	1	5
Nematostella vectensis[3,4]	1	1	2	3
Trichoplax adhaerens[3,4]	1	1	5	1
Amphimedon queenslandica[3,4]	1	1	4	2
Monosiga brevicollis[3,4]	0	0	0	0
Saccharomyces cerevisiae[3,4]	0	0	0	0
Schizosaccharomyces pombeI[3,4]	0	0	1	1
Arabidopsis thaliana[3,4]	0	0	4	10
Physcomitrella patens[3,4]	0	0	5	6
Chlamydomonas reinhardtii[3,4]	0	0	3	2
References 1.Liu F, Zhou Y, Wang ZQ, Lu G, Zheng H, et al. (2009) The Schistosoma japonicum genome reveals features of host-parasite interplay. Schistosoma japonicum Genome Sequencing and Functional Analysis Consortium, Nature 460(7253):345-51. 2.Berriman M, Haas BJ, LoVerde PT, Wilson RA, Dillon GP,et al.(2009) The genome of the blood fluke Schistosoma mansoni. Nature 16;460(7253):352-358. 3.Gri…
