# Supplementary material for: Genome-Wide Identification of Schistosoma japonicum MicroRNAs Using a Deep-Sequencing Approach
Source: PLoS One. 2009 Dec 8;4(12):e8206. doi: 10.1371/journal.pone.0008206 (PMC2785426; doi:10.1371/journal.pone.0008206)
Supplement: Table S2 — Genomic mapping distribution of S. japonicum non-redundant samll RNA tags from schistosomula (SC) and adult worm (AW) cDNA libraries. (0.03 MB XLS) [file pone.0008206.s005.xls]

## Sheet: Sheet1
Table S2. Genomic mapping distribution of Schistosoma japonicum nonredundant samll RNA tags from schistosomula (SC) and adult worm (AW) cDNA libraries
Classification of RNA mapping	AW			SC
	Numbers of tags	percentage		Numbers of tags	percentage
rRNA	46197	19.452		40329	14.9187
tRNA	2999	1.26278		2368	0.875983
snRNA	495	0.208428		539	0.19939
snoRNA	16	0.00673707		29	0.0107278
repeats	56621	23.8412		66489	24.5959
coding exon	2754	1.15962		1593	0.589291
unknown short RNAs	128410	54.0692		158978	58.81
total	237492	100		270325	100
