# Supplementary material for: Genome-Wide Identification of Schistosoma japonicum MicroRNAs Using a Deep-Sequencing Approach
Source: PLoS One. 2009 Dec 8;4(12):e8206. doi: 10.1371/journal.pone.0008206 (PMC2785426; doi:10.1371/journal.pone.0008206)
Supplement: Table S3 — List of 176 Schistosoma japonicum miRNAs and their associated information. (0.17 MB XLS) [file pone.0008206.s006.xls]

## Sheet: 176-sja-miRNAs
Table S3. List of 176 Schistosoma japonicum miRNAs and their associated information*
Schistosoma japonicum miRNAs												Schistosoma japonicum miRNA Precursors													Schistosoma japonicum miRNAs star
miRNA ID	GenBank accession numbers	Genome Location			Sequences	Arms	Length	DNA strands	cDNA Libraries			miRNA precursor ID	GenBank accession numbers	Genome Location			Sequences	Structures	Length	DNA strands	mfe_P	cDNA Libraries			miRNA ID	miRNA stars ID	GenBank accession numbers	Genome Location			Sequences	Length	DNA strands	cDNA Libraries
		Genomic contigs	Start	End					Reads (SC)	Reads (AW)				Genomic contigs	Start	End						Reads (SC)	Reads (AW)					Genomic contigs	Start	End				Reads (SC)	Reads (AW)
sja-miR-3147	GQ266865	CNUS0000000944.1	6552	6571	UAUACCCGAGUACACUUCAU	3p	20	+	6	ND		sja-miR-3147	GQ267041	CNUS0000000944.1	6499	6581	UGGGUCCAAUCGAUAGAAGUGGCUCUGGUUGUGUGACAAGCGUAACUUGGUCAUAUACCCGAGUACACUUCAUUGGUGAGCCC	.(((..((.(((((.((((((((((.(((.((((((((((.....))).)))))))))).)))).)))))))))))))..)))	82	+	-35.9	6	ND		sja-miR-3147	///	///	///	///	///	///	///	///	///	///
sja-miR-3127	GQ266845	CNUS0000001012.1	14239	14258	AUUAGUCUGCGUCUCACUGU	3p	20	+	8	4		sja-miR-3127	GQ267021	CNUS0000001012.1	14186	14268	CUCAUUUUUGGAGAAUAUGUUUGGGCUCAGAUUACGCUUUAGUGCAAGAGCGUAUUAGUCUGCGUCUCACUGUACAAAAAUGA	.(((((((((....(((.((..((((.(((((((((((((......))))))))...))))).)))).))))).)))))))))	82	+	-25.5	8	4		sja-miR-3127	///	///	///	///	///	///	///	///	///	///
sja-miR-3080	GQ266797	CNUS0000001051.1	3641	3660	UCCUCGGGACCCUGCUGCGG	5p	20	-	11	8		sja-miR-3080	GQ266973	CNUS0000001051.1	3604	3670	AGGGUGACAGUCCUCGGGACCCUGCUGCGGGGGCUCGCGAAGGCGGGGUUCGAUGGAGUGUAACUCG	.((((.(((.(((((((.((((((((((((....))))...)))))))))))).))).))).)))).	66	-	-35.4	11	8		sja-miR-3080	///	///	///	///	///	///	///	///	///	///
sja-miR-3040	GQ266757	CNUS0000001338.1	266	285	CAAGUGACGCAAACUGGAAA	3p	20	-	ND	3		sja-miR-3040	GQ266933	CNUS0000001338.1	256	347	GGGUCGAACUGUUGUGCAGUAAAUGCGUCCUUUGGUUGAAAACUGAUGUCUCGCCUACGCCACAAGUGACGCAAACUGGAAAAGGCCGAUCG	.(((((..((....(.((((...((((((((((((((((..((....)).))).....)))).))).)))))).)))).)..))..))))).	91	-	-27	ND	3		sja-miR-3040	///	///	///	///	///	///	///	///	///	///
sja-miR-3122	GQ266840	CNUS0000001615.1	653	674	UUUAGUGCGAGCGCGUAUUUUU	3p	22	-	3	ND		sja-miR-3122	GQ267016	CNUS0000001615.1	643	733	AGGGGUUCGAUAGAGGACUGUCGCUCGUUCUGGGGCACAUGUUUAGAUUCAGACCAUGCUUUAGUGCGAGCGCGUAUUUUUUUUGAGGCUU	.(((.(((((.(((((((.(.(((((((.((((((((...((((......))))..)))))))).)))))))))).))))).))))).)))	90	-	-30.3	3	ND		sja-miR-3122	///	///	///	///	///	///	///	///	///	///
sja-miR-3111	GQ266829	CNUS0000001639.1	2011	2031	UGUGGGACUCCUCAGCAGUGU	5p	21	+	ND	4		sja-miR-3111	GQ267005	CNUS0000001639.1	2001	2069	UUCGUCCUAGUGUGGGACUCCUCAGCAGUGUGCAUCCACGACUCUGUUGGGGGUCGAACCCAGGACCCU	...(((((.(.((..((((((.((((((.((.(......))).))))))))))))..))).)))))...	68	+	-28.6	ND	4		sja-miR-3111	///	///	///	///	///	///	///	///	///	///
sja-miR-3112	GQ266830	CNUS0000002146.1	2161	2180	UGUGGGCUGAAGUAGUGCUU	5p	20	+	ND	13		sja-miR-3112	GQ267006	CNUS0000002146.1	2151	2227	CAGUUGCGGAUGUGGGCUGAAGUAGUGCUUCGUCUACUGACGCUAGGCUACUGCUGCGGAUCUGGAUGCGUGUUUGU	(((..(((.((.(((((((.((((((((((((((....))))..)))).)))))).))).)))).)).)))..))).	76	+	-27.6	ND	13		sja-miR-3112	///	///	///	///	///	///	///	///	///	///
sja-miR-3091	GQ266808	CNUS0000002216.1	7908	7928	UGAUGUCGUCUGACAGGCUGU	3p	21	-	5	ND		sja-miR-3091	GQ266984	CNUS0000002216.1	7898	7978	UAUUCCAAGGACACUCUGUUUUUGUAUCUAUACGCAUGAAUUGUGUGUGUUGAUGUCGUCUGACAGGCUGUCUGUGGAAUU	.((((((.(((((..(((((..((((((.((((((((.....)))))))).)))).))...)))))..))))).)))))).	80	-	-32.6	5	ND		sja-miR-3091	///	///	///	///	///	///	///	///	///	///
sja-miR-3071	GQ266788	CNUS0000004292.1	5530	5551	UAGUUUACUUGGAUCAACUGUU	3p	22	+	ND	30		sja-miR-3071	GQ266964	CNUS0000004292.1	5476	5561	ACCACAUUAACAGUUAAUCCAAGUACAUAUAAUAAGUUCAGUGUUUAUGAGAAUUAGUUUACUUGGAUCAACUGUUAUGUUUGAGG	.((.((.((((((((.(((((((((....((((...((((.......)))).))))...))))))))).))))))))....)).))	85	+	-25.2	ND	30		sja-miR-3071	///	///	///	///	///	///	///	///	///	///
sja-miR-3060	GQ266777	CNUS0000004766.1	4046	4065	GUGUGGUUGUCAGAAGGGGC	3p	20	-	10	ND		sja-miR-3060	GQ266953	CNUS0000004766.1	4036	4125	GUAUGCUUCUCCCUGUCUUUCACAUCGCGCGAACAUUCCAUGUAUCUGUAUUAAUCGUCGGUGUGGUUGUCAGAAGGGGCAUCGGCCUCA	(.((((((((..(((.(..((((((((.((((......((......))......))))))))))))..).))).))))))))).......	89	-	-27.2	10	ND		sja-miR-3060	///	///	///	///	///	///	///	///	///	///
sja-miR-3148	GQ266866	CNUS0000004793.1	1349	1372	CAGCCGUUCAGCUACCCAGUGUAU	5p	24	+	ND	5		sja-miR-3148	GQ267042	CNUS0000004793.1	1339	1415	UUGUAACGAGCAGCCGUUCAGCUACCCAGUGUAUAUUCUAUUUACGUUGGGUCGUUUCCUGCGGCUGAGAUAGAAUG	..........(((((((..(((.((((((((((.........)))))))))).)))....)))))))..........	76	+	-25.2	ND	5		sja-miR-3148	///	///	///	///	///	///	///	///	///	///
sja-miR-36	GQ266869	CNUS0000004851.1	282	304	CCACCGGGUAGACAUUCAUUCGC	3p	23	-	4427	5058		sja-miR-36	GQ267045	CNUS0000004851.1	272	364	UAUAGCUUGCGAAGAAUGCCGAUCCGGUCAGCCAUUCAACAAUCUAUCAGUAAUAAACGGCCACCGGGUAGACAUUCAUUCGCAAGAUAUUAU	.....(((((((((((((.(.(((((((..(((.........................))).))))))).).))))).)))))))).......	92	-	-30.61	4452	5071		sja-miR-36	sja-miR-36*	GU014498	CNUS0000004851.1	332	354	GAAGAAUGCCGAUCCGGUCAGCC	23	-	24	13
sja-miR-3020	GQ266737	CNUS0000004949.1	1660	1681	AGAGGGUCCUGGGUUCGAUCUU	3p	22	-	ND	4		sja-miR-3020	GQ266913	CNUS0000004949.1	1650	1746	UAGUGAGCUGAUAUUUAAUUACAAGGACUGUUGUGGUCCAAUGGAAAAGCGCCCGUCAUGGAGCCAGAGGGUCCUGGGUUCGAUCUUCGGCGAGGUC	......(((((.(((.((((...((((((.((.(((((((((((........))))..)))).))))).)))))).)))).)))..)))))......	96	-	-30.4	ND	4		sja-miR-3020	///	///	///	///	///	///	///	///	///	///
sja-miR-3087	GQ266804	CNUS0000006467.1	741	761	UCUUCGUCGUAUCUGCCUAUU	3p	21	-	7	3		sja-miR-3087	GQ266980	CNUS0000006467.1	731	811	ACUGAACGGGACAGUUAGGACUCGGAAAGACGGGGACAUUCGUCGUUGUCUCUUCGUCGUAUCUGCCUAUUCCCCCACUGA	...(((..((.(((.((.(((..(((.((((((.(((....))).)))))).)))))).)).)))))..))).........	80	-	-26.4	7	3		sja-miR-3087	///	///	///	///	///	///	///	///	///	///
sja-miR-3098	GQ266815	CNUS0000007030.1	2738	2759	UGGACUCAGUAGUCUAGUGGUU	5p	22	+	ND	14		sja-miR-3098	GQ266991	CNUS0000007030.1	2728	2805	AUUUGGACUCUGGACUCAGUAGUCUAGUGGUUUACGUGGUGGCGUUUGACACGAAACGGACUGAGUUCGAAUCCCACU	....(((.((.(((((((((.((...(((....((((....))))....)))...))..))))))))))).)))....	77	+	-26	ND	17		sja-miR-3098	sja-miR-3098*	GU014515	CNUS0000007030.1	2776	2798	ACACGAAACGGACUGAGUUCGAA	23	+	ND	2
sja-miR-3134	GQ266852	CNUS0000007282.1	11803	11824	AGGCGCAUGGUUGGCUGCAUUU	5p	22	-	ND	5		sja-miR-3134	GQ267028	CNUS0000007282.1	11739	11834	UGUUUGGACCAGGCGCAUGGUUGGCUGCAUUUGGUCGAUUGGGCACCAAAUUUCCAGUGAUACCAACAAAGUUAGUCAGAUUGUCUGGACCCUUGU	.....((.(((((((..((..(((((....(((((..((((((.........))))))...)))))...)))))..))...))))))).)).....	95	-	-28.4	ND	5		sja-miR-3134	///	///	///	///	///	///	///	///	///	///
sja-miR-3086	GQ266803	CNUS0000007485.1	9109	9129	UCUGGACUCAGUAGUUUAGUU	5p	21	+	3	ND		sja-miR-3086	GQ266979	CNUS0000007485.1	9099	9183	AGCGUAACUGUCUGGACUCAGUAGUUUAGUUAUGAACGCAGUGGCGUUUGACUCGAAACGAACUGAGUUUGAAUCCCAGUAUGGA	.((((.(((((.(((((((((.((((((((..((((((....))))))))))..))))..)))))))))))....)))))))..	84	+	-25.2	3	ND		sja-miR-3086	///	///	///	///	///	///	///	///	///	///
sja-miR-10	GQ266703	CNUS0000007487.1	6188	6209	AACCCUGUAGACCCGAGUUUGG	5p	22	+	1671	1158		sja-miR-10	GQ266879	CNUS0000007487.1	6178	6256	CCUCAGUAUGAACCCUGUAGACCCGAGUUUGGAUGCCGUUAGAUGCAAAUUCGAGUCUAUAAGGAAAGAUACUUUGGAA	((..(((((...((.(((((((.((((((((.((........)).)))))))).))))))).))....)))))..))..	78	+	-26.7	1708	1203		sja-miR-10	sja-miR-10*	GU014516	CNUS0000007487.1	6224	6246	AAAUUCGAGUCUAUAAGGAAAGA	23	+	36	44
sja-miR-71a	GQ266873	CNUS0000007682.1	3098	3120	UGAAAGACGAUGGUAGUGAGAUG	5p	23	-	483513	289762		sja-miR-71a	GQ267049	CNUS0000007682.1	3051	3130	ACUAGUGCUGUGAAAGACGAUGGUAGUGAGAUGCCAGUUGCAUCUCGCUUCCCCGCCUUUCCCGGUAAGAAUCACUAGUC	((((((((((.(((((.((..((.((((((((((.....)))))))))).)).)).))))).))).......))))))).	79	-	-33.01	483531	289769		sja-miR-71a	///	///	///	///	///	///	///	///	///	///
sja-miR-2d	GQ266710	CNUS0000007682.1	2974	2995	UCACAGCCAGUAUUGAUGAACG	3p	22	-	14519	9609		sja-miR-2d	GQ266886	CNUS0000007682.1	2964	3041	ACCUUUUGCACCGCAGUCAAUAUUGGCUGAUGGCAUUGUUUUAUUGUCACAGCCAGUAUUGAUGAACGGGGUAAUAGG	.(((.((((.(((..((((((((((((((.(((((.........)))))))))))))))))))...))).)))).)))	77	-	-37.7	14523	9610		sja-miR-2d	sja-miR-2d*	GU014507	CNUS0000007682.1	3007	3028	CAGUCAAUAUUGGCUGAUGGCA	22	-	4	1
sja-miR-2c	GQ266709	CNUS0000007682.1	2779	2799	UAUCACAGUCCAAGCUUUGGU	3p	21	-	300	318		sja-miR-2c	GQ266885	CNUS0000007682.1	2769	2851	CCACCGCUCUUACCAACUUAGACUGAGUUAUACUGCUACUGUAAGCUUUGUAUAUCACAGUCCAAGCUUUGGUAAGUUUUGAU	........(((((((((((.(((((.(.(((((.(((......)))...))))).).))))).)))..)))))))).......	82	-	-24.7	416	385		sja-miR-2c	sja-miR-2c*	GU014494	CNUS0000007682.1	2821	2841	UACCAACUUAGACUGAGUUAU	21	-	115	67
sja-miR-2b	GQ266708	CNUS0000007682.1	2880	2902	UAUCACAGCCCUGCUUGGGACAC	3p	23	-	1397	932		sja-miR-2b	GQ266884	CNUS0000007682.1	2870	2946	AGGUGGUGCGCGUCUCAAAGGACUGUGAGCCAACGUAAUUACUGUAUCACAGCCCUGCUUGGGACACAGCCUACCUG	((((((.(((.((((((((((.((((((..((..........))..)))))).)))..))))))).).)))))))).	76	-	-31.5	1401	935		sja-miR-2b	sja-miR-2b*	GU014499	CNUS0000007682.1	2915	2936	CGUCUCAAAGGACUGUGAGCCA	22	-	3	3
sja-miR-92	GQ266876	CNUS0000007794.1	10269	10290	UAUUGCACUUACCUUCGCCUUG	3p	22	-	753	793		sja-miR-92	GQ267052	CNUS0000007794.1	10259	10334	CAUGUUUGUGAGGUGGAUGUUAGUGCAAUUUAGUGACGUAAAUAUAUUGCACUUACCUUCGCCUUGCAAAUAUAGG	.(((((((..(((((((.((.((((((((.((..........)).)))))))).)).)))))))..)))))))...	75	-	-31.5	983	904		sja-miR-92	sja-miR-92*	GU014512	CNUS0000007794.1	10303	10324	AGGUGGAUGUUAGUGCAAUUUA	22	-	227	111
sja-miR-3128	GQ266846	CNUS0000008096.1	24889	24911	CGGCGUCUGGACGUUUGGUUUUU	5p	23	-	317	284		sja-miR-3128	GQ267022	CNUS0000008096.1	24831	24921	CUACAGCACACGGCGUCUGGACGUUUGGUUUUUAGUUGCACUACUUACGCAAAGUGUGCUGAAUGUACGGAAAUCGUUCGUGAUGCACCGG	.....((((((((((((((.(((((..((......((((.........)))).....))..))))).))))...)).))))).))).....	90	-	-26.9	317	284		sja-miR-3128	///	///	///	///	///	///	///	///	///	///
sja-miR-5	GQ266871	CNUS0000008535.1	188	208	UAAGGAAUUAGAGAUGUGUUU	5p	21	-	123	66		sja-miR-5	GQ267047	CNUS0000008535.1	129	218	UUUGCAGUGCUAAGGAAUUAGAGAUGUGUUUUGUAUUGAAGAACACUUCCAGCAAACGUUCGCGCGUUUUUCGACUGUGGUGCUGUAAUC	.((((((..(((.((....(((((((((((((((...((((....))))..))))).....))))))))))...)).)))..))))))..	89	-	-26.2	129	71		sja-miR-5	sja-miR-5*	GU014502	CNUS0000008535.1	139	158	CGCGCGUUUUUCGACUGUGG	20	-	6	5
sja-miR-3114	GQ266832	CNUS0000008807.1	604	625	UUCAGACCUGGACGUGGCUGUU	5p	22	-	4	ND		sja-miR-3114	GQ267008	CNUS0000008807.1	559	635	CCAGGCUGGAUUCAGACCUGGACGUGGCUGUUUAGACCACAUCUUCACACUGCGACAGGUCCUGGAACACAGACACA	...(.(((..(((.((((((..((..(.(((..(((.....)))..))))..)).))))))...)))..))).)...	76	-	-25.2	4	ND		sja-miR-3114	///	///	///	///	///	///	///	///	///	///
sja-miR-3126	GQ266844	CNUS0000009072.1	653	673	UUUUGUUAUGCAUACACGUGU	3p	21	-	12	11		sja-miR-3126	GQ267020	CNUS0000009072.1	643	722	AGCUUGACCCGAUGCAUAUGUAUGCAUACAAAAUGUUGUUUUUAAUACUUUUUGUUAUGCAUACACGUGUAAUGCUAAGC	.(((((...((.((((..((((((((((((((((((((....)))))..))))).))))))))))..)))).)).)))))	79	-	-25.3	12	11		sja-miR-3126	///	///	///	///	///	///	///	///	///	///
sja-miR-483	GQ266870	CNUS0000009810.1	3750	3769	UAGACGGUUUGAAACAUGGA	5p	20	+	77	ND		sja-miR-483	GQ267046	CNUS0000009810.1	3740	3834	AGUAGCUGCUUAGACGGUUUGAAACAUGGAGAAAUAAGCUCUUUCUGGUACGUAUUUCUCACAUGUUCCACGACUGCAUCACAUGAAGCUGACUG	(((((((.....(((((((((.((((((((((((((.(((......)))...)))))))).)))))).)).)))))..))......)))).))).	94	+	-26	77	ND		sja-miR-483	///	///	///	///	///	///	///	///	///	///
sja-miR-3076	GQ266793	CNUS0000010728.1	6068	6089	UCCCCAGAUACGUGAAGCGGUU	3p	22	-	ND	4		sja-miR-3076	GQ266969	CNUS0000010728.1	6058	6151	AAUCGAGCUUUCUGUAUCCGUGCUGAGAUUUCAUCAGUCACCACCAUCAGCACUGAUGAGACUCCCCAGAUACGUGAAGCGGUUUACACGCUCA	....((((...((((.(((((((((.(((((((((((((..........).)))))))))).))..))).)))).)).)))).......)))).	93	-	-28.7	ND	5		sja-miR-3076	sja-miR-3076*	GU014490	CNUS0000010728.1	6119	6141	UCUGUAUCCGUGCUGAGAUUUCA	23	-	ND	1
sja-miR-3135	GQ266853	CNUS0000011523.1	2077	2097	AUGAGACUCCCCAGAUACGUA	3p	21	-	5	ND		sja-miR-3135	GQ267029	CNUS0000011523.1	2067	2154	AAUCGAGCUUUCUGUAUCCGUGCUGAGAUUUCGUCAGUCACCAGGCCAUCAGCACUGAUGAGACUCCCCAGAUACGUAAAGCGGUCUA	......(((((.((((((..((..(((.((((((((((......((.....)))))))))))))))..)))))))).)))))......	87	-	-26.2	5	ND		sja-miR-3135	///	///	///	///	///	///	///	///	///	///
sja-miR-71b	GQ266874	CNUS0000011792.1	2827	2849	UGAAAGACUUGAGUAGUGAGACG	5p	23	+	495378	71269		sja-miR-71b	GQ267050	CNUS0000011792.1	2817	2907	CCGUUUGCUGUGAAAGACUUGAGUAGUGAGACGCUUAUAGCGUUGUUGUCUGCGGUUCGGCGCCUCAUACUAAGUCUUUCCCGGCUCACUG	..((..((((.(((((((((.((((.((((.((((...(.(((........))).)..)))).))))))))))))))))).))))..))..	90	+	-35.4	495447	71286		sja-miR-71b	sja-miR-71b*	GU014503	CNUS0000011792.1	2879	2897	CCUCAUACUAAGUCUUUCC	19	+	65	12
sja-miR-2f	GQ266713	CNUS0000011792.1	2993	3011	UCACAGCCAAUAUUGAUACCCG	3p	22	+	68	12		sja-miR-2f	GQ266889	CNUS0000011792.1	2942	3022	CGAUACCUGGUGUUGAUUCUGGCUGAGUUCGUGGCAGGAUAAAGGUUUGCCUGUCACAGCCAAUAUUGAUACCCGGUGUUG	(((((((.(((((..((..(((((......((((((((.(((....))))))))))))))))..))..))))).)))))))	81	+	-39.47	68	12		sja-miR-2f	///	///	///	///	///	///	///	///	///	///
sja-miR-2e-5p	GQ266712	CNUS0000011792.1	3169	3190	ACCCUUGUUCGACUGUGAUGUG	5p	22	+	289	14		sja-miR-2e-5p	GQ266888	CNUS0000011792.1	3159	3239	UUCAGGCGCAACCCUUGUUCGACUGUGAUGUGAUUGAAAUUAGCCCAUAUCACAGCCGUGCUUAAGGGCUUCGUCGAAACC	(((.((((...((((((..((.((((((((((.............)))))))))).))....))))))...)))))))...	80	+	-28.12	289	14		sja-miR-2e-5p	sja-miR-2e-5p*	GU014492	CNUS0000011792.1	3206	3229	UAUCACAGCCGUGCUUAAGGGCUU	24	+	169	20
sja-miR-2e-3p	GQ266711	CNUS0000011792.1	3206	3229	UAUCACAGCCGUGCUUAAGGGCUU	3p	24	+	169	20		sja-miR-2e-3p	GQ266887	CNUS0000011792.1	3159	3239	UUCAGGCGCAACCCUUGUUCGACUGUGAUGUGAUUGAAAUUAGCCCAUAUCACAGCCGUGCUUAAGGGCUUCGUCGAAACC	(((.((((...((((((..((.((((((((((.............)))))))))).))....))))))...)))))))...	80	+	-28.12	169	20		sja-miR-2e-3p	sja-miR-2e-3p*	GU014514	CNUS0000011792.1	3169	3190	ACCCUUGUUCGACUGUGAUGUG	22	+	289	14
sja-miR-2a	GQ266707	CNUS0000011792.1	3106	3129	UAUCACAGUCCUGCUUAGGUGACG	3p	24	+	1019	265		sja-miR-2a	GQ266883	CNUS0000011792.1	3049	3139	CGACCAGUUCGUCAUCCAUGGAUUGUGAUUUUCGGACUCCAUGUUUCAUUAAGUGAAUAUCACAGUCCUGCUUAGGUGACGAAUUUCGUUG	((((.(((((((((((((.((((((((((.(((..(((..(((...)))..)))))).))))))))))))....)))))))))))..))))	90	+	-31.9	1077	277		sja-miR-2a	sja-miR-2a*	GU014495	CNUS0000011792.1	3059	3080	GUCAUCCAUGGAUUGUGAUUUU	22	+	17	3
sja-miR-3073	GQ266790	CNUS0000011901.1	2268	2288	UAUCCGUGCUGAGAUUUCGUU	5p	21	-	7	ND		sja-miR-3073	GQ266966	CNUS0000011901.1	2219	2298	GAGCUUUCUGUAUCCGUGCUGAGAUUUCGUUAGUCACCAGGCCAUCAGCACUGAUGAGACUCCCCAGAUACAUGAAGCGG	..(((((.((((((..((..(((.((((((((((......((.....)))))))))))))))..)))))))).)))))..	79	-	-25.1	7	ND		sja-miR-3073	///	///	///	///	///	///	///	///	///	///
sja-miR-3136	GQ266854	CNUS0000012437.1	4898	4918	AGAGCUUAUGGUGGAUUGUCA	3p	21	-	3	ND		sja-miR-3136	GQ267030	CNUS0000012437.1	4888	4975	CCAGUGAAGUAUAUUAACCCUAUACAAGCUCUCUACUCGAACAGUACAUGUCGAGUCAGAGCUUAUGGUGGAUUGUCAUCGGAACUGA	.((((...(.((..((((((((((..((((((..((((((.((.....)))))))).))))))))))).)).)))..)))...)))).	87	-	-26	3	ND		sja-miR-3136	///	///	///	///	///	///	///	///	///	///
sja-miR-3024	GQ266741	CNUS0000012615.1	7270	7289	AGGCAGGUCGGUUGAAGAAC	3p	20	+	12	16		sja-miR-3024	GQ266917	CNUS0000012615.1	7203	7299	GCCUAUCGUGAUGAACCAAUCGAGCUAUACUGGCUGGAACAAUAGUUCCUCAAGGUCCUACCAUGUCAGGCAGGUCGGUUGAAGAACGGUAAGACAA	...((((((..(....(((((((.((...(((((.(((((....)))))....((.....))..)))))..)).))))))).)..))))))......	96	+	-29.9	12	16		sja-miR-3024	///	///	///	///	///	///	///	///	///	///
sja-miR-1732	GQ266706	CNUS0000013714.1	6288	6307	GACCGUGUUGCUGCAGGAGC	3p	20	-	ND	4		sja-miR-1732	GQ266882	CNUS0000013714.1	6278	6366	AUCAUACUGGCAGCUAGCUGAGUCAAUAUUUUCAGCAUGUUGGUUGUAAGCGAGCGUGCGACCGUGUUGCUGCAGGAGCUUCUAAUUGA	.(((...(((.((((..(((((.((((((..((.(((((((.((.....)).)))))))))..)))))))).))).)))).)))..)))	88	-	-29	ND	4		sja-miR-1732	///	///	///	///	///	///	///	///	///	///
sja-miR-3099	GQ266816	CNUS0000013790.1	2673	2693	UGGAUGAUGUUGACGAGUUUU	3p	21	-	4	ND		sja-miR-3099	GQ266992	CNUS0000013790.1	2663	2760	CACUAGGAAUACAUCUGUCAGCUGUUCUCCAUGCACGAUUUUGUAAUGUAGUCCAUCGUAAGAAUCCUGGAUGAUGUUGACGAGUUUUCUUGGUACGC	.((((((((.((.((.((((((...((((((.....(((((((..(((.....)))..).)))))).)))).)).)))))))))).))))))))....	97	-	-25.6	4	ND		sja-miR-3099	///	///	///	///	///	///	///	///	///	///
sja-miR-3095	GQ266812	CNUS0000014570.1	2688	2709	UGGACACAGUAGCCUAGUGGUU	5p	22	-	88	106		sja-miR-3095	GQ266988	CNUS0000014570.1	2634	2719	UGUGACUGUCUGGACACAGUAGCCUAGUGGUUAACGCGGUGGCGUUUGACACGAAGCUGACUGAGUUCGAAUCCCAGUGUGAACAU	(((.((((..(((((.(((((((...(((...(((((....)))))...)))...))).)))).))))).....))))....))).	85	-	-25.6	88	107		sja-miR-3095	///	///	///	///	///	///	///	///	///	///
sja-miR-3056	GQ266773	CNUS0000015215.1	9994	10016	GGGGGUUGUUGUGGAGAUAGUUU	3p	23	+	ND	5		sja-miR-3056	GQ266949	CNUS0000015215.1	9927	10026	AAAACUGAAAAUUAAAUCGACGGGGAUUUCCUCAUAAUGUUUACUAAUCAAUACUUAGUUACAUUAAGGGGGUUGUUGUGGAGAUAGUUUAUUUGUCAAU	........((((((..((.((((.(((..(((..((((((..(((((.......))))).)))))))))..))).)))).))..))))))..........	99	+	-25.6	ND	5		sja-miR-3056	///	///	///	///	///	///	///	///	///	///
sja-miR-3149	GQ266867	CNUS0000015448.1	1627	1646	GCAAGCGGAAUCCAGGACGA	5p	20	+	5	ND		sja-miR-3149	GQ267043	CNUS0000015448.1	1617	1705	AUUGUGACUAGCAAGCGGAAUCCAGGACGAUGGAUGAGUCUCAAAUUGGACGAAACGAACUUCUUGAAUUCCACUUACCAGUCACAAUC	(((((((((.(.(((.(((((.(((((.(.(.(.(..((((......))))..).).).).))))).))))).))).).))))))))).	88	+	-28.7	5	ND		sja-miR-3149	///	///	///	///	///	///	///	///	///	///
sja-miR-3022	GQ266739	CNUS0000016215.1	1213	1235	AGCGGAAUCCAGGACACGCGUUU	5p	23	-	15	23		sja-miR-3022	GQ266915	CNUS0000016215.1	1173	1245	GUGACUGGUAAGCGGAAUCCAGGACACGCGUUUCAACCUAGAUUUGAGUUUUGGAUUUCACUUGCUAGUUACA	((((((((((((.((((((((((((...((..((......))..)).)))))))))))).)))))))))))).	72	-	-35.4	15	23		sja-miR-3022	///	///	///	///	///	///	///	///	///	///
sja-miR-3088	GQ266805	CNUS0000016400.1	15313	15332	UGACUGCAGAGCCCAAGGGA	5p	20	+	8	3		sja-miR-3088	GQ266981	CNUS0000016400.1	15303	15365	CCUGGGAGCGUGACUGCAGAGCCCAAGGGACAACUGCUUGAGGCCUGUCAGGCACGGCCUUUU	...(((..((((.((((((.(((((((.(.....).)))).)))))).))).)))).)))...	62	+	-25.4	8	3		sja-miR-3088	///	///	///	///	///	///	///	///	///	///
sja-miR-3003-b	GQ266720	CNUS0000016706.1	16618	16640	UUUGACACGGAGCCGACUGAGUU	3p	23	-	13	16		sja-miR-3003-b	GQ266896	CNUS0000016706.1	16608	16680	GCUGUCUGAAUUCAGUGGCUUAGUGGCAAACGCGGUGGCGUUUGACACGGAGCCGACUGAGUUCGAAUCUCAG	.(((..(((((((((((((((.(((.(((((((....))))))).))).))))).)))))))))).....)))	72	-	-35.3	14	19		sja-miR-3003-b	sja-miR-3003-b*	GU014489	CNUS0000016706.1	16652	16670	UUCAGUGGCUUAGUGGCAA	19	-	1	3
sja-miR-3119	GQ266837	CNUS0000017777.1	3381	3402	UUGAUGUUCACAGUGGGAUUUU	3p	22	-	8	8		sja-miR-3119	GQ267013	CNUS0000017777.1	3371	3460	AGGACGAGCGUUUCGUCCUAUUUGGGACUCAUCGGCUUGAUGUACGUGCAUCCCAAUGUUGAUGUUCACAGUGGGAUUUUAACUCAGUCC	.(((((((......((((((((...((..(((((((..(((((....))))).....))))))).))..)))))))).....))).))))	89	-	-28	10	8		sja-miR-3119	sja-miR-3119*	GU014500	CNUS0000017777.1	3424	3447	CGUCCUAUUUGGGACUCAUCGGCU	24	-	1	ND
sja-miR-3113	GQ266831	CNUS0000017803.1	3534	3556	UGUUCCAGGACCUGUCGCAGUUU	3p	23	-	27	15		sja-miR-3113	GQ267007	CNUS0000017803.1	3524	3623	AACAGAGUCGAAUGCCGCCUUUAGGUCCAGGAAGACAACUAUUGUAGGACGCCUAAAUGUGUGUCUGUGUUCCAGGACCUGUCGCAGUUUGAAGAUGUGG	.(((...((((((...((...(((((((.((((.((.((....)).(((((((.....).)))))))).)))).)))))))..)).))))))...)))..	99	-	-34.1	27	15		sja-miR-3113	///	///	///	///	///	///	///	///	///	///
sja-miR-3137	GQ266855	CNUS0000017839.1	10315	10335	CAUAAAAAGGCCGUGCGUGAU	3p	21	+	5	ND		sja-miR-3137	GQ267031	CNUS0000017839.1	10260	10345	UAUGGGUGCCCACUAACGGCUUUUAAGUGCGGAGCUAAUACUCAAAAAAACUUUUCAUAAAAAGGCCGUGCGUGAUAGGCCCCAAG	..((((.((((((..(((((((((..(((..(((................)))..)))..)))))))))..)))...)))))))..	85	+	-28.49	5	ND		sja-miR-3137	///	///	///	///	///	///	///	///	///	///
sja-miR-3093	GQ266810	CNUS0000018446.1	8954	8977	UGCUCUGUGUUGAAUUUGGGUAUC	3p	24	+	4	ND		sja-miR-3093	GQ266986	CNUS0000018446.1	8893	8987	CCCAGGUAUGUGUAGGUAUCCACUUCUUCCAGAGUUUCUCCAUCAAGUUCAAUCGGGUCGAUGCUCUGUGUUGAAUUUGGGUAUCUUGCUCUGGU	.(((((((.....(((((((((.(((..(((((((.(((((.............)))..)).)))))).)..)))..)))))))))))).)))).	94	+	-27.62	4	ND		sja-miR-3093	///	///	///	///	///	///	///	///	///	///
sja-miR-3105	GQ266823	CNUS0000018707.1	7402	7424	UGGGCCUGUAGUUAUGCAAGUUU	5p	23	-	5	4		sja-miR-3105	GQ266999	CNUS0000018707.1	7356	7434	GCGAUAUUUAUGGGCCUGUAGUUAUGCAAGUUUGUCCUGUCACGAAUUCUGUAUAGCUAGUAGCCAAGUAGGUAGCGUC	(((.(((((((.(((...(((((((((((((((((......))))))).))))))))))...)))..))))))).))).	78	-	-25.5	5	4		sja-miR-3105	///	///	///	///	///	///	///	///	///	///
sja-miR-3006	GQ266723	CNUS0000019351.1	10020	10040	AAGGUGUUUCCCUCGGACAAA	3p	21	-	12	ND		sja-miR-3006	GQ266899	CNUS0000019351.1	10010	10103	AGCAGCUACUCAAGGUCUGAGGGCGAAGUCGUACUGCUGACUGCAGAGGGGUGUGACAGCAGUAAGGUGUUUCCCUCGGACAAACAGCAUCUGC	.((((...((....(((((((((.((..((.((((((((...(((......)))..)))))))).))..)).)))))))))....))...))))	93	-	-36.6	12	ND		sja-miR-3006	///	///	///	///	///	///	///	///	///	///
sja-miR-3029	GQ266746	CNUS0000019772.1	2795	2816	AGGGUGAGGUGUGACAUUUUUU	3p	22	-	37	ND		sja-miR-3029	GQ266922	CNUS0000019772.1	2785	2868	UUAAAAGCCCUUAGUGGGCACCCAUACCGCCGGAGACGGAAAUCCGUGAGGUAGGGUGAGGUGUGACAUUUUUUGGGUCGACAU	......((((..((((.((((((((.(((((....((((....))))..))).))))).)))))..))))....))))......	83	-	-28.5	37	ND		sja-miR-3029	///	///	///	///	///	///	///	///	///	///
sja-miR-3102	GQ266820	CNUS0000019786.1	265	286	UGGCAGAUUGUCUUCGGAAUUU	5p	22	+	150	ND		sja-miR-3102	GQ266996	CNUS0000019786.1	255	329	UUAGAGCUUAUGGCAGAUUGUCUUCGGAAUUUACCACUUCUAGUGGUGUUCGUCAAGGUUGUCCGCUAUCUCCAU	...(((...(((((.(((..((((.((....((((((.....))))))....))))))..))).))))))))...	74	+	-20.8	154	ND		sja-miR-3102	sja-miR-3102*	GU014491	CNUS0000019786.1	304	324	UCGUCAAGGUUGUCCGCUAUC	21	+	4	ND
sja-miR-3001-c	GQ266716	CNUS0000019869.1	1630	1650	UCAAAAUCGUUGGCAAUGGCU	3p	21	-	99	65		sja-miR-3001-c	GQ266892	CNUS0000019869.1	1620	1714	AGAUGCAGACUACAUGGUUGGGGCCCACGUGGUGAUCGUAACAAAUGCUUAAAGACCUUAUGGUUCAAAAUCGUUGGCAAUGGCUCAGGUGCAUC	.((((((..((....(((((..(((.(((...(((((((((....(......)....)))))).)))....))).)))..))))).)).))))))	94	-	-22.7	100	65		sja-miR-3001-c	///	///	///	///	///	///	///	///	///	///
sja-miR-3110	GQ266828	CNUS0000020234.1	4777	4799	UGUAGGCUGCGUGGUUGGGGUUU	5p	23	+	4	ND		sja-miR-3110	GQ267004	CNUS0000020234.1	4767	4863	CGUUGGUAGAUGUAGGCUGCGUGGUUGGGGUUUGCGAGACGAAAGUCACCAAUGGUUAGAGACCUUGAACGACAUGGCUCAGAAUCGUUCGCAAUGG	((((((..(((...((((..((.((..((((((....(((....))).((...))....))))))..).).))..))))....)))...).))))).	96	+	-27.7	4	ND		sja-miR-3110	///	///	///	///	///	///	///	///	///	///
sja-miR-3066	GQ266783	CNUS0000021072.1	5734	5755	UAAUAAAUUAAGAUCAACGUGU	3p	22	+	15	18		sja-miR-3066	GQ266959	CNUS0000021072.1	5667	5765	ACCAUGCCUCAUGCGUUGAUUUUCAUUUAUUAUUCAUCAUUAAUAGUUUCUCAAUAAAAUUUGUCAGUAAUAAAUUAAGAUCAACGUGUAAGACAUGAC	..((((.((.(((((((((((((.((((((((((...((......................))..)))))))))).))))))))))))).)).))))..	98	+	-25.55	15	18		sja-miR-3066	///	///	///	///	///	///	///	///	///	///
sja-miR-3116	GQ266834	CNUS0000021577.1	5066	5087	UUCUGUAAUGAAUAUAAGCAAC	3p	22	+	7	6		sja-miR-3116	GQ267010	CNUS0000021577.1	4999	5097	AACAUUUAAUUAGUUGUUUGUAUUCAUCAUAGAAUAAUAACAGUUGAAUUUUACUGAAGCUAAAUCAUUCUGUAAUGAAUAUAAGCAACAAAUGUAAUG	.((((((.....(((((((((((((((.(((((((.((...((((............))))..)).))))))).)))))))))))))))))))))....	98	+	-26.5	7	6		sja-miR-3116	///	///	///	///	///	///	///	///	///	///
sja-miR-3002-b	GQ266718	CNUS0000021622.1	3031	3053	UGACUGUCUGGACACAGUAGUUU	5p	23	+	11	17		sja-miR-3002-b	GQ266894	CNUS0000021622.1	3021	3111	UGCAUAAGUGUGACUGUCUGGACACAGUAGUUUAGUGGUGAAUGCGGUGGCGUUUGACACGAAACGGACUGAGUUCGAAUCCCACUGUGAA	..((((.(((.((...((.((((.((((.((((.(((..((((((....))))))..))).))))..)))).)))))).)).)))))))..	90	+	-29.3	12	18		sja-miR-3002-b	///	///	///	///	///	///	///	///	///	///
sja-miR-124	GQ266704	CNUS0000021700.1	6383	6403	UAAGGCACGCGGUGAAUGUCA	3p	21	+	28968	14446		sja-miR-124	GQ266880	CNUS0000021700.1	6318	6413	UAUAUGUAUGCCAUUUUCCGCGAUUGCCUUGAUUUGUUAAAAGAAAAUGAUUCACAACAAAAUAUUAAGGCACGCGGUGAAUGUCAUCCACGGUGC	....((.(((.(((((.(((((..((((((((((((((....(((.....)))..)))))...)))))))))))))).))))).))).))......	95	+	-28	28972	14454		sja-miR-124	sja-miR-124*	GU014504	CNUS0000021700.1	6328	6352	CCAUUUUCCGCGAUUGCCUUGAUUU	25	+	4	8
sja-bantam	GQ266701	CNUS0000021739.1	2223	2244	UGAGAUCGCGAUUAAAGCUGGU	3p	22	+	7699	24171		sja-bantam	GQ266877	CNUS0000021739.1	2160	2254	AUAGGCAAGUCGGCUUUUAUUGCGCUCUGAGAAAAACCAAUUCAUUGCUUUUUUUUAUUUAUCUGAGAUCGCGAUUAAAGCUGGUUUUCCAUUUG	...((.((..(((((((.((((((.(((.(((((((.(((....))).)))).........))).))).)))))).)))))))..)).)).....	94	+	-27.5	7702	24172		sja-bantam	sja-bantam*	GU014501	CNUS0000021739.1	2170	2191	CGGCUUUUAUUGCGCUCUGAGA	22	+	3	1
sja-miR-3061	GQ266778	CNUS0000022833.1	5269	5289	GUUUGACUGUUUGACGUCGUU	5p	21	+	10	8		sja-miR-3061	GQ266954	CNUS0000022833.1	5259	5345	UUUACUUGCAGUUUGACUGUUUGACGUCGUUCUCGGAGUGACCGUCUCCUGGAACGUAUGUUGACCGGCUUCCGUUCUGUUUUUCCC	.......((((..((.(((.(..((((((((((.((((.......)))).)))))).))))..).)))....))..)))).......	86	+	-25.8	10	8		sja-miR-3061	///	///	///	///	///	///	///	///	///	///
sja-miR-3078	GQ266795	CNUS0000023411.1	1110	1130	UCCGUGCUGAGAUUUCGUCAA	5p	21	-	12	ND		sja-miR-3078	GQ266971	CNUS0000023411.1	1055	1140	GCUUUCCGAAUCCGUGCUGAGAUUUCGUCAAACACCGACCCACCAGGGGUGAUGAAACUUCCGAGAUACGUGAAGUGGUCAAAGCA	((((((((..(((((((((((.((((((((........(((....))).)))))))).)))..)).)))).))..)))..))))).	85	-	-25.3	12	ND		sja-miR-3078	///	///	///	///	///	///	///	///	///	///
sja-miR-3011	GQ266728	CNUS0000024478.1	3147	3166	ACGAAGACGACUGAGUUCGA	3p	20	-	9	6		sja-miR-3011	GQ266904	CNUS0000024478.1	3137	3217	AGAUGACUGCCCGGACUCAGUAGUCUAGUGGUGUGCGCGGUGGCGUAUGACACGAAGACGACUGAGUUCGAAUCCCACUGU	...........((((((((((.((((.(((..((((((....))))))..)))..)))).))))))))))...........	80	-	-34.1	11	6		sja-miR-3011	sja-miR-3011*	GU014496	CNUS0000024478.1	3187	3205	GGACUCAGUAGUCUAGUGG	19	-	2	ND
sja-miR-3092	GQ266809	CNUS0000024998.1	20269	20289	UGCGAGCGCGUAUUAGUCUGU	3p	21	+	11	8		sja-miR-3092	GQ266985	CNUS0000024998.1	20205	20299	AGAGGCUCGAUAGAAGACUGCCGCUCGUUGUGGAGCACAUGUUUAGACUCAGAUCAUGCCUUAGUGCGAGCGCGUAUUAGUCUGUGUCUCACUAG	.(((((...(((((..(.((((((((((....(((..(((((((......))).)))).)))...))))))).))).)..)))))))))).....	94	+	-29	12	8		sja-miR-3092	sja-miR-3092*	GU014493	CNUS0000024998.1	20215	20234	UAGAAGACUGCCGCUCGUUG	20	+	1	ND
sja-miR-3037	GQ266754	CNUS0000025766.1	7430	7450	AUGUUCGGGAUGCGGUUUUCU	3p	21	-	ND	10		sja-miR-3037	GQ266930	CNUS0000025766.1	7420	7516	UUAAAAAGUGGAUGGCACCGCAUCCCGAACAUGCUUGCAUUGACUACCCUGAGCAACAAUGCAAGCAUGUUCGGGAUGCGGUUUUCUCCCUUGAAAU	.....(((.(((..(.((((((((((((((((((((((((((.((......))...)))))))))))))))))))))))))).)..)))))).....	96	-	-55.7	ND	10		sja-miR-3037	///	///	///	///	///	///	///	///	///	///
sja-miR-3079	GQ266796	CNUS0000025876.1	5727	5746	UCCUCGAACUGUUGUGGCCA	5p	20	-	125	121		sja-miR-3079	GQ266972	CNUS0000025876.1	5674	5756	GACGUCCCCGUCCUCGAACUGUUGUGGCCACCGCACCUUCAUCUCGUGCAGAGUCAGCGACACCAAUUGAGGUGAGGAACAAU	....(((.((.((((((..(((((((((..(.((((.........)))).).)))).)))))....)))))))).))).....	82	-	-23.3	125	121		sja-miR-3079	///	///	///	///	///	///	///	///	///	///
sja-miR-3052	GQ266769	CNUS0000025876.1	5729	5748	GCCACAACAGUUCGAGGACG	3p	20	+	47	73		sja-miR-3052	GQ266945	CNUS0000025876.1	5672	5758	CAAUUGUUCCUCACCUCAAUUGGUGUCGCUGACUCUGCACGAGAUGAAGGUGCGGUGGCCACAACAGUUCGAGGACGGGGACGUCAA	.....((((((..(((((((((.(((.(((....((((((.........)))))).))).))).))))).))))..)))))).....	86	+	-31.2	47	73		sja-miR-3052	///	///	///	///	///	///	///	///	///	///
sja-miR-3001-a	GQ266714	CNUS0000026216.1	14673	14693	UCAAAAUCGAUUGCAAUGGCU	3p	21	+	7	4		sja-miR-3001-a	GQ266890	CNUS0000026216.1	14608	14703	ACGGCCCCUGGUUGGGGCCCACACGAUGAUCGUAACAAAUGGUUAGAGACUUUAGGUGAUAUGGCUCAAAAUCGAUUGCAAUGGCUCAGGUGCAUC	..((((((.....))))))..(((..(((((((..(((.(((((.(((.((.((.....)).)))))..))))).)))..)))).))).)))....	95	+	-26.8	7	4		sja-miR-3001-a	///	///	///	///	///	///	///	///	///	///
sja-miR-3108	GQ266826	CNUS0000026356.1	1582	1601	UGGUCGAGGUAGACGGUGGU	3p	20	+	16	18		sja-miR-3108	GQ267002	CNUS0000026356.1	1521	1611	UUUUCGUUUGGCCACUCCUAGCUUACUUCCAGCCUACUACUCUUACAACAGACAACAUUUCUGGUCGAGGUAGACGGUGGUCAGGCAUACG	.....(((((((((((.(((.(((....((((........(((......)))........))))..))).)))..))))))))))).....	90	+	-26.19	16	18		sja-miR-3108	///	///	///	///	///	///	///	///	///	///
sja-miR-3097	GQ266814	CNUS0000026855.1	10170	10189	UGGACUAAGUCAUGUUGGUU	5p	20	-	6	ND		sja-miR-3097	GQ266990	CNUS0000026855.1	10117	10199	CACUGACAAGUGGACUAAGUCAUGUUGGUUGAUGUAGGCUGCGUGGUUGGGGUCCGCGAGACGAAAGUCACUAAUGGUUAGAG	..(((((..(((((((.(..(((((.((((......)))))))))..)..)))))))..(((....))).......)))))..	82	-	-31.2	6	ND		sja-miR-3097	///	///	///	///	///	///	///	///	///	///
sja-miR-31	GQ266817	CNUS0000027064.1	2648	2670	UGGCAAGAUUACGGCGAAGCUGA	5p	23	-	56	25		sja-miR-31	GQ266993	CNUS0000027064.1	2599	2680	UAUUUGUUGUUGGCAAGAUUACGGCGAAGCUGAAUCAAAUUUAAAAUGUUUCAGCUUCACUUUAUUUUGCCAAUAAAGGUAG	(((((.(((((((((((((...((.(((((((((.((.........)).))))))))).))..)))))))))))))))))).	81	-	-31	56	25		sja-miR-31	///	///	///	///	///	///	///	///	///	///
sja-miR-3005	GQ266722	CNUS0000027241.1	2930	2949	AAGGAACAACUGCUUGAAGC	5p	20	+	8	ND		sja-miR-3005	GQ266898	CNUS0000027241.1	2920	3014	CGCAGAGCCUAAGGAACAACUGCUUGAAGCCGACCACGACCGACCUGGUUAUAGGGAGGUUUUAAGUUAGCUCUGUUCUUUAGAAGGCCUCACCG	....((((((((((((((.((((((((((((..(((..(((.....)))..).))..))))))))).)))...))))))))...))).)))....	94	+	-34	8	ND		sja-miR-3005	///	///	///	///	///	///	///	///	///	///
sja-miR-125	GQ266705	CNUS0000027352.1	4419	4439	UCCCUGAGACUGAUAAUUGCU	5p	21	-	2866	29249		sja-miR-125	GQ266881	CNUS0000027352.1	4352	4449	AUGAAUAAAAUCCCUGAGACUGAUAAUUGCUCUAGUUAUUAUAUCAUUAAUGAGUUUACAAUAAGGGCAAUUAUUAUUCUCAGGUGUAUCAUUCAUGA	((((((.(.(..(((((((.(((((((((((((.(((......(((....)))......))).))))))))))))).)))))))..).).))))))..	97	-	-33.2	2876	29256		sja-miR-125	sja-miR-125*	GU014497	CNUS0000027352.1	4362	4383	GCAAUUAUUAUUCUCAGGUGUA	22	-	10	7
sja-miR-3035	GQ266752	CNUS0000027503.1	4315	4335	AUGCGCACUGCCGAGGAUUUC	3p	21	-	ND	14		sja-miR-3035	GQ266928	CNUS0000027503.1	4305	4394	CUAGUAUGGAACUCCUCGGCAGUGUUCGCAAACCUGAAGCCCGUGGGGCAGAAUCUAGGAUGCGCACUGCCGAGGAUUUCCAUACUAGGA	(((((((((((.((((((((((((..((((..(((((.((((...))))....)).))).)))))))))))))))).)))))))))))..	89	-	-54.5	ND	15		sja-miR-3035	sja-miR-3035*	GU014513	CNUS0000027503.1	4360	4384	ACUCCUCGGCAGUGUUCGCAAACCU	25	-	ND	1
sja-miR-3034	GQ266751	CNUS0000028061.1	299	319	AUGACAAUGGAUGAGGUCGCU	3p	21	+	5	7		sja-miR-3034	GQ266927	CNUS0000028061.1	246	329	AAGACGUGACCGGUGGAGUUCAAUCAUGUCGGGUGUGAGGCAGUUACUCACCGAUGACAAUGGAUGAGGUCGCUCAAACGUAUC	...((((....(((((..((((.((((((((...(((((.......)))))...)))).)))).)))).)))))...))))...	83	+	-25.7	6	7		sja-miR-3034	///	///	///	///	///	///	///	///	///	///
sja-miR-3003-a	GQ266719	CNUS0000028240.1	1824	1845	UUUGACACGAGGCGGACUGAGU	3p	22	-	6	ND		sja-miR-3003-a	GQ266895	CNUS0000028240.1	1814	1886	GACUAUCUGAACACAGUAGCCUAGUGGUGAACAGAGUGGUGUUUGACACGAGGCGGACUGAGUUCAAAUCCCA	.......(((((.((((.((((.(((..(((((......)))))..))).))))..)))).))))).......	72	-	-25.7	6	ND		sja-miR-3003-a	///	///	///	///	///	///	///	///	///	///
sja-miR-3084	GQ266801	CNUS0000028241.1	3585	3605	UCUCGGCCCGUAUACAUAAGA	5p	21	+	4	ND		sja-miR-3084	GQ266977	CNUS0000028241.1	3575	3662	UCCGAUGAAAUCUCGGCCCGUAUACAUAAGACUCGAUCGGCUUUUGCCAAUCUGCGUCACUUGUGGCGUAGGCGAGACAUUCGUUUAA	...((((((.(((((.(((((.((((...(((.((((.(((....))).))).).)))...)))))))..)))))))..))))))...	87	+	-26.7	4	ND		sja-miR-3084	///	///	///	///	///	///	///	///	///	///
sja-miR-3046	GQ266763	CNUS0000028493.1	1200	1221	CUAUUGAUUUGUUAUGGACUGA	5p	22	+	11	26		sja-miR-3046	GQ266939	CNUS0000028493.1	1190	1265	UUAUAUCUUCCUAUUGAUUUGUUAUGGACUGAAACUGAUCAAUCUCUGUCCAUAACAAAUCAACAAGAAGAUACAA	...(((((((...((((((((((((((((.((............)).))))))))))))))))...)))))))...	75	+	-29.5	11	26		sja-miR-3046	///	///	///	///	///	///	///	///	///	///
sja-miR-3015	GQ266732	CNUS0000028657.1	2036	2056	AGAAGACUGCCGCUCGUUUUA	5p	21	-	10	ND		sja-miR-3015	GQ266908	CNUS0000028657.1	1977	2066	GAGGCUCGAUAGAAGACUGCCGCUCGUUUUAAAGCACAUGUUUAGAAUCAGAUCAUGCCUUAGUGCGAGCGCGUAUUAGUCUGCGACUCA	(((..(((.((((..(.((((((((((.((((.(((...((((......))))..))).)))).))))))).))).)..)))))))))).	89	-	-27.9	10	ND		sja-miR-3015	///	///	///	///	///	///	///	///	///	///
sja-miR-3138	GQ266856	CNUS0000029315.1	8041	8062	UCGGGAUGCGGUUUUCCCCCUU	5p	22	-	5	ND		sja-miR-3138	GQ267032	CNUS0000029315.1	7986	8072	GCAAGCAUGUUCGGGAUGCGGUUUUCCCCCUUGAAAUGCAAAAUGUUGCUUCAGGAUUGGGUUGCAUCGGCACCUGAACUAGUGAUA	....((..(((((((.((((((.(..(((((((((..((((....))))))))))...)))..).))).))))))))))..))....	86	-	-26.9	5	ND		sja-miR-3138	///	///	///	///	///	///	///	///	///	///
sja-miR-3070	GQ266787	CNUS0000030267.1	2673	2693	UAGGAGCCGGCUCAGUGGUCU	5p	21	-	6	ND		sja-miR-3070	GQ266963	CNUS0000030267.1	2627	2703	UAUCAACCAUUAGGAGCCGGCUCAGUGGUCUAAUGGUAAAGUGCUCGUCGCGGAGCCAGAGGGUCCUGGGUUCGAUC	.(((((((..(((((.(((((((.((((.(....(((.....))).))))).)))))...)).))))))))).))).	76	-	-25	6	ND		sja-miR-3070	///	///	///	///	///	///	///	///	///	///
sja-miR-60	GQ266872	CNUS0000030670.1	1647	1667	UAUUAUGCAACGUUUCACUCU	3p	21	-	5366	4277		sja-miR-60	GQ267048	CNUS0000030670.1	1637	1711	CUAGGGGAUGAGUGAGAUUGUUGCAUAUUUACAUUGCUGGUAUGUAUUAUGCAACGUUUCACUCUACUCCGGGGA	((.((((..(((((((((.((((((((..(((((.......))))).)))))))))))))))))..)))).))..	74	-	-31.9	6687	4939		sja-miR-60	sja-miR-60*	GU014511	CNUS0000030670.1	1679	1701	AGUGAGAUUGUUGCAUAUUUACA	23	-	1321	662
sja-miR-3049	GQ266766	CNUS0000031963.1	724	743	CUGGCAGGUAGGUUUCCCGA	3p	20	-	ND	5		sja-miR-3049	GQ266942	CNUS0000031963.1	714	787	AGGCGGCUGGGUAUCAUGCCGUUAGCAGUAGCCUCCACUACUGCCUGGCAGGUAGGUUUCCCGAAUGGUUACCG	.((..((((((.(((.(((((((((((((((......)))))).))))).)))))))..)))....)))..)).	73	-	-29	ND	5		sja-miR-3049	///	///	///	///	///	///	///	///	///	///
sja-miR-3096	GQ266813	CNUS0000032100.1	2569	2590	UGGACCACUGAGCCGGCUCCUU	3p	22	-	4	ND		sja-miR-3096	GQ266989	CNUS0000032100.1	2559	2651	CCACGACCCCGUUGGGAAUCGGACCCAGGAUUCUCUGGCUCCGCGACGAGCGCCUCGCUAUUGGACCACUGAGCCGGCUCCUUACGGUUGAUA	...(((((..((.((((..(((.(.((((.(((..((((...(((.....)))...))))..))).).))).))))..)))).)))))))...	92	-	-31.6	4	ND		sja-miR-3096	///	///	///	///	///	///	///	///	///	///
sja-miR-3002-a	GQ266717	CNUS0000033231.1	1338	1359	UGACUGUCUGGACACAGUAGUA	5p	22	-	ND	6		sja-miR-3002-a	GQ266893	CNUS0000033231.1	1279	1369	UGCACAAGUGUGACUGUCUGGACACAGUAGUAUAGUGGUGAACGCGGUGGCGUUUGACAAGAAGCGGACUGAGUUCGAGUCCCAGUGUGAA	..((((..((.((((...(((((.((((.((.(..((..((((((....))))))..))..).))..)))).))))))))).)).))))..	90	-	-28.9	ND	6		sja-miR-3002-a	///	///	///	///	///	///	///	///	///	///
sja-miR-3104	GQ266822	CNUS0000034357.1	7026	7046	UGGGCAUAGGGCUAGCAUCCU	3p	21	-	4	ND		sja-miR-3104	GQ266998	CNUS0000034357.1	7016	7096	AGCUAUUCUAGGGUUGCUGCCGGUCCCAAGCCCGGGUAAAGGAGGAGGGUUGGGCAUAGGGCUAGCAUCCUUAUCCCGUAA	........(((((.(((((((.(((((((.(((.............)))))))).))..))).)))).)))))........	80	-	-27.52	4	ND		sja-miR-3104	///	///	///	///	///	///	///	///	///	///
sja-miR-3064	GQ266781	CNUS0000035034.1	13015	13035	UAAGGACUCGUAAAGAUAGGU	3p	21	+	72	69		sja-miR-3064	GQ266957	CNUS0000035034.1	12952	13045	AGGCUCUCCUCGACUGGAUACCAAUAGCCAGUCGCUUGUGCGCUAUCCGUCUAAAUGGAACGCUAAGGACUCGUAAAGAUAGGUACACACGCCG	.(((..(((......)))((((.((.((.((((.((((.(((...(((((....))))).))))))))))).))....)).)))).....))).	93	+	-26	72	69		sja-miR-3064	///	///	///	///	///	///	///	///	///	///
sja-miR-3068	GQ266785	CNUS0000035058.1	22398	22419	UACGCAAUGAUCGUGAGCAGUU	3p	22	-	21	7		sja-miR-3068	GQ266961	CNUS0000035058.1	22388	22482	ACCCGUCUGGUUCUGAACAUGAUGAAGAGCGAAGGCAGCUUAAACACAAACUGAUUAAAAGCUUACGCAAUGAUCGUGAGCAGUUGUGGAUGGCG	..(((((((...(((..((((((.(...(((.((((...((((.((.....)).))))..)))).)))..).))))))..)))...)))))))..	94	-	-25.4	22	7		sja-miR-3068	///	///	///	///	///	///	///	///	///	///
sja-miR-3118	GQ266836	CNUS0000035528.1	2383	2402	UUGACACGAGGCGGACUGAG	3p	20	-	ND	8		sja-miR-3118	GQ267012	CNUS0000035528.1	2373	2446	UAAAAUCGGAAUAGUCAGUAGUCUUGUGGUGAACGCGGUGGCAUUUGACACGAGGCGGACUGAGUUCGAAUCCC	.....(((((....(((((.((((((((..(((.((....)).)))..))))))))..))))).))))).....	73	-	-25.4	ND	8		sja-miR-3118	///	///	///	///	///	///	///	///	///	///
sja-miR-3081	GQ266798	CNUS0000035595.1	857	876	UCCUUUGGGUUGUGGGGAUA	3p	20	-	104	68		sja-miR-3081	GQ266974	CNUS0000035595.1	847	943	GUGUUAUUGUGCAUUCUUACGACAAGAAAUUGGAGCAUUCAAUCGUUUUCUGACGAGUUGUUGUUAUUCCUUUGGGUUGUGGGGAUAAUAAUCAAGG	.....(((((..(((((((((((..(((...((((((..((((((((....))))).))).)))...))))))..))))))))))).))))).....	96	-	-23.1	105	68		sja-miR-3081	///	///	///	///	///	///	///	///	///	///
sja-miR-3048	GQ266765	CNUS0000035604.1	916	936	CUGACUGCAGAGGGGUGUGAU	5p	21	-	ND	3		sja-miR-3048	GQ266941	CNUS0000035604.1	875	946	AGUCGUAAUGCUGACUGCAGAGGGGUGUGAUAGCAGUAAGGUGUUUCCCUCGGACAGCCAGCAUCUGCAGCG	.((.(((((((((.((((.((((((...((((.(.....).)))))))))).).))).)))))).))).)).	71	-	-26.7	ND	4		sja-miR-3048	sja-miR-3048*	GU014488	CNUS0000035604.1	884	902	UUCCCUCGGACAGCCAGCA	19	-	ND	1
sja-miR-3130	GQ266848	CNUS0000035893.1	13412	13432	UAGAAGACUGCCGCUCGUUUA	5p	21	-	12	ND		sja-miR-3130	GQ267024	CNUS0000035893.1	13352	13442	AGAGGCUCGAUAGAAGACUGCCGCUCGUUUAGGAGCAUAUGUUUAGACUCAGAUCAUGCCUUAGUGCGAGCGCGUAUUAGUCUGCGACUCA	.(((..(((.((((..(.(((((((((((((((.((((..((((......)))).))))))))).))))))).))).)..)))))))))).	90	-	-30	12	ND		sja-miR-3130	///	///	///	///	///	///	///	///	///	///
sja-miR-3021	GQ266738	CNUS0000036151.1	12378	12401	AGAUAGAGAGGUGUCAGGAUUUUU	3p	24	+	28	ND		sja-miR-3021	GQ266914	CNUS0000036151.1	12316	12411	UUCGUGAUGCGGUUGGGGGAGGGACCUCUUUCCAUUAUCCUAUCUGAAAUCCGGGAUGAAUGAGAUAGAGAGGUGUCAGGAUUUUUUGCAUCCAAA	...(.(((((((..((....((.((((((((((((((((((...........)))))).))).))..))))))).))....))..))))))))...	95	+	-27.9	28	ND		sja-miR-3021	///	///	///	///	///	///	///	///	///	///
sja-miR-3058	GQ266775	CNUS0000036392.1	6440	6460	GUACACUCGUCCUUUGGUUAU	5p	21	-	5	ND		sja-miR-3058	GQ266951	CNUS0000036392.1	6401	6470	UUGCUACACGGUACACUCGUCCUUUGGUUAUCCGCUUGCUAACCAAAGGACGAGUGUACGAGUGAUAAAG	......(((.((((((((((((((((((((.(.....).))))))))))))))))))))..)))......	69	-	-37.7	5	ND		sja-miR-3058	///	///	///	///	///	///	///	///	///	///
sja-miR-3038	GQ266755	CNUS0000036392.1	6445	6465	CAAAGGACGAGUGUACCGUGU	3p	21	+	73	96		sja-miR-3038	GQ266931	CNUS0000036392.1	6396	6475	UGUAUCUUUAUCACUCGUACACUCGUCCUUUGGUUAGCAAGCGGAUAACCAAAGGACGAGUGUACCGUGUAGCAAUUUGC	.(((.......(((..((((((((((((((((((((.........)))))))))))))))))))).)))........)))	79	+	-36.36	74	96		sja-miR-3038	///	///	///	///	///	///	///	///	///	///
sja-miR-3057	GQ266774	CNUS0000036721.1	1075	1097	GGUUCGGUGGUGUAGUGGUUAUC	3p	23	-	1633	3080		sja-miR-3057	GQ266950	CNUS0000036721.1	1065	1137	UGACAGACAGUCGAUUAUGGUGUGAUGACCCAAUCUAGUGGGUUCGGUGGUGUAGUGGUUAUCAUGUCUGCUU	...(((((((..((((((.(..(.((((((((......))))))..)).)..).))))))..).))))))...	72	-	-20.1	1637	3082		sja-miR-3057	///	///	///	///	///	///	///	///	///	///
sja-miR-3094	GQ266811	CNUS0000036876.1	10390	10411	UGCUGUCGUUAGGAAACGGAUU	3p	22	-	6	ND		sja-miR-3094	GQ266987	CNUS0000036876.1	10380	10477	ACUGGUCUUCGACCAUAGGUGUCUCCGAAGCAUUGCUCGAGUAUCGUGGGACAACCAAGUGAGCAAUGCUGUCGUUAGGAAACGGAUUCGAAGAAAGG	.((..(((((((..((..((.(((.((((((((((((((.......(((.....)))..))))))))))).)))...))).))..)))))))))..))	97	-	-33.9	6	ND		sja-miR-3094	///	///	///	///	///	///	///	///	///	///
sja-miR-3131	GQ266849	CNUS0000036941.1	2456	2478	GUCUGAGGGCGAAGUCGUACUAU	5p	23	+	ND	4		sja-miR-3131	GQ267025	CNUS0000036941.1	2446	2530	GCUACUCAAGGUCUGAGGGCGAAGUCGUACUAUUGACUGCAAAGGGGUGUGACAGCAGUAAGGUGUUUCCCUCGGACAACCAGCA	(((.......(((((((((.((..((....(((((.(((((........)).)))))))).))..)).)))))))))....))).	84	+	-26.2	ND	12		sja-miR-3131	///	///	///	///	///	///	///	///	///	///
sja-miR-3125	GQ266843	CNUS0000038509.1	13040	13060	UUUUCGGCCAUCGGUAUUUGU	3p	21	-	10	12		sja-miR-3125	GQ267019	CNUS0000038509.1	13030	13123	AAGGGCAUUCGGAUGAAUUCGUAAAGGCCAAGUGGGGUUACAAUAGUCGUUUUGGGUAUGUCAUUUUCGGCCAUCGGUAUUUGUUGUAUGCCUU	.(((((((...((..((((((....((((((((((.((..(((........)))...)).))))))..))))..))).)))..))..)))))))	93	-	-26.6	10	12		sja-miR-3125	///	///	///	///	///	///	///	///	///	///
sja-miR-3117	GQ266835	CNUS0000038510.1	675	695	UUGAAAAUGUCGUACAGCACU	5p	21	-	11	11		sja-miR-3117	GQ267011	CNUS0000038510.1	614	705	CGAUAGAAUGUUGAAAAUGUCGUACAGCACUGUGCAUGGCUAGUAGUUCAUGUCCAAAAGUGCUGUAUCUCGAUUCAGUUUCGUUUAAUCGU	((((.((((((((((..((..((((((((((..(((((((.....).)))))).....))))))))))..)).)))))...))))).)))).	91	-	-27.5	11	11		sja-miR-3117	///	///	///	///	///	///	///	///	///	///
sja-miR-3075	GQ266792	CNUS0000038951.1	5628	5647	UCAUCAAGAUGUUGUCGGUC	3p	20	+	12	ND		sja-miR-3075	GQ266968	CNUS0000038951.1	5563	5657	CUUCUUUUAUGAGCGACAACAUUUCUGUCGUUGAACUACAACCGAGCUCGAUGGUGUGGAACAACUCAUCAAGAUGUUGUCGGUCGAACAAGUCU	.........(((.(((((((((((.((..((((..(((((.(((.......))))))))..))))....))))))))))))).))).........	94	+	-27.7	12	ND		sja-miR-3075	///	///	///	///	///	///	///	///	///	///
sja-miR-3139	GQ266857	CNUS0000040915.1	2425	2446	GGUUAUAUCUAGGAGCAUGUUU	3p	22	-	9	ND		sja-miR-3139	GQ267033	CNUS0000040915.1	2415	2508	UCUAAGUCAGUAAGCGAGGCUCCUGGUAGAAAGUCAACUCCUGAAAAGUCAGACGAAGACAUGGUUAUAUCUAGGAGCAUGUUUAUGACAAAAU	.....((((.((((((..((((((((...((.(((..(..((((....))))..)..)))....))....)))))))).)))))))))).....	93	-	-27.3	9	ND		sja-miR-3139	///	///	///	///	///	///	///	///	///	///
sja-miR-3031	GQ266748	CNUS0000040938.1	676	696	AUCCGUGCUGAGAUUUCGUCU	5p	21	+	181	109		sja-miR-3031	GQ266924	CNUS0000040938.1	666	743	AGCUUCCUGUAUCCGUGCUGAGAUUUCGUCUGUCACCAGGCCACCAGCACUGAUGAGACUCCACAGAUACGUGAAGCG	.(((((.((((((.(((..(((.(((((((.((......((.....)))).))))))))))))).)))))).))))).	77	+	-27.2	181	109		sja-miR-3031	///	///	///	///	///	///	///	///	///	///
sja-miR-3054	GQ266771	CNUS0000041133.1	18894	18917	GGAAGGGCGAGAGCAGACAGUUUU	5p	24	+	4	ND		sja-miR-3054	GQ266947	CNUS0000041133.1	18884	18964	AGGAGGAAGAGGAAGGGCGAGAGCAGACAGUUUUGUCUGACACCAGUUCUUACUGAGAAUGCAUUUGUCAGCUGUCCUCCA	.((((((...((...((((((.(((..((((.....(((....))).....))))....))).))))))..)).)))))).	80	+	-29.3	4	ND		sja-miR-3054	///	///	///	///	///	///	///	///	///	///
sja-miR-3039	GQ266756	CNUS0000041951.1	572	594	CAACAUUGGGAUGCAGGUACUUU	3p	23	-	10	5		sja-miR-3039	GQ266932	CNUS0000041951.1	562	644	CUCAUCGGCUGGAUGUAUCUGCAUCCCAAUGUGGAUCCCACUGUGAACAUCAACAUUGGGAUGCAGGUACUUUCAGUCGACGA	.((.(((((((((.((((((((((((((((((.(((............))).)))))))))))))))))).))))))))).))	82	-	-46	10	5		sja-miR-3039	///	///	///	///	///	///	///	///	///	///
sja-miR-3041	GQ266758	CNUS0000042702.1	4935	4954	CCACGGACUAUUAGAUGGGC	3p	20	+	ND	67		sja-miR-3041	GQ266934	CNUS0000042702.1	4882	4964	CCGCACGGUCGCCAAUCAUAAUCUUUCUUGGGCACCAUAUGCAAUGGGAAAGCCCACGGACUAUUAGAUGGGCGAAUAAUCCU	........(((((.(((.((((..(((.(((((.((((.....))))....))))).)))..))))))).)))))........	82	+	-26.8	ND	67		sja-miR-3041	///	///	///	///	///	///	///	///	///	///
sja-miR-3013	GQ266730	CNUS0000042706.1	2237	2256	ACUGCAUAGGCGUAGCGGGU	3p	20	+	17	9		sja-miR-3013	GQ266906	CNUS0000042706.1	2200	2266	UAACAAAUCUGCCGCUACUUCUGGAGGUAAUGAACCUACUGCAUAGGCGUAGCGGGUGGAUUUGGUG	...((((((..(((((((.((((..((((.......))))...)))).))))).))..))))))...	66	+	-26.7	17	9		sja-miR-3013	///	///	///	///	///	///	///	///	///	///
sja-miR-3101	GQ266819	CNUS0000042713.1	10931	10952	UGGCACGAGACGAACUGAGUUC	3p	22	-	3	ND		sja-miR-3101	GQ266995	CNUS0000042713.1	10921	11000	AGUGUGGAUGUUUGAACUCAGUAGACUAGUGGUAAACGCGGAGCUGUUUGGCACGAGACGAACUGAGUUCGAGUCCCAGU	..((.((((..(((((((((((.(.((.(((.(((((((...)).))))).))).)).)..)))))))))))))))))..	79	-	-29.5	3	ND		sja-miR-3101	///	///	///	///	///	///	///	///	///	///
sja-miR-3100	GQ266818	CNUS0000045192.1	54	74	UGGAUUUCAGUAGCAUCCACU	5p	21	+	75	62		sja-miR-3100	GQ266994	CNUS0000045192.1	44	116	AAUGGAGCCAUGGAUUUCAGUAGCAUCCACUGAACUGAUGGAUGCUUGUGAACUCAUCCCACCUGGCUCUGAA	...(((((((.((((((((..(((((((((......).))))))))..))))...))))....)))))))...	72	+	-29.1	75	62		sja-miR-3100	///	///	///	///	///	///	///	///	///	///
sja-miR-3007	GQ266724	CNUS0000045350.1	2798	2818	AAGUCGUACUGCUGACUGCAU	5p	21	-	20	6		sja-miR-3007	GQ266900	CNUS0000045350.1	2763	2828	UCUGAGGGCGAAGUCGUACUGCUGACUGCAUCGAGGUGUGGCAGCAGUAAGGUGUUUCCCUCGGAU	((((((((.((..((.((((((((.(..(((....)))..))))))))).))..)).)))))))).	65	-	-35.7	20	6		sja-miR-3007	///	///	///	///	///	///	///	///	///	///
sja-miR-3072	GQ266789	CNUS0000045392.1	1558	1579	UAUAACUGUGUAUGCAAAGCGA	3p	22	+	9	10		sja-miR-3072	GQ266965	CNUS0000045392.1	1499	1589	UAGUAGACUUUGUUUUGCAUAUACAUGUUUUCCAAGUUACAUGAUGUUCAUAAGCAGGGUAUAACUGUGUAUGCAAAGCGAAAGUUAAACU	.....((((((((((((((((((((.(((..((..(((..(((.....))).)))..))...))))))))))))))))).)))))).....	90	+	-29.7	9	12		sja-miR-3072	///	///	///	///	///	///	///	///	///	///
sja-miR-3047	GQ266764	CNUS0000045500.1	18679	18699	CUCCCCAGAUACGUGAAGCGU	3p	21	+	6	5		sja-miR-3047	GQ266940	CNUS0000045500.1	18612	18709	AGCCAAUCGAGCUUUCAGUAUCCGUGCUGAGAUUUCGUCAGUCACCAGGCCAUCAGCACUGAUGAGACUCCCCAGAUACGUGAAGCGUUCUACACGCU	(((.....((((((((((((((..((..(((.((((((((((......((.....)))))))))))))))..))))))).))))).)))).....)))	97	+	-27.9	6	5		sja-miR-3047	///	///	///	///	///	///	///	///	///	///
sja-miR-3140	GQ266858	CNUS0000049976.1	1536	1557	AUACAGCCACGUCCAGGUCUUA	3p	22	-	5	ND		sja-miR-3140	GQ267034	CNUS0000049976.1	1526	1620	AUUGUAGGACGCCUAAAUGUGUGUCUGUGUUCCAGGAUCUGUCACAGUGUGAAGAUGUGGUCUAUACAGCCACGUCCAGGUCUUAGUCCAGCCUG	...((.((((((((..(((((.(.((((((.(((.(.(((.((((...)))))))).)))...))))))))))))..))))....)))).))...	94	-	-30.6	5	ND		sja-miR-3140	///	///	///	///	///	///	///	///	///	///
sja-miR-3124	GQ266842	CNUS0000050141.1	6665	6684	UUUGGUACUAUGAAUGCAGU	3p	20	-	ND	15		sja-miR-3124	GQ267018	CNUS0000050141.1	6655	6745	UUGAAAGGUAGCGGGGACAUUCGUGAAACCGAAGGGUAUUACCUGGAAUUCAUACAACCCAUUUGGUACUAUGAAUGCAGUUUUCUUUCUA	..((((((.(((...(.((((((((..((((((((((...................)))).))))))..))))))))).))).))))))..	90	-	-26.71	ND	16		sja-miR-3124	///	///	///	///	///	///	///	///	///	///
sja-miR-3009	GQ266726	CNUS0000050202.1	2545	2566	AAUUGAACUUGAUGGUGAAAUU	5p	22	+	3	4		sja-miR-3009	GQ266902	CNUS0000050202.1	2535	2632	GCACCGGCCUAAUUGAACUUGAUGGUGAAAUUCUGGAAGAAGUGGAUACCUUUACAUACCUGGGGAGCAUCAUCGAUGAACAAGGAGGAUCCGAUGCA	(((.((((((..(((..((((((((((...(((..(.....(((((....)))))....)..)))..))))))))).)..)))..)))..))).))).	97	+	-28.1	3	4		sja-miR-3009	///	///	///	///	///	///	///	///	///	///
sja-miR-3025	GQ266742	CNUS0000050467.1	2105	2126	AGGGACAACUGCUUGAGGCCAA	5p	22	-	ND	7		sja-miR-3025	GQ266918	CNUS0000050467.1	2058	2136	GCGGAGCCCAAGGGACAACUGCUUGAGGCCAAUCACGCACGGCCUUAUUAAGGAGAGUCUUUGAAGUGUUAGCUCCGUU	(((((((.((((((((..((...(((((((..........)))))))...))....))))))....))...))))))).	78	-	-26.3	ND	7		sja-miR-3025	///	///	///	///	///	///	///	///	///	///
sja-miR-3004	GQ266721	CNUS0000051241.1	11050	11069	AACAGAGACUGAUCAAUUCC	3p	20	+	ND	3		sja-miR-3004	GQ266897	CNUS0000051241.1	10997	11079	GUCAUGGACUGAAAUUGAUCAGUUUUUGUUGCCAUAUGUGCAUCUUGAGUGGCAACAGAGACUGAUCAAUUCCAGUUCUUAGC	.....((((((.(((((((((((((((((((((((.............))))))))))))))))))))))).)))))).....	82	+	-41.62	ND	4		sja-miR-3004	///	///	///	///	///	///	///	///	///	///
sja-miR-8	GQ266875	CNUS0000051243.1	687	709	UAAUACUGUUAGGUAAAGAUGCC	3p	23	+	700	1401		sja-miR-8	GQ267051	CNUS0000051243.1	641	719	AGAAUGAGUAUGGCAUCUUACUAAUAGUAUUUGAUAAAGAAUUUUCUAAUACUGUUAGGUAAAGAUGCCAGCUCACUUC	.((((((((.(((((((((.(((((((((((.((..........)).)))))))))))...)))))))))))))).)))	78	+	-32	700	1402		sja-miR-8	///	///	///	///	///	///	///	///	///	///
sja-miR-3051	GQ266768	CNUS0000051431.1	1586	1607	GAUGCUACUGAAAUCCACGGUU	3p	22	+	8	6		sja-miR-3051	GQ266944	CNUS0000051431.1	1540	1617	UCAUGUUCAGAGCCAGGUGGGUUUACGAGCAUCCAUCAGUUCGGUGGAUGCUACUGAAAUCCACGGUUUCAUCCUAGC	.........(((((..((((((((...((((((((((.....))))))))))....))))))))))))).........	77	+	-30.5	8	6		sja-miR-3051	///	///	///	///	///	///	///	///	///	///
sja-miR-3032	GQ266749	CNUS0000051713.1	5042	5062	AUCUCGGCUCGUAUACAUAAA	5p	21	-	5	ND		sja-miR-3032	GQ266925	CNUS0000051713.1	4979	5072	GUCUGGUGAAAUCUCGGCUCGUAUACAUAAAGCUCGACUGGCUUUCGCCAUUUUAGCAUUUGUGGUGUAGUCGAGACAUUCGUUUACUGAAGAA	.(((((((((.((((((((((....(((((((((.((.((((....)))).)).))).)))))).)).))))))))......))))))..))).	93	-	-28.8	5	ND		sja-miR-3032	///	///	///	///	///	///	///	///	///	///
sja-miR-3085	GQ266802	CNUS0000052232.1	422	442	UCUGAGGGCGAAGUCGUACUU	5p	21	-	ND	7		sja-miR-3085	GQ266978	CNUS0000052232.1	367	452	AGAUCCAAGGUCUGAGGGCGAAGUCGUACUUCCCACUGUACAGAGGUGUGACGGCAGUAAGGUGUUUCCCUCGGACAACCGGCAUA	....((...(((((((((.((..((.((((.((((((.......))))....)).)))).))..)).)))))))))....))....	85	-	-26.6	ND	7		sja-miR-3085	///	///	///	///	///	///	///	///	///	///
sja-miR-3036	GQ266753	CNUS0000054986.1	5009	5031	AUGUCGUCUGACAGGCUGCCUUA	3p	23	-	5	5		sja-miR-3036	GQ266929	CNUS0000054986.1	4999	5089	AUGACAUUCCAAGGACGCUCUCUGUUUUUGCAUAUAUACGCAUGAGUUGUGUGUGUUGAUGUCGUCUGACAGGCUGCCUUAGGAAUUAAAC	.....(((((((((..((...(((((..((((((((((((((.....)))))))))..))).))...)))))))..)))).))))).....	90	-	-26.2	5	5		sja-miR-3036	///	///	///	///	///	///	///	///	///	///
sja-miR-3141	GQ266859	CNUS0000055159.1	1339	1359	CGCAAUGAUCGUGAGCAGUGA	3p	21	+	3	ND		sja-miR-3141	GQ267035	CNUS0000055159.1	1273	1369	AUCGCGUCUGGUUCUGAACAUGAUGAGAAACGAAAGCAACUUAAACACAAUCAGGUUAAAAGCUUUCGCAAUGAUCGUGAGCAGUGAUGGGUAGCGA	.((((..((.((((((..((((((.(....((((((((((((..........)))))....)))))))...).))))))..))).))).))..))))	96	+	-28.2	3	ND		sja-miR-3141	///	///	///	///	///	///	///	///	///	///
sja-miR-3142	GQ266860	CNUS0000055636.1	222	243	CUAAAUUGUUAGCCUCGAUUUU	5p	22	-	6	ND		sja-miR-3142	GQ267036	CNUS0000055636.1	155	253	AAUAUAGUUUCUAAAUUGUUAGCCUCGAUUUUACUUAGACGCCUAACUAGAGCUCGUGAAGAGCAGACUAGAGAAAACCAGGCUGGAUUCAGACCUGGA	.......((((((..(((((...(.((((((((.((((....)))).))))).))).)...)))))..))))))...((((((((....))).))))).	98	-	-26.6	6	ND		sja-miR-3142	///	///	///	///	///	///	///	///	///	///
sja-miR-3030	GQ266747	CNUS0000055972.1	1789	1809	AGGUCCUGGAACACAGACACU	5p	21	-	5	7		sja-miR-3030	GQ266923	CNUS0000055972.1	1741	1819	AUACUGCGACAGGUCCUGGAACACAGACACUCAUUUAGGCGUCCUACAAUAGUUGUCUUCCUGGACCUAAAGGCGGCAU	...((((...((((((.(((....(((((((.(((((((...)))).))))).)))))))).))))))....))))...	78	-	-25.3	5	7		sja-miR-3030	///	///	///	///	///	///	///	///	///	///
sja-miR-3143	GQ266861	CNUS0000056598.1	331	352	UGGGCAACCGAAGUGUGGCUAA	3p	22	-	6	ND		sja-miR-3143	GQ267037	CNUS0000056598.1	321	401	AGACUAGGAGGAGUCAAGUCGGUUUGCCAUUCAGGAUGACUGGGGAUCGUGGGCAACCGAAGUGUGGCUAAAGGCCAGUUG	.((((.((...(((((..((((((.(((.(((((.....))))).......)))))))))....))))).....)))))).	80	-	-27.3	6	ND		sja-miR-3143	///	///	///	///	///	///	///	///	///	///
sja-miR-3001-b	GQ266715	CNUS0000057198.1	2862	2882	UCAAAAUCGUUGGCAAUGGCA	3p	21	-	7	3		sja-miR-3001-b	GQ266891	CNUS0000057198.1	2852	2947	AGAGUACCUGGUUGGGGUCCCCGUGAUGAUCGUAACCAGCGGUUAGAGACAUUAGGUGAUAUGGCUCAAAAUCGUUGGCAAUGGCACAGGUGCAUC	...(((((((...(((...))).......((((..(((((((((.(((.(((........))).)))..)))))))))..))))..)))))))...	95	-	-31.6	7	3		sja-miR-3001-b	///	///	///	///	///	///	///	///	///	///
sja-miR-3132	GQ266850	CNUS0000057809.1	1627	1650	CAGACGAGGUGAAAGAUGAGCUUU	3p	24	-	5	6		sja-miR-3132	GQ267026	CNUS0000057809.1	1617	1715	AAAAGAUAGGGAUACUCGUCGUCGCCUCUUUGUCGUAUCUGCCUAUGCCCCCACUGACUGCAGUUCAGACGAGGUGAAAGAUGAGCUUUACAGCAAGCU	........(..(..((((((.(((((((...(((....((((.................))))....))))))))))..))))))..)..)........	98	-	-25.53	5	6		sja-miR-3132	///	///	///	///	///	///	///	///	///	///
sja-miR-3144	GQ266862	CNUS0000057999.1	6535	6556	UGAGACUCCCCAGAUACGUGAU	3p	22	-	5	ND		sja-miR-3144	GQ267038	CNUS0000057999.1	6525	6609	AGCUUUCUGUGUCCGUGCUGAGAUUUCGUCAGUCACCAGGCCAUCAGCACUGAUGAGACUCCCCAGAUACGUGAUGCGGUUUACA	......((((((((((((((.((((((((((((......((.....)))))))))))).))..))).)))).)))))))......	84	-	-26	5	ND		sja-miR-3144	///	///	///	///	///	///	///	///	///	///
sja-miR-3026	GQ266743	CNUS0000058424.1	4918	4938	AGGGCGAAGUCGUACUGCUGU	5p	21	-	11	8		sja-miR-3026	GQ266919	CNUS0000058424.1	4872	4948	UCAAGGUCUGAGGGCGAAGUCGUACUGCUGUCUGCAGAGGGGUGUGACAGCAGUAAGGUGUUUCCCUCGGACAACCA	.....(((((((((.((..((.((((((((((.(((......))))))))))))).))..)).))))))))).....	76	-	-37.5	11	8		sja-miR-3026	///	///	///	///	///	///	///	///	///	///
sja-miR-3150	GQ266868	CNUS0000059081.1	311	333	AAGUUCAAUUGGGUCGGUGCUUU	5p	23	+	8	ND		sja-miR-3150	GQ267044	CNUS0000059081.1	301	383	UUUCACCAUCAAGUUCAAUUGGGUCGGUGCUUUCUGUGUUGAAUUUGUGGAUCUUGCACUUGCCCAUUGAUGCUGAGGUUGCU	....(((.(((.(((((((.((((.(((((..((..((.......))..))....))))).))))))))).))))))))....	82	+	-25.9	8	ND		sja-miR-3150	///	///	///	///	///	///	///	///	///	///
sja-miR-3069	GQ266786	CNUS0000059822.1	2315	2336	UACUGACGAAAGGACGCGUUUU	3p	22	-	12	5		sja-miR-3069	GQ266962	CNUS0000059822.1	2305	2383	GGCUUUUGCCGAUUUGCGUCACUUGUUGCGUAGGCGAGACAUUCGUUUACUGACGAAAGGACGCGUUUUCUGCUCAGCA	.(((...((.((..((((((..((((((.(((((((((...)))))))))))))))...))))))...)).))..))).	78	-	-28.4	12	5		sja-miR-3069	///	///	///	///	///	///	///	///	///	///
sja-miR-3109	GQ266827	CNUS0000060295.1	7214	7235	UGGUCUAUUCAAGAGUUCCUUA	3p	22	+	3	ND		sja-miR-3109	GQ267003	CNUS0000060295.1	7150	7245	AUGGAUCAACACCUACCGGGAGGUCUGUAGAUGCUGCUUCAGUGUCUUGUGGGUUCGGUGGAGCUGGUCUAUUCAAGAGUUCCUUAAAGUGUUCUA	.((((...((((.....(((((.(((((((((...((((((.((.((....))..)).))))))..))))))...))).)))))....))))))))	95	+	-27.5	3	ND		sja-miR-3109	///	///	///	///	///	///	///	///	///	///
sja-miR-3107	GQ266825	CNUS0000060599.1	6320	6342	UGGUCAGUGGACGUAAUGGGUUU	5p	23	-	18	10		sja-miR-3107	GQ267001	CNUS0000060599.1	6266	6352	ACCUGCUUUGUGGUCAGUGGACGUAAUGGGUUUAUUUCCUCAGGCACUGAGCAGUAACCAGUACGUGUUAGUGAUGACUGAGCAUGC	...(((((.((.((((.((((((((...((((.(((..(((((...))))).)))))))..))))).))).)))).)).)))))...	86	-	-29.4	18	10		sja-miR-3107	///	///	///	///	///	///	///	///	///	///
sja-miR-3082	GQ266799	CNUS0000062336.1	2345	2365	UCUACCAAUGUGGCUCAGACU	5p	21	+	5	5		sja-miR-3082	GQ266975	CNUS0000062336.1	2335	2413	GUAGUCGACAUCUACCAAUGUGGCUCAGACUAGAAGUUAGUGACUUCAACGACUGAUGCCACGUUUUGGUUUGGCCGCC	(..(((((.....(((((((((((((((....((((((...)))))).....)))).)))))))..)))))))))..).	78	+	-26.7	5	5		sja-miR-3082	///	///	///	///	///	///	///	///	///	///
sja-miR-3014	GQ266731	CNUS0000062415.1	7021	7040	ACUGUUCUGUGGCAUAGAUG	3p	20	+	ND	20		sja-miR-3014	GQ266907	CNUS0000062415.1	6967	7050	CCUUGCUAUAUAAUGAUGUGGUAGACACAGUGGUAUCAUGCCCUUCUCGAUGCUACUGUUCUGUGGCAUAGAUGUAUAAACCCU	......((((((...((((..((((.(((((((((((...........)))))))))))))))..))))...))))))......	83	+	-25.4	ND	21		sja-miR-3014	///	///	///	///	///	///	///	///	///	///
sja-miR-3019	GQ266736	CNUS0000062850.1	721	742	AGAGGCAGGCAGAUUUCUGAUU	3p	22	-	3	ND		sja-miR-3019	GQ266912	CNUS0000062850.1	711	795	GGAGGAAGCCAGGCAGUGGUGGCGCACGCCUUUGAUCCCAGUGCCUAGGAGGCAGAGGCAGGCAGAUUUCUGAUUGGAGGCCAGC	...((...((((.(((..((...((..(((((((.(((.((...)).)))..)))))))..))..))..))).))))...))...	84	-	-28.2	3	ND		sja-miR-3019	///	///	///	///	///	///	///	///	///	///
sja-miR-3028	GQ266745	CNUS0000063770.1	1786	1806	AGGGUCGUGGAUACGCACUGU	5p	21	-	ND	3		sja-miR-3028	GQ266921	CNUS0000063770.1	1724	1816	GAUCCCCAACAGGGUCGUGGAUACGCACUGUAGAGGAGUCUCAUACUAAGACUAAACAGCUCUUCAGUGCUUCCAGGCGAUCAGUGGUUGUCU	(((..(((....(((((((((...((((((.((((.(((((.......)))))......)))).)))))).)))..))))))..)))..))).	92	-	-34.4	ND	3		sja-miR-3028	///	///	///	///	///	///	///	///	///	///
sja-miR-3045	GQ266762	CNUS0000064560.1	310	330	CGUGGACAGCUACGUGAGUUU	3p	21	-	ND	192		sja-miR-3045	GQ266938	CNUS0000064560.1	300	393	AUGAGUAGUAAGAUAAUUGUAGCCUUCGGUUCACGUGGUCAAGUGUUUGAUUAUAUUCGUGAACGUGGACAGCUACGUGAGUUUCACUAUGUUG	....(((((.((((...((((((.((((((((((((((((((....)))))))....))))))).))))..))))))...)))).)))))....	93	-	-26.9	ND	203		sja-miR-3045	sja-miR-3045*	GU014510	CNUS0000064560.1	363	381	AUAAUUGUAGCCUUCGGUU	19	-	ND	8
sja-miR-3077	GQ266794	CNUS0000065041.1	8991	9010	UCCGGGAAGACAACUAUUGU	5p	20	+	ND	5		sja-miR-3077	GQ266970	CNUS0000065041.1	8981	9053	CGCCUUUAGGUCCGGGAAGACAACUAUUGUAGGACGCCUAAAUGUCUGUGUUCCAGGACCUGUCACAGUGUGA	(((((.(((((((.((((.(((..((((.((((...))))))))..))).)))).)))))))....)).))).	72	+	-26.6	ND	6		sja-miR-3077	sja-miR-3077*	GU014509	CNUS0000065041.1	9022	9040	AUGUCUGUGUUCCAGGACC	19	+	ND	1
sja-miR-3106	GQ266824	CNUS0000065456.1	42657	42677	UGGGUGUAAGUUGAUUGGCGU	5p	21	-	6	ND		sja-miR-3106	GQ267000	CNUS0000065456.1	42591	42687	UGAUAUGUUGUGGGUGUAAGUUGAUUGGCGUUGAUGAGUUGUGGAUGAACAAAUAGGGGUCAAUGUCGUGCACAACCUGCUUCCCCAUAUAAAGAUG	........((((((.(((.((((..((((((((((...((((......))))......))))))))))....)))).)))...))))))........	96	-	-26	6	ND		sja-miR-3106	///	///	///	///	///	///	///	///	///	///
sja-miR-3103	GQ266821	CNUS0000065816.1	303	325	UGGCGCUUAGUAGAAUGUCACCG	5p	23	+	ND	5		sja-miR-3103	GQ266997	CNUS0000065816.1	293	376	UUCUAACAUUUGGCGCUUAGUAGAAUGUCACCGUUAACAAUGAAAACAUAAUGGUAGCAUUUACUAAGAGCUCAAAUGUAUGUU	.....(((((((((.(((((((((.((..(((((((............)))))))..))))))))))).)).))))))).....	83	+	-29.1	ND	5		sja-miR-3103	///	///	///	///	///	///	///	///	///	///
sja-miR-3067	GQ266784	CNUS0000066360.1	544	565	UACCGACUGCCUCGACGAGCUU	3p	22	-	15	ND		sja-miR-3067	GQ266960	CNUS0000066360.1	534	617	AUUGAAACUUCAUCAGUUGAGGUGGUUGGGACAUGUGUUACGAAUGUCUAACUACCGACUGCCUCGACGAGCUUAUGUUUUGCG	...(((((....((.(((((((..((((((((((.........)))))......)))))..)))))))))......)))))...	83	-	-28	15	ND		sja-miR-3067	///	///	///	///	///	///	///	///	///	///
sja-let-7	GQ266702	CNUS0000067197.1	5856	5876	GGAGGUAGUUCGUUGUGUGGU	5p	21	+	6609	3541		sja-let-7	GQ266878	CNUS0000067197.1	5846	5937	UGUGAUUCUGGGAGGUAGUUCGUUGUGUGGUUUGCUUAUUAAAAUGAUCUUAAGAAGACCAUACAACCGACUGGCUUUCCCACUGUGCAGCA	(((.((..((((((.(((((.((((((((((((.((((............)))).)))))))))))).))))).)..)))))..)))))...	91	+	-33.1	7785	3863		sja-let-7	sja-let-7*	GU014506	CNUS0000067197.1	5905	5927	CAUACAACCGACUGGCUUUCCCA	23	+	1159	313
sja-miR-3023	GQ266740	CNUS0000069920.1	549	568	AGGACUUCAAGUGGAAGAUU	5p	20	+	ND	7		sja-miR-3023	GQ266916	CNUS0000069920.1	539	626	AGUAUCUAAAAGGACUUCAAGUGGAAGAUUUCGGGUCGGUGUGAGACGAUCUGCUGUUACUCGCUUGCGAAGUUGAUUUUGAUGUCUA	((((((.((((.((((((((((((..(((..(((((((........)))))))..)))..))))))..))))))..)))))))).)).	87	+	-25.2	ND	7		sja-miR-3023	///	///	///	///	///	///	///	///	///	///
sja-miR-3133	GQ266851	CNUS0000069991.1	295	317	AUAUAUUUGUAAAAUUCCAAUUU	5p	23	-	8	8		sja-miR-3133	GQ267027	CNUS0000069991.1	251	327	AAUGAGUUAUAUAUAUUUGUAAAAUUCCAAUUUUAAUUUCUACUCAUUGGAAUUUUACAAAUAUAUGUAACUCAUUU	(((((((((((((((((((((((((((((((..............))))))))))))))))))))))))))))))).	76	-	-36.04	8	8		sja-miR-3133	///	///	///	///	///	///	///	///	///	///
sja-miR-3146	GQ266864	CNUS0000070473.1	59	79	AGCAGUAAGGUGUUUCCCUCU	3p	21	-	ND	4		sja-miR-3146	GQ267040	CNUS0000070473.1	49	129	AUCCAAGGUCUGAGGGCGAAGUCUUACUGCCGACUGUACAGAGGUGUGACAGCAGUAAGGUGUUUCCCUCUGACAACCAGC	.......(((.(((((.((..(((((((((.(....((((....)))).).)))))))))..)).))))).))).......	80	-	-28.5	ND	5		sja-miR-3146	///	///	///	///	///	///	///	///	///	///
sja-miR-3010	GQ266727	CNUS0000071586.1	1822	1841	ACACGAACGGGAUAGCUGCU	3p	20	+	8	3		sja-miR-3010	GQ266903	CNUS0000071586.1	1762	1851	UAUUGGCCAUGAUUGUAGCUCUGCUUUUCGCGGUGCUUUUGUUGCUAAUGCACAUUUAGCACACGAACGGGAUAGCUGCUCAAGUCGGAU	..(((((..(((..((((((.(.((.((((..(((((..(((.((....)))))...))))).)))).)).).))))))))).)))))..	89	+	-29.6	8	3		sja-miR-3010	///	///	///	///	///	///	///	///	///	///
sja-miR-3120	GQ266838	CNUS0000071937.1	2036	2055	UUGCUGAAGUGACUUGAUGA	5p	20	-	ND	3		sja-miR-3120	GQ267014	CNUS0000071937.1	1976	2065	GUUGAGGCGGUUGCUGAAGUGACUUGAUGAGAAGUAGGUUUUAGACGAACUGCAUGAACAUCAAUGUCACUAUUACCACCAGACUGGACA	(((.((..(((.(.(((((((((((((((.......(((((.....))))).......)))))).)))))).)))).)))...)).))).	89	-	-25.14	ND	3		sja-miR-3120	///	///	///	///	///	///	///	///	///	///
sja-miR-3145	GQ266863	CNUS0000072663.1	1318	1338	ACCGGAAUGGUUAGUGUUCGU	3p	21	+	5	ND		sja-miR-3145	GQ267039	CNUS0000072663.1	1251	1348	AGACACUAUGUUCGUUAAACUGAUCCCUCGGUAACUGUCAUACGAGGACUUCUGUCCUUUCUUAAAGACCGGAAUGGUUAGUGUUCGUGAACAGUCAG	.(((....((((((..(((((((((..(((((..((.......((((((....))))))......)))))))...))))))).))..)))))))))..	97	+	-27.22	5	ND		sja-miR-3145	///	///	///	///	///	///	///	///	///	///
sja-miR-3090	GQ266807	CNUS0000072705.1	631	651	UGAGUCAUGUUGGUAGAUGUU	5p	21	+	19	8		sja-miR-3090	GQ266983	CNUS0000072705.1	621	714	ACAAGUGGACUGAGUCAUGUUGGUAGAUGUUGGCUGCGUGGUUGGGGUCCGCGAGACGAAUGUCACCAAUUGCACAGGGCAUCCACUCUUUGUG	((((((((((((.((...((((((.((((((.(((.(((((.......))))))).).)))))))))))).)).)))....))))))...))).	93	+	-31.7	19	8		sja-miR-3090	///	///	///	///	///	///	///	///	///	///
sja-miR-3053	GQ266770	CNUS0000073042.1	780	800	GCUUCAGGAUUGGGUUGCAUU	3p	21	-	35	15		sja-miR-3053	GQ266946	CNUS0000073042.1	770	862	UACCCUGAGCAACAAUGCAACCAUGUUCGGGAUGCAGUUUUUCCCUCAAAAUAGAAAAUGUUGCUUCAGGAUUGGGUUGCAUUCCUCAGCAAC	....(((((....(((((((((..((((..((.(((..(((((..........)))))...))).)).))))..))))))))).)))))....	92	-	-26.6	35	15		sja-miR-3053	///	///	///	///	///	///	///	///	///	///
sja-miR-3129	GQ266847	CNUS0000073811.1	346	367	AGCAAUGCUGUCGUUAGGAAAA	3p	22	-	3	ND		sja-miR-3129	GQ267023	CNUS0000073811.1	336	421	UUCGAACAUAGGUGUCUCCGAAGCAUUGCUCGAGUAUCGUGGGACAACCGAGUGAGCAAUGCUGUCGUUAGGAAAAGGGGUUCUAG	...((((.......(((.((((((((((((((....(((.(......)))).))))))))))).)))...)))......))))...	85	-	-28.02	3	ND		sja-miR-3129	///	///	///	///	///	///	///	///	///	///
sja-miR-3089	GQ266806	CNUS0000075015.1	325	346	UGAGCCGGUGGGCCCUGAGUUU	3p	22	+	5	ND		sja-miR-3089	GQ266982	CNUS0000075015.1	281	356	UGUCGGGAACCAACUCAGUGGUCUAGUGGUUAAGCAUUUGCCGCUGAGCCGGUGGGCCCUGAGUUUGAUCCCUGAC	.(((((((.(.(((((((.((((((.(((((.(((.......))).))))).))))))))))))).).)))).)))	75	+	-39.3	6	ND		sja-miR-3089	sja-miR-3089*	GU014508	CNUS0000075015.1	291	311	CAACUCAGUGGUCUAGUGGUU	21	+	1	ND
sja-miR-3055	GQ266772	CNUS0000075176.1	252	272	GGAGGAACCUUGGACGAUAAA	5p	21	-	ND	4		sja-miR-3055	GQ266948	CNUS0000075176.1	194	282	GCUGAUUGUUGGAGGAACCUUGGACGAUAAAACUUGGCUCUUGCACUGACCACAACAGAUAUGCCAGGGUCUUCUAAGGGACGUUGGCG	((..(((.((((((((.((((((...((......(((.((.......)))))......))...)))))))))))))).)...))..)).	88	-	-27.4	ND	4		sja-miR-3055	///	///	///	///	///	///	///	///	///	///
sja-miR-3065	GQ266782	CNUS0000075519.1	1037	1057	UAAGGCAUGAUCUGAGUCUAU	3p	21	-	23	13		sja-miR-3065	GQ266958	CNUS0000075519.1	1027	1119	GGGGCAUCCUUGUCGUGGAUUCUUUUACGUCCAGUGAGAUGCAGACUAAUACGCGCUCGCACUAAGGCAUGAUCUGAGUCUAUACAUGUGCUC	.((((((...(((.((((((((..(((.(((.((((.(((((..........))).)).))))..))).)))...))))))))))).))))))	92	-	-26.7	23	13		sja-miR-3065	///	///	///	///	///	///	///	///	///	///
sja-miR-3008	GQ266725	CNUS0000075767.1	3078	3099	AAUGCGCACUGCUGAAGAGUUU	3p	22	+	4	ND		sja-miR-3008	GQ266901	CNUS0000075767.1	3015	3109	CAAUGGUAAAGCGCUCGUCGUAGAGCCAGAGGGCCUUGGGUUCGAUCCNCCAACAGGGUCGUAAAUGCGCACUGCUGAAGAGUUUCAUACUAGGA	...(((((....((((.((((((.((((.(.(((((((...............))))))).)...)).)).)))).)).))))....)))))...	94	+	-27.26	4	ND		sja-miR-3008	///	///	///	///	///	///	///	///	///	///
sja-miR-3123	GQ266841	CNUS0000076222.1	936	958	UUUGAGGUUGGUAGACAGUUUUU	3p	23	-	34	18		sja-miR-3123	GQ267017	CNUS0000076222.1	926	1009	UUCAGCUCCAUAGAGAUGAACUGUCUUGACCUUCGAAUUGAAGAAUUCAACUUUGAGGUUGGUAGACAGUUUUUUGGAGUCCCA	....((((((.......(((((((((.(((((.((((((((.....)))).)))))))))...)))))))))..))))))....	83	-	-27.8	34	18		sja-miR-3123	///	///	///	///	///	///	///	///	///	///
sja-miR-3063	GQ266780	CNUS0000076251.1	1278	1299	UAAGCGAGGCUCCUGGUAGUUA	5p	22	+	12	3		sja-miR-3063	GQ266956	CNUS0000076251.1	1268	1361	UCUAAGUCAGUAAGCGAGGCUCCUGGUAGUUAGUCAAUUCCUGAAAAGUCAGACGAAGACAUGGUUAUAUCUAGGAGCAUGUCUAUGACAAAAU	.....((((.((..((..((((((((....((..((.(((((((....))))..)))....))..))...)))))))).))..)))))).....	93	+	-25.5	13	5		sja-miR-3063	///	///	///	///	///	///	///	///	///	///
sja-miR-3044	GQ266761	CNUS0000077191.1	70	91	CGCGUGGAUCUGUCACACAUUA	5p	22	-	7	ND		sja-miR-3044	GQ266937	CNUS0000077191.1	24	101	AGAAAUUGAACGCGUGGAUCUGUCACACAUUAGUCUUAAAAUUUUGCUUCUGCGUGGCAGAACCAGGCUUCUACAUUA	.......(((.((.(((.((((((((.((..(((...........)))..)).)))))))).))).))))).......	77	-	-25.3	7	ND		sja-miR-3044	///	///	///	///	///	///	///	///	///	///
sja-miR-3042	GQ266759	CNUS0000078591.1	96	116	CCGACUGCCUCGACGAGCUAA	3p	21	+	5	ND		sja-miR-3042	GQ266935	CNUS0000078591.1	38	126	AGGUGUUGAAACUUCAUCAGUUAAGGUGGUUGGGACAUGUGUUACGCAUGUCUAACUACCGACUGCCUCGACGAGCUAAGUUUUGCGGC	.(.(((.(((((((..((.((..(((..(((((((((((((...))))))))......)))))..)))..))))...)))))))))).)	88	+	-32.1	7	ND		sja-miR-3042	sja-miR-3042*	GU014505	CNUS0000078591.1	52	72	CAUCAGUUAAGGUGGUUGGGA	21	+	2	ND
sja-miR-3018	GQ266735	CNUS0000078863.1	135	158	AGACGAGGUGAAAGAUGAGUUUUU	3p	24	-	ND	16		sja-miR-3018	GQ266911	CNUS0000078863.1	125	225	GGAAAGAUAGGGACACUCGUCGUUGCCUCUUUGUCGUAUCUGCCUCUGCCCCCACUGACUGCAGUUCAGACGAGGUGAAAGAUGAGUUUUUCAGCAAGCUU	.........(..(.(((((((.(..((((...(((....((((.((..........))..))))....)))))))..)..))))))).)..).........	100	-	-28.2	ND	16		sja-miR-3018	///	///	///	///	///	///	///	///	///	///
sja-miR-3017	GQ266734	CNUS0000079033.1	296	317	AGACCUUGAACGACAUGGCUUU	3p	22	-	575	ND		sja-miR-3017	GQ266910	CNUS0000079033.1	286	373	UGGUAGAUGUAGGCUGCGUGGUUGAGGUCCGCGAGACGAAAGUCACCAAUGGUUAGAGACCUUGAACGACAUGGCUUUGAAUCGUUUG	.....(((..(((((..((.((((((((((....(((....))).((...))...).)))))).))).))..)))))...))).....	87	-	-26.8	575	ND		sja-miR-3017	///	///	///	///	///	///	///	///	///	///
sja-miR-3062	GQ266779	CNUS0000079122.1	1258	1278	UAAAAAGGCCGUGCGUGACAA	3p	21	+	10	ND		sja-miR-3062	GQ266955	CNUS0000079122.1	1197	1288	AGCGGUAAGGGUGCUCACGAAGGGCUUUUAAGUGCGGGACUAAUACUCAAAAAACCCUUCAUAAAAAGGCCGUGCGUGACAAUCCUCAAGCA	.((....(((((..(((((.(.(((((((..(((.(((.................))).)))..))))))).).)))))..)))))...)).	91	+	-28.53	10	ND		sja-miR-3062	///	///	///	///	///	///	///	///	///	///
sja-miR-3115	GQ266833	CNUS0000081233.1	197	219	UUCUGGAGUAACAUUUUGCAUUU	5p	23	-	4	ND		sja-miR-3115	GQ267009	CNUS0000081233.1	134	229	AGCAGGUUAGUUCUGGAGUAACAUUUUGCAUUUAUAAGGGGAGAAGUGCAUCCCGAAUAUGCUUGCAUUGUUACUCAAGGUGAUCAGGAGACUGCA	.((.(((((.((...((((((((...((((..((((..((((........))))...))))..)))).)))))))).)).))))).(....).)).	95	-	-30.6	4	ND		sja-miR-3115	///	///	///	///	///	///	///	///	///	///
sja-miR-3027	GQ266744	CNUS0000081441.1	1963	1982	AGGGCGGUUAUCUCUUCCCA	5p	20	+	3	3		sja-miR-3027	GQ266920	CNUS0000081441.1	1953	2022	UAGAGGUAUUAGGGCGGUUAUCUCUUCCCAGUUUCCCACACUGUGGAAGGGUCCUUCUUGAUAUAGCUGU	(((..(((((((((.((....(((((((((((.......)))).))))))).)).)))))))))..))).	69	+	-26.5	3	3		sja-miR-3027	///	///	///	///	///	///	///	///	///	///
sja-miR-3121	GQ266839	CNUS0000082026.1	663	683	UUGGGCUGAGCCAUGUUAAUU	3p	21	+	ND	3		sja-miR-3121	GQ267015	CNUS0000082026.1	620	693	GACCAAACGAAAACAUGGCAUCAGUCCAUGAAGUCAUGCAUAAUUGGGCUGAGCCAUGUUAAUUGAUGCAGGUA	.(((...(((.((((((((.((((((((................))))))))))))))))..))).....))).	73	+	-25.09	ND	3		sja-miR-3121	///	///	///	///	///	///	///	///	///	///
sja-miR-3033	GQ266750	CNUS0000083432.1	560	580	AUCUGGACCAGCUGCUCUUCA	5p	21	+	5	ND		sja-miR-3033	GQ266926	CNUS0000083432.1	550	637	GGGUUAGCCCAUCUGGACCAGCUGCUCUUCAUCGUUUCAGGUUAGAUAUAGCUUUUUGAACUUCAGCUAGUGCUGGGGGGCCUACUUC	((((..((((.((..(((.(((((...((((.......((((((....))))))..))))...))))).)).)..))))))..)))).	87	+	-26.4	5	ND		sja-miR-3033	///	///	///	///	///	///	///	///	///	///
sja-miR-3083	GQ266800	CNUS0000084387.1	978	998	UCUCCAACGAUGACUGAUGGU	5p	21	+	8	6		sja-miR-3083	GQ266976	CNUS0000084387.1	968	1059	CUAUCGAGCCUCUCCAACGAUGACUGAUGGUAAUAUGGUCUAUUUGAGUCCAUCGUUGUCUUGGUGAAGGAAGUCGCCACGUUAGGCGAUGU	........((((.((((.((..((.(((((.((((.....)))).....)))))))..)))))).).)))..((((((......))))))..	91	+	-29	8	6		sja-miR-3083	///	///	///	///	///	///	///	///	///	///
sja-miR-3059	GQ266776	CNUS0000084769.1	25	48	GUGACUGGGAUCGGGGCUUGCAUU	3p	24	-	ND	5		sja-miR-3059	GQ266952	CNUS0000084769.1	15	111	GACGGUGCCAGCGAGCCUGGAAACCUGCCCCGAAGGGGUGGGGCAAACUGUUUCAUCACCGUCGUGACUGGGAUCGGGGCUUGCAUUAUUCCCCGUG	.((((.....((((((((.((..((.(.(.(((.((((((..((.....))..)))).)).))).).).))..)).))))))))........)))).	96	-	-40.22	ND	5		sja-miR-3059	///	///	///	///	///	///	///	///	///	///
sja-miR-3043	GQ266760	CNUS0000085331.1	399	418	CGAGACUCUCCAACGAUGGC	5p	20	+	6	ND		sja-miR-3043	GQ266936	CNUS0000085331.1	389	469	AGUCUUCUAUCGAGACUCUCCAACGAUGGCUAAUAGAAAUGUGGUCUAUUUAAGUCCAGCGUUGGGUUGAUUUCGGAGGCC	.(((((....((((((..(((((((.(((((((((((.......))))))..)).))).)))))))..).)))))))))).	80	+	-25.3	6	ND		sja-miR-3043	///	///	///	///	///	///	///	///	///	///
sja-miR-3050	GQ266767	CNUS0000086915.1	261	282	GAUAGAAGAUUGCCGCUCGUUU	5p	22	-	106	59		sja-miR-3050	GQ266943	CNUS0000086915.1	197	292	GGAGAGGCUCGAUAGAAGAUUGCCGCUCGUUUUGGAGCACAUGUUUAGACUCAGACCAUGCAUUAGUGCGAGCGCGUAUUAGUCUGCGACUCACUG	...(((..(((.((((..(.((((((((((.((((.(((...((((......))))..))).)))).))))))).))).)..))))))))))....	95	-	-29.4	107	59		sja-miR-3050	///	///	///	///	///	///	///	///	///	///
sja-miR-3016	GQ266733	CNUS0000089134.1	44	64	AGACCUGAGAGCGUGACCGCU	5p	21	+	3	ND		sja-miR-3016	GQ266909	CNUS0000089134.1	34	119	UUGGUCUUAGAGACCUGAGAGCGUGACCGCUGAGCCCAAGGGGACAACUGCUUGAGGUGUGUGACGCACGGGCUUUUUAUGAAAAG	....((.((((((((((...((((.((((((((((....(....)....))))..)))).)).)))).)))).)))))).))....	85	+	-26	3	ND		sja-miR-3016	///	///	///	///	///	///	///	///	///	///
sja-miR-3012	GQ266729	CNUS0000090109.1	274	295	ACUCUGUUGAUCGUGAGGUUUU	3p	22	-	144	143		sja-miR-3012	GQ266905	CNUS0000090109.1	264	358	AACACAGACACACACUUAGGCGUCCUACAAUAGUUGUCUUCCUGGACCUAAAGGCGGCAUUCGACUCUGUUGAUCGUGAGGUUUUGUGGCAGUGU	.((((...((((.((((..(((((..(((..(((((.((.(((........))).))....))))).))).)).))).))))..))))...))))	94	-	-21.5	144	143		sja-miR-3012	///	///	///	///	///	///	///	///	///	///
sja-miR-3074	GQ266791	CNUS0000095131.1	7661	7680	ACGUGGAGCUGGCUGGCGGU	3p	20	-	7	ND		sja-miR-3074	GQ266967	CNUS0000095131.1	7651	7734	UGGUGGCAGUCCUCGGUACCCUGCUGCGGGGUCGUGCGAAGGCGGUGCUUGGCGACGUGGAGCUGGCUGGCGGUGAGGCCACGU	..(((((..((.(((.((.((.(((.(.(.(((((....((((...)))).))))).).)))).)).)).))).)).)))))..	83	-	-32.5	7	ND		sja-miR-3074	///	///	///	///	///	///	///	///	///	///
* These potential mature S. japonicum miRNAs were compared with known miRNAs from other organisms (http://www.mirbase.org/). If both a given S. japonicum miRNA and known miRNAs reciprocally share the highest homology with more than 80% identical nucleotides, including the same seed sequences (2-7 nt), the S. japonicum miRNA was considered as a ortholog and thus named after the known miRNA.
