# Supplementary material for: Genome-Wide Identification of Schistosoma japonicum MicroRNAs Using a Deep-Sequencing Approach
Source: PLoS One. 2009 Dec 8;4(12):e8206. doi: 10.1371/journal.pone.0008206 (PMC2785426; doi:10.1371/journal.pone.0008206)
Supplement: Table S4 — Seed sequences of S. japonicum miRNAs and their homology with known miRNAs. (0.07 MB XLS) [file pone.0008206.s007.xls]

## Sheet: seeds 
Table S4. Seed sequences of Schistosoma japonicum miRNAs and their homology with known miRNAs*
Seeds(2-7 nt)	S. japonicum	S. mediterranea	C. elegans and C.briggsae	D. melanogaster and others	Amphibia	Aves	Ruminantia	Suina	Prototheria	Pisces	Rodentia	Homo sapiens	Others Mammalian	Urochordata	Amphimedon queenslandica	Nematostella vectensis	Viruses	Viridiplantae
GAGAUC	sja-bantam	sme-bantam-a/sme-bantam-b/sme-bantam-c	cbr-miR-58/cbr-miR-80/cbr-miR-81/cbr-miR-82/cel-miR-1834/cel-miR-58/cel-miR-80/cel-miR-81/cel-miR-82	aga-bantam/ame-bantam/bmo-bantam/dan-bantam/der-bantam/dgr-bantam/dme-bantam/dmo-bantam/dpe-bantam/dps-bantam/dse-bantam/dsi-bantam/dvi-bantam/dwi-bantam/dya-bantam	/	/	/	/	/	/	/	/	/	/	/	/	/	/
GAGGUA	sja-let-7	sme-let-7a/sme-let-7b/sme-let-7c	cbr-let-7/cbr-miR-241/cbr-miR-48/cbr-miR-84/cel-let-7/cel-miR-241/cel-miR-48/cel-miR-793/cel-miR-794/cel-miR-795/cel-miR-84	aga-let-7/age-miR-98/ame-let-7/bmo-let-7/dan-let-7/der-let-7/dgr-let-7/dme-let-7/dme-miR-984/dmo-let-7/dpe-let-7/dps-let-7/dre-let-7a/dre-let-7b/dre-let-7c/dre-let-7d/dre-let-7e/dre-let-7f/dre-let-7g/dre-let-7h/dre-let-7i/dre-let-7j/dse-let-7/dsi-let-7/dvi-let-7/dwi-let-7/dya-let-7/tca-let-7	xtr-let-7a/xtr-let-7b/xtr-let-7c/xtr-let-7e/xtr-let-7f/xtr-let-7g/xtr-let-7i/xtr-miR-98	gga-let-7a/gga-let-7b/gga-let-7c/gga-let-7d/gga-let-7f/gga-let-7g/gga-let-7i/gga-let-7j/gga-let-7k	bta-let-7a/bta-let-7b/bta-let-7c/bta-let-7d/bta-let-7e/bta-let-7f/bta-let-7g/bta-let-7i/bta-miR-98	ssc-let-7c/ssc-let-7f/ssc-let-7i	oan-let-7b/oan-let-7d/oan-let-7e/oan-let-7f/oan-let-7g/oan-miR-98	fru-let-7a/fru-let-7b/fru-let-7d/fru-let-7e/fru-let-7g/fru-let-7h/fru-let-7i/fru-let-7j/tni-let-7a/tni-let-7b/tni-let-7d/tni-let-7e/tni-let-7g/tni-let-7h/tni-let-7i/tni-let-7j	mmu-let-7a/mmu-let-7b/mmu-let-7c/mmu-let-7d/mmu-let-7e/mmu-let-7f/mmu-let-7g/mmu-let-7i/mmu-miR-202-3p/mmu-miR-98/rno-let-7a/rno-let-7b/rno-let-7c/rno-let-7d/rno-let-7e/rno-let-7f/rno-let-7i/rno-miR-98	hsa-let-7a/hsa-let-7b/hsa-let-7c/hsa-let-7d/hsa-let-7e/hsa-let-7f/hsa-let-7g/hsa-let-7i/hsa-miR-202/hsa-miR-98/mdo-let-7a	cfa-let-7a/cfa-let-7c/cfa-let-7e/cfa-let-7f/cfa-let-7g/cfa-let-7j/cfa-miR-98/ggo-miR-98/mdo-let-7b/mdo-let-7d/mdo-let-7f/mdo-let-7g/mdo-let-7i/mml-let-7a/mml-let-7b/mml-let-7c/mml-let-7d/mml-let-7e/mml-let-7f/mml-let-7g/mml-let-7i/mml-miR-98/ppa-miR-98/ppy-miR-98/ptr-let-7a/ptr-let-7b/ptr-let-7c/ptr-let-7d/ptr-let-7e/ptr-let-7f/ptr-let-7g/ptr-let-7i/ptr-miR-202/ptr-miR-98	cin-let-7a/cin-let-7b/cin-let-7c/cin-let-7d/cin-let-7e/csa-let-7a/csa-let-7b/csa-let-7c/csa-let-7d/odi-let-7a/odi-let-7b/odi-let-7d	/	/	rlcv-miR-rL1-7	/
ACCCUG	sja-miR-10	sme-miR-10	cbr-miR-57/cel-miR-57	age-miR-10a	xtr-miR-10a/xtr-miR-10b/xtr-miR-10c	gga-miR-10a/gga-miR-10b	bta-miR-10a/bta-miR-10b	/	oan-miR-10a/oan-miR-10b	dre-miR-10a/dre-miR-10b/dre-miR-10c/dre-miR-10d/fru-miR-10b/fru-miR-10c/fru-miR-10d/tni-miR-10b/tni-miR-10c/tni-miR-10d	mmu-miR-10a/mmu-miR-10b/rno-miR-10a-5p	hsa-miR-10a/hsa-miR-10b	cfa-miR-10/ggo-miR-10a/ggo-miR-10b/mdo-miR-10a/mml-miR-10a/mml-miR-10b/mne-miR-10b/ppa-miR-10a/ppa-miR-10b/ptr-miR-10a/ptr-miR-10b/sla-miR-10a	/	/	/	/	/
AAGGCA	sja-miR-124/3065	sme-miR-124a/sme-miR-124b/sme-miR-124c	cbr-miR-124/cel-miR-124	aga-miR-124/ame-miR-124/bmo-miR-124/dan-miR-124/der-miR-124/dgr-miR-124/dme-miR-124/dmo-miR-124/dpe-miR-124/dps-miR-124/dre-miR-124/dse-miR-124/dsi-miR-124/dvi-miR-124/dwi-miR-124/dya-miR-124/tca-miR-124	/	/	/	/	oan-miR-124	fru-miR-124/tni-miR-124	mmu-miR-124/rno-miR-124	hsa-miR-124/hsa-miR-506	cfa-miR-124/mml-miR-506/pbi-miR-506/ptr-miR-506/ssy-miR-506	cin-miR-124/csa-miR-124/odi-miR-124a/odi-miR-124b	/	/	/	/
CCCUGA	sja-miR-125	sme-lin-4/sme-miR-125a/sme-miR-125b	cbr-lin-4/cel-lin-4/cel-miR-237	aga-miR-125/age-miR-125b/ame-miR-125/dan-miR-125/der-miR-125/dgr-miR-125/dme-miR-125/dmo-miR-125/dpe-miR-125/dps-miR-125/dse-miR-125/dsi-miR-125/dvi-miR-125/dwi-miR-125/dya-miR-125/tca-miR-125	xtr-miR-125a/xtr-miR-125b	gga-miR-125b	bta-miR-125a/bta-miR-125b	ssc-miR-125b	oan-miR-125	dre-miR-125a/dre-miR-125b/dre-miR-125c/fru-miR-125a/fru-miR-125b/tni-miR-125a/tni-miR-125b	mmu-miR-125a-5p/mmu-miR-125b-5p/mmu-miR-351/rno-miR-125a-5p/rno-miR-125b-5p/rno-miR-351	hsa-miR-125a-5p/hsa-miR-125b	cfa-miR-125a/cfa-miR-125b/ggo-miR-125b/lca-miR-125b/lla-miR-125b/mdo-miR-125b/mml-miR-125a-5p/mml-miR-125b/mne-miR-125b/ppa-miR-125b/ppy-miR-125b/ptr-miR-125b/sla-miR-125b	odi-miR-1491	/	/	/	/
ACCGUG	sja-miR-1732	/	/	/	/	gga-miR-1732	/	/	/	/	/	/	/	/	/	/	/	/
AUCACA	sja-miR-2a/2b/2c/2e-3p	sme-miR-13/sme-miR-2a	cbr-miR-43/cel-miR-2/cel-miR-250/cel-miR-43/cel-miR-797/	aga-miR-11/aga-miR-13b/aga-miR-308/ame-miR-13a/ame-miR-2/bmo-miR-13a/bmo-miR-13b/bmo-miR-2a/bmo-miR-2b/dan-miR-11/dan-miR-13a/dan-miR-13b/dan-miR-2a/dan-miR-2b/dan-miR-2c/dan-miR-308/dan-miR-6/der-miR-11/der-miR-13a/der-miR-13b/der-miR-2a/der-miR-2b/der-miR-2c/der-miR-308/der-miR-6/dgr-miR-11/dgr-miR-13a/dgr-miR-13b/dgr-miR-2a/dgr-miR-2b/dgr-miR-2c/dgr-miR-308/dgr-miR-6/dme-miR-11/dme-miR-13a/dme…	/	/	/	/	/	/	/	/	ppt-miR-1076-5p	/	/	/	/	/
				dvi-miR-2a/dvi-miR-2b/dvi-miR-2c/dvi-miR-308/dvi-miR-6/dwi-miR-11/dwi-miR-13a/dwi-miR-13b/dwi-miR-2a/dwi-miR-2b/dwi-miR-2c/dwi-miR-308/dwi-miR-6/dya-miR-11/dya-miR-13a/dya-miR-13b/dya-miR-2a/dya-miR-2b/dya-miR-2c/dya-miR-308/dya-miR-6/tca-miR-13a/tca-miR-13b/tca-miR-2
CACAGC	sja-miR-2d/2f	sme-miR-2b/sme-miR-2c/sme-miR-2d	/	dme-miR-1008	/	/	/	/	/	/	/	/	/	/	/	/	/	/
CCCUUG	sja-miR-2e-5p	/	/	dme-miR-988	/	/	/	/	/	/	/	/	/	/	/	/	/	ptc-miR-1445
CAAAAU	sja-miR-3001-a/b/c	/	/	/	/	/	/	/	/	/	/	/	/	/	/	/	/	ath-miR-866-3p
GACUGU	sja-miR-3002-a/b	/	/	/	/	/	/	/	/	/	mmu-miR-679	/	mml-miR-625	/	/	/	/	/
UUGACA	sja-miR-3003-a/b	/	/	age-miR-514	/	gga-miR-1678	/	/	/	/	/	hsa-miR-514	mml-miR-514/pbi-miR-514/ptr-miR-514/ssy-miR-514	/	/	/	/	/
ACAGAG	sja-miR-3004	/	/	/	/	/	/	/	/	/	/	/	/	/	/	/	/	ath-miR-415/pta-miR-952a
AGGAAC	sja-miR-3005	/	/	aga-miR-276-3p/ame-miR-276/dan-miR-276a/dan-miR-276b/der-miR-276a/der-miR-276b/dgr-miR-276a/dgr-miR-276b/dme-miR-276a/dme-miR-276b/dmo-miR-276a/dmo-miR-276b/dpe-miR-276a/dpe-miR-276b/dps-miR-276a/dps-miR-276b/dse-miR-276a/dse-miR-276b/dsi-miR-276a/dsi-miR-276b/dvi-miR-276a/dvi-miR-276b/dwi-miR-276a/dwi-miR-276b/dya-miR-276a/dya-miR-276b/tca-miR-276	/	gga-miR-1588	/	/	/	/	/	/	/	/	/	/	/	/
AGGUGU	sja-miR-3006	/	/	/	/	/	/	/	/	/	/	/	/	/	/	/	/	/
AUGCGC	sja-miR-3008	/	/	/	/	/	/	/	/	/	/	/	mml-miR-523a	/	/	/	/	/
CGAAGA	sja-miR-3011	/	/	/	/	/	/	/	/	/	/	/	/	/	/	/	/	ppt-miR-902f-3p
CUGCAU	sja-miR-3013	/	/	/	/	gga-miR-460	/	/	oan-miR-1421ag/oan-miR-460	dre-miR-460-5p	/	/	/	/	/	/	/	ppt-miR-1030a/ppt-miR-1030b/ppt-miR-1030c/ppt-miR-1030d/ppt-miR-1030e/ppt-miR-1030f/ppt-miR-1030g/ppt-miR-1030h/ppt-miR-1030i/ppt-miR-1030j
GACCUG	sja-miR-3016	/	/	/	/	/	/	/	/	/	/	hsa-miR-631/	mml-miR-631	/	/	/	/	/
GACGAG	sja-miR-3018	/	/	/	/	/	/	/	/	/	mmu-miR-714	/	/	/	/	/	/	ptc-miR-478e
GAGGCA	sja-miR-3019	/	/	/	/	gga-miR-202	/	/	/	dre-miR-202/fru-miR-202/tni-miR-202	mmu-miR-709	hsa-miR-1827/	mdo-miR-31/ptr-miR-1827/	/	/	/	/	/
GAGGGU	sja-miR-3020	/	/	/	/	gga-miR-1565	/	/	/	/	/	/	/	/	/	/	/	/
GAUAGA	sja-miR-3021	/	/	/	/	/	/	/	/	/	mmu-miR-463/rno-miR-463	/	/	/	/	/	/	/
GCGGAA	sja-miR-3022	/	/	/	/	/	/	/	/	/	/	/	/	/	/	/	rrv-miR-rR1-6	osa-miR-1427
GGCAGG	sja-miR-3024	/	/	/	/	gga-miR-1806	/	/	/	/	/	hsa-miR-1207-5p	/	/	/	/	/	/
GGGACA	sja-miR-3025	/	/	/	/	gga-miR-1566/gga-miR-1590/gga-miR-1608	/	/	/	/	/	/	/	/	/	/	/	/
GGGCGG	sja-miR-3027	/	cel-miR-1832	/	/	/	/	/	/	/	/	/	/	/	/	/	/	/
GGGUCG	sja-miR-3028	/	/	/	/	/	/	/	/	/	/	hsa-miR-886-5p	mml-miR-886-5p	/	/	/	/	/
GGGUGA	sja-miR-3029	/	/	/	/	gga-miR-1790	/	/	oan-miR-1369/oan-miR-1412	/	/	/	/	/	/	/	/	/
UCCGUG	sja-miR-3031	/	/	/	/	/	/	/	/	/	mmu-miR-715	/	/	/	/	/	/	/
UCUCGG	sja-miR-3032	/	/	/	/	/	/	/	/	/	mmu-miR-678/mmu-miR-719	/	/	/	/	/	/	/
UCUGGA	sja-miR-3033/3115	/	/	/	/	/	/	/	/	/	/	hsa-miR-1299/hsa-miR-516b	ptr-miR-1299/ptr-miR-516b	/	/	/	/	osa-miR-1860-3p
AAAGGA	sja-miR-3038	/	/	/	/	gga-miR-1456	/	/	/	/	/	/	/	/	/	/	/	/
AACAUU	sja-miR-3039	/	/	/	/	/	/	/	/	/	mmu-miR-543	hsa-miR-543	cfa-miR-543/ptr-miR-543	/	/	/	/	/
AAGUGA	sja-miR-3040	/	cbr-miR-785/cbr-miR-86/cel-miR-785/cel-miR-86	/	/	/	/	/	/	/	/	/	/	/	aqu-miR-2019	/	/	/
CACGGA	sja-miR-3041	/	/	/	/	/	/	/	/	/	/	/	/	/	/	/	/	osa-miR-1868
GCGUGG	sja-miR-3044	/	/	/	/	/	/	/	oan-miR-1421e	/	/	/	/	/	/	/	/	/
GUGGAC	sja-miR-3045	/	/	/	/	/	/	/	/	/	/	/	/	/	/	/	/	/
UAUUGA	sja-miR-3046	/	/	/	/	/	/	/	/	/	/	/	/	/	/	/	/	osa-miR-397b
UCCCCA	sja-miR-3047	/	/	/	/	/	/	/	/	/	/	/	mml-miR-1239	/	/	/	/	/
UGACUG	sja-miR-3048/3059	/	/	/	/	/	/	/	/	/	/	hsa-miR-943/	ptr-miR-943	/	/	/	/	/
UGGCAG	sja-miR-3049	/	/	/	/	gga-miR-1575	/	/	/	/	/	/	/	/	/	/	/	/
GAAGGG	sja-miR-3054	/	/	/	/	/	/	/	/	/	/	/	/	/	/	/	/	ppt-miR-902h-3p
GAGGAA	sja-miR-3055	/	/	/	/	gga-miR-1687	/	/	/	/	/	/	cfa-miR-1841	odi-miR-1503	/	/	/	/
GGGGUU	sja-miR-3056	/	/	/	/	/	/	/	/	/	/	/	cfa-miR-193b	/	/	/	/	/
UGUGGU	sja-miR-3060	/	/	/	/	/	/	/	/	/	/	/	/	/	/	/	mdv2-miR-M14-5p	/
ACGCAA	sja-miR-3068	/	/	/	/	/	/	/	/	/	/	/	/	/	/	nve-miR-2029	/	/
AGGAGC	sja-miR-3070	/	/	age-miR-28	/	gga-miR-1653	/	ssc-miR-28	oan-miR-1407/	/	mmu-miR-28/mmu-miR-708/rno-miR-28/rno-miR-708/	hsa-miR-28-5p/hsa-miR-708/	cfa-miR-708/ggo-miR-28/lla-miR-28/mml-miR-28/mne-miR-28/ppa-miR-28/ppy-miR-28/ptr-miR-28/ptr-miR-708/sla-miR-28	/	/	/	ebv-miR-BART2-3p	/
CCUUUG	sja-miR-3081	/	/	/	/	/	/	/	/	/	/	/	/	/	/	/	mdv2-miR-M26	/
CUCGGC	sja-miR-3084	/	/	/	/	/	/	/	/	/	/	hsa-miR-1307	cfa-miR-1307/ptr-miR-1307	/	/	/	/	/
CUGAGG	sja-miR-3085	/	/	/	/	gga-miR-1748	/	/	/	/	/	/	/	/	/	/	/	/
CUGGAC	sja-miR-3086	/	/	bmo-miR-184	/	/	/	/	/	/	mmu-miR-378/rno-miR-378	hsa-miR-378/hsa-miR-422a	cfa-miR-378/mml-miR-378/mml-miR-422a/ptr-miR-378/ptr-miR-422a	/	/	/	/	/
GAGCCG	sja-miR-3089	/	/	/	/	gga-miR-1581	/	/	/	/	/	/	/	/	/	/	/	gma-miR-171a/gma-miR-171b/ppt-miR-171a/ptc-miR-171l/ptc-miR-171m/ptc-miR-171n/smo-miR-171b/smo-miR-171d
GAGUCA	sja-miR-3090	/	/	/	/	/	/	/	/	/	/	/	/	/	/	/	vvi-miR-169r/vvi-miR-169t/vvi-miR-169u	/
GAUGUC	sja-miR-3091	/	/	bmo-miR-1924	/	/	/	/	/	/	/	/	/	/	/	/	/	/
GCUCUG	sja-miR-3093	/	/	/	/	gga-miR-1745/gga-miR-1783	/	/	/	/	/	/	/	/	/	/	/	ath-miR-829.1/osa-miR-1863
GCUGUC	sja-miR-3094	/	/	/	/	gga-miR-1629	/	/	oan-miR-1340/	/	/	hsa-miR-626/	mml-miR-626/ptr-miR-626	/	/	/	/	/
GGACCA	sja-miR-3096	/	/	/	/	gga-miR-1625	/	/	/	/	/	/	/	/	/	/	/	/
GGACUA	sja-miR-3097	/	/	/	/	/	/	/	/	/	/	/	cfa-miR-1844	/	/	/	/	/
GGAUGA	sja-miR-3099	/	/	/	/	/	/	/	/	/	/	hsa-miR-1255a/hsa-miR-1255b/	ptr-miR-1255b	/	/	/	/	/
GGCAAG	sja-miR-31	sme-miR-31a/sme-miR-31b	cbr-miR-73/cbr-miR-74/cel-miR-266/cel-miR-72/cel-miR-73/cel-miR-74	dan-miR-31a/dan-miR-31b/der-miR-31a/der-miR-31b/dgr-miR-31a/dgr-miR-31b/dme-miR-31a/dme-miR-31b/dmo-miR-31a/dmo-miR-31b/dpe-miR-31a/dpe-miR-31b/dps-miR-31a/dps-miR-31b/dse-miR-31a/dse-miR-31b/dsi-miR-31a/dsi-miR-31b/dvi-miR-31a/dvi-miR-31b/dwi-miR-31a/dwi-miR-31b/dya-miR-31a/dya-miR-31b	xtr-miR-31	gga-miR-31	bta-miR-31	/	oan-miR-31	/	mmu-miR-31/rno-miR-31	hsa-miR-31	cfa-miR-31	cin-miR-31/csa-miR-31/odi-miR-1469/odi-miR-31	/	/	/	osa-miR-1433
GGAUUU	sja-miR-3100	/	/	/	/	/	/	/	/	/	mmu-miR-876-5p	hsa-miR-1290/hsa-miR-876-5p	mml-miR-876-5p/ptr-miR-1290	/	/	/	/	ppt-miR-1046-5p
GGCACG	sja-miR-3101	/	/	/	/	/	/	/	/	/	/	hsa-miR-564	ptr-miR-564	/	/	/	/	tae-miR-1119
GGCAGA	sja-miR-3102	/	cbr-miR-72	/	/	/	/	/	/	/	/	/	/	/	/	/	/	/
GGGCAU	sja-miR-3104	/	cre-miR-1163.2	/	/	/	/	/	/	/	/	/	/	/	/	/	/	/
GGGUGU	sja-miR-3106	/	/	/	/	gga-miR-1789	/	/	/	/	/	hsa-miR-609/	mml-miR-609/ptr-miR-609	/	/	/	/	/
GGUCAG	sja-miR-3107	/	/	/	/	/	/	/	/	/	mmu-miR-540-3p/rno-miR-540	/	/	/	/	/	/	/
GGUCUA	sja-miR-3109	/	/	/	/	/	/	/	/	/	/	hsa-miR-601/	mml-miR-601/ptr-miR-601	/	/	/	/	/
GUAGGC	sja-miR-3110	/	cel-miR-272	/	/	/	/	/	/	/	/	/	/	/	/	/	/	/
GUGGGA	sja-miR-3111	/	/	/	/	/	/	/	/	/	mmu-miR-705/	/	/	/	/	/	/	ppt-miR-1212
GUGGGC	sja-miR-3112	/	/	/	/	/	/	/	/	/	mmu-miR-770-3p	/	/	/	/	/	/	/
GUUCCA	sja-miR-3113	/	/	/	/	/	/	/	oan-miR-1355	/	/	/	/	/	/	/	/	/
UCAGAC	sja-miR-3114	/	/	/	/	/	/	/	/	/	mmu-miR-717	/	/	/	/	/	/	/
UGAAAA	sja-miR-3117	/	/	/	/	/	/	/	/	/	mmu-miR-694	/	/	/	/	/	mdv1-miR-M3	/
UGACAC	sja-miR-3118	/	/	/	/	/	bta-miR-425-5p	/	/	/	/	/	/	/	/	/	/	/
UGAUGU	sja-miR-3119	/	cel-miR-260	/	/	/	/	/	/	/	/	/	/	/	/	/	/	/
UGCUGA	sja-miR-3120	/	/	/	/	/	/	/	/	/	/	hsa-miR-628-5p	mml-miR-628-5p	/	/	/	/	/
UGGGCU	sja-miR-3121	/	/	/	/	gga-miR-1669	/	/	/	/	/	/	/	/	/	/	/	ptc-miR-319i
UUAGUG	sja-miR-3122	/	/	/	/	/	/	/	/	/	/	/	/	/	/	/	rlcv-miR-rL1-6-5p	/
UUGAGG	sja-miR-3123	/	/	/	/	/	/	/	/	dre-miR-727	/	hsa-miR-1304	/	/	/	/	/	/
UUGGUA	sja-miR-3124	/	cel-miR-358/	/	/	/	/	/	/	/	mmu-miR-547	/	/	/	/	/	/	/
UUUCGG	sja-miR-3125	/	/	/	/	/	/	/	/	/	/	/	/	/	/	/	/	ppt-miR-1041
UUUGUU	sja-miR-3126	/	/	/	/	/	/	/	/	/	/	/	mdo-miR-375	/	/	/	ebv-miR-BART19-3p	/
CACCGG	sja-miR-36	sme-miR-36	cbr-miR-35/cbr-miR-36/cbr-miR-38/cbr-miR-39/cbr-miR-40/cbr-miR-41/cel-miR-35/cel-miR-36/cel-miR-37/cel-miR-38/cel-miR-39/cel-miR-40/cel-miR-41/cel-miR-42	/	/	/	/	/	/	/	/	/	/	/	/	/	/	/
AGACGG	sja-miR-483	/	/	/	/	/	/	/	oan-miR-1410	/	mmu-miR-483	hsa-miR-483-5p	/	/	/	/	/	osa-miR-812g/osa-miR-812h/osa-miR-812i/osa-miR-812j
AAGGAA	sja-miR-5	/	/	dan-miR-5/der-miR-5/dgr-miR-5/dme-miR-5/dmo-miR-5/dpe-miR-5/dps-miR-5/dse-miR-5/dsi-miR-5/dvi-miR-5/dwi-miR-5/dya-miR-5	/	gga-miR-1612	/	/	/	/	/	/	/	/	/	/	/	/
AUUAUG	sja-miR-60	/	cbr-miR-60/cel-miR-60	/	/	/	/	/	/	/	/	/	/	/	/	/	/	tae-miR-1132
GAAAGA	sja-miR-71a/71b	sme-miR-71a/sme-miR-71b/sme-miR-71c	cbr-miR-71/cel-miR-71	ame-miR-71/bmo-miR-71/tca-miR-71	/	/	/	/	/	/	/	/	/	/	/	/	/	/
AAUACU	sja-miR-8	sme-miR-8	cbr-miR-236/cel-miR-236	aga-miR-8/ame-miR-8/bmo-miR-8/dan-miR-8/der-miR-8/dgr-miR-8/dme-miR-8/dmo-miR-8/dpe-miR-8/dps-miR-8/dre-miR-200b/dre-miR-200c/dre-miR-429/dse-miR-8/dsi-miR-8/dvi-miR-8/dwi-miR-8/dya-miR-8/tca-miR-8	xla-miR-429/xtr-miR-200b/xtr-miR-429	gga-miR-200b/gga-miR-429	bta-miR-200b/bta-miR-200c	/	oan-miR-200b/oan-miR-429	fru-miR-200b/fru-miR-429/tni-miR-200b/tni-miR-429	mmu-miR-200b/mmu-miR-200c/mmu-miR-429/rno-miR-200b/rno-miR-200c/rno-miR-429	hsa-miR-200b/hsa-miR-200c/hsa-miR-429	cfa-miR-200c/cfa-miR-429/mdo-miR-200b/mdo-miR-200c/mml-miR-429/mml-miR-548a	cin-miR-200/csa-miR-200	/	/	/	/
AUUGCA	sja-miR-92	sme-miR-92	cbr-miR-235/cel-miR-235	aga-miR-92a/aga-miR-92b/age-miR-92/bmo-miR-92/dan-miR-310/dan-miR-311a/dan-miR-311b/dan-miR-312/dan-miR-92a/dan-miR-92b/der-miR-310a/der-miR-310b/der-miR-311a/der-miR-311b/der-miR-311c/der-miR-312/der-miR-92a/der-miR-92b/dgr-miR-92a/dgr-miR-92b/dme-miR-310/dme-miR-311/dme-miR-312/dme-miR-313/dme-miR-92a/dme-miR-92b/dmo-miR-313/dmo-miR-92a/dmo-miR-92b/dpe-miR-92a/dpe-miR-92b/dps-miR-92a/dps-miR-92…	xtr-miR-25/xtr-miR-363-3p/xtr-miR-367/xtr-miR-92a/xtr-miR-92b	gga-miR-1811/gga-miR-32/gga-miR-367/gga-miR-92	bta-miR-25/bta-miR-92	ssc-miR-32	oan-miR-32/oan-miR-363/oan-miR-92a/oan-miR-92b	fru-miR-25/fru-miR-92/tni-miR-25/tni-miR-92	mmu-miR-25/mmu-miR-32/mmu-miR-363/mmu-miR-367/mmu-miR-92a/mmu-miR-92b/rno-miR-25/rno-miR-32/rno-miR-363/rno-miR-92a/rno-miR-92b	hsa-miR-25/hsa-miR-32/hsa-miR-363/hsa-miR-367/hsa-miR-92a/hsa-miR-92b	cfa-miR-25/cfa-miR-32/cfa-miR-363/cfa-miR-92a/cfa-miR-92b/ggo-miR-25/ggo-miR-32/ggo-miR-92/lca-miR-92/lla-miR-25/lla-miR-92/mdo-miR-25/mdo-miR-32/mdo-miR-92/mml-miR-25/mml-miR-32/mml-miR-363/mml-miR-367/mml-miR-92a/mml-miR-92b/mne-miR-25/mne-miR-32/mne-miR-92/ppa-miR-25/ppa-miR-32/ppa-miR-92/ppy-miR-25/ppy-miR-32/ppy-miR-92/ptr-miR-25/ptr-miR-32/ptr-miR-367/ptr-miR-92/sla-miR-32/sla-miR-92	cin-miR-92a/cin-miR-92b/cin-miR-92c/csa-miR-92a/csa-miR-92b/csa-miR-92c/odi-miR-1492/odi-miR-92a/odi-miR-92b	/	/	/	/
* We extracted 2-7 nt of these S. japonicum miRNAs as the potential “seed sequences” to search against all published known miRNAs from other organisms. When a “seed sequence” was perfectly matched with the sequence at the same location of a known miRNA, the S. japonicum miRNA was considered to be homologous with the known miRNA.
