# Supplementary material for: Genome-Wide Identification of Schistosoma japonicum MicroRNAs Using a Deep-Sequencing Approach
Source: PLoS One. 2009 Dec 8;4(12):e8206. doi: 10.1371/journal.pone.0008206 (PMC2785426; doi:10.1371/journal.pone.0008206)
Supplement: Table S5 — Some S. japonicum miRNAs with high homology to known miRNAs. (0.05 MB XLS) [file pone.0008206.s008.xls]

## Sheet: miRNA
Table S5. Some Schistosoma japonicum miRNAs with high homology to known miRNAs*
S. japonicum	Sequences	S. mansoni	S. mediterranea	C. elegans and C.briggsae	D. melanogaster and others	Urochordata	Amphibia	Aves	Ruminantia	Suina	Prototheria	Pisces	Rodentia	Homo sapiens	Others Mammalian	Viridiplantae
sja-let-7	GGAGGUAGUUCGUUGUGUGGU	sma-let-7	sme-let-7c/sme-let-7b/sme-let-7a	cbr-miR-84/cel-miR-84/cel-let-7/cbr-let-7/cel-miR-795/cel-miR-48/cel-miR-241/cbr-miR-48/cbr-miR-241	dya-let-7/dwi-let-7/dvi-let-7/dsi-let-7/dse-let-7/dre-let-7i/dre-let-7g/dre-let-7f/dre-let-7e/dre-let-7c/dre-let-7a/dps-let-7/dpe-let-7/dmo-let-7/dme-let-7/dgr-let-7/der-let-7/dan-let-7/tca-let-7/bmo-let-7/ame-let-7/age-miR-98/aga-let-7	csa-let-7c/csa-let-7b/csa-let-7a/cin-let-7c/cin-let-7b/cin-let-7a/odi-let-7d/odi-let-7b/odi-let-7a/csa-let-7d/cin-let-7e/cin-let-7d	xtr-miR-98/xtr-let-7i/xtr-let-7f/xtr-let-7e/xtr-let-7c/xtr-let-7b/xtr-let-7a/xtr-let-7g	gga-let-7k/gga-let-7j/gga-let-7i/gga-let-7g/gga-let-7f/gga-let-7d/gga-let-7c/gga-let-7a/gga-let-7b	bta-miR-98/bta-let-7i/bta-let-7g/bta-let-7f/bta-let-7d/bta-let-7c/bta-let-7a/bta-let-7e/bta-let-7b	ssc-let-7i/ssc-let-7f/ssc-let-7c	oan-miR-98/oan-let-7g/oan-let-7f/oan-let-7e/oan-let-7d/oan-let-7b	tni-let-7j/fru-let-7j/dre-let-7j/tni-let-7i/tni-let-7g/tni-let-7e/tni-let-7a/fru-let-7i/fru-let-7g/fru-let-7e/fru-let-7a/tni-let-7d/tni-let-7b/fru-let-7d/fru-let-7b/dre-let-7d/dre-let-7b/tni-let-7h/fru-let-7h/dre-let-7h	rno-miR-98/rno-let-7i/rno-let-7f/rno-let-7d/rno-let-7c/rno-let-7a/mmu-miR-98/mmu-let-7i/mmu-let-7g/mmu-let-7f/mmu-let-7d/mmu-let-7c/mmu-let-7a/rno-let-7e/mmu-let-7e/rno-let-7b/mmu-let-7b	hsa-miR-98/hsa-let-7i/hsa-let-7g/hsa-let-7f/hsa-let-7d/hsa-let-7c/hsa-let-7a/hsa-let-7e/hsa-let-7b	cfa-miR-98/cfa-let-7j/cfa-let-7g/cfa-let-7f/cfa-let-7c/cfa-let-7a/ptr-miR-98/ptr-let-7i/ptr-let-7g/ptr-let-7f/ptr-let-7d/ptr-let-7c/ptr-let-7a/ppy-miR-98/ppa-miR-98/mml-miR-98/mml-let-7i/mml-let-7g/mml-let-7f/mml-let-7d/mml-let-7c/mml-let-7a/mdo-let-7i/mdo-let-7g/mdo-let-7f/mdo-let-7d/mdo-let-7a/ggo-miR-98/ptr-let-7e/mml-let-7e/cfa-let-7e/ptr-let-7b/mml-let-7b/mdo-let-7b	/
sja-miR-125	UCCCUGAGACUGAUAAUUGCU	sma-miR-125	sme-miR-125a/sme-lin-4/sme-miR-125b	cel-lin-4/cbr-lin-4/cel-miR-237	age-miR-125b/aga-miR-125/tca-miR-125/dya-miR-125/dwi-miR-125/dvi-miR-125/dsi-miR-125/dse-miR-125/dre-miR-125c/dre-miR-125b/dre-miR-125a/dps-miR-125/dpe-miR-125/dmo-miR-125/dme-miR-125/dgr-miR-125/der-miR-125/dan-miR-125/ame-miR-125	odi-miR-1491	xtr-miR-125a/xtr-miR-125b	gga-miR-125b	bta-miR-125b/bta-miR-125a	ssc-miR-125b	oan-miR-125	tni-miR-125b/tni-miR-125a/fru-miR-125b/fru-miR-125a	rno-miR-125b-5p/rno-miR-125a-5p/mmu-miR-125b-5p/mmu-miR-125a-5p/rno-miR-351/mmu-miR-351	hsa-miR-125b/hsa-miR-125a-5p	cfa-miR-125b/cfa-miR-125a/sla-miR-125b/ptr-miR-125b/ppy-miR-125b/ppa-miR-125b/mne-miR-125b/mml-miR-125b/mml-miR-125a-5p/mdo-miR-125b/lla-miR-125b/lca-miR-125b/ggo-miR-125b	/
sja-miR-8	UAAUACUGUUAGGUAAAGAUGCC	sma-miR-8	sme-miR-8	cel-miR-236/cbr-miR-236	tca-miR-8/dya-miR-8/dwi-miR-8/dvi-miR-8/dsi-miR-8/dse-miR-8/dps-miR-8/dpe-miR-8/dmo-miR-8/dme-miR-8/dgr-miR-8/der-miR-8/dan-miR-8/bmo-miR-8/ame-miR-8/aga-miR-8	csa-miR-200/cin-miR-200	xla-miR-429/xtr-miR-200b/xtr-miR-429	gga-miR-429/gga-miR-200b	bta-miR-200c/bta-miR-200b	/	oan-miR-429/oan-miR-200b	fru-miR-429/dre-miR-429/tni-miR-429/tni-miR-200b/fru-miR-200b/dre-miR-200c/dre-miR-200b	rno-miR-429/mmu-miR-429/rno-miR-200c/rno-miR-200b/mmu-miR-200c/mmu-miR-200b	hsa-miR-429/hsa-miR-200c/hsa-miR-200b	cfa-miR-429/mml-miR-429/mdo-miR-200c/mdo-miR-200b/cfa-miR-200c/mml-miR-548a	/
sja-miR-92	UAUUGCACUUACCUUCGCCUUG	sma-miR-92	sme-miR-92	cbr-miR-235/cel-miR-235	age-miR-92/aga-miR-92a/dya-miR-312/dvi-miR-313/dsi-miR-313/dsi-miR-312/dse-miR-313/dse-miR-312/dre-miR-92a/dmo-miR-313/dme-miR-313/dme-miR-312/der-miR-312/dan-miR-312/dya-miR-311b/dya-miR-311a/dya-miR-310/dvi-miR-310/dsi-miR-311/dsi-miR-310/dse-miR-311/dse-miR-310/dme-miR-311/dme-miR-310/der-miR-311c/der-miR-311b/der-miR-311a/der-miR-310b/der-miR-310a/dan-miR-311b/dan-miR-310/dya-miR-92a/dwi-miR-…	csa-miR-92b/csa-miR-92a/cin-miR-92b/cin-miR-92a/odi-miR-92b/odi-miR-92a/cin-miR-92c/csa-miR-92c/odi-miR-1492	xtr-miR-92a/xtr-miR-92b/xtr-miR-25/xtr-miR-367/xtr-miR-363-3p	gga-miR-92/gga-miR-32/gga-miR-1811/gga-miR-367	bta-miR-92/bta-miR-25	ssc-miR-32	oan-miR-92b/oan-miR-92a/oan-miR-32/oan-miR-363	tni-miR-92/fru-miR-92/dre-miR-92b/tni-miR-25/fru-miR-25/dre-miR-363	rno-miR-92a/mmu-miR-92a/rno-miR-92b/mmu-miR-92b/rno-miR-32/mmu-miR-32/rno-miR-25/mmu-miR-367/mmu-miR-25/rno-miR-363/mmu-miR-363	hsa-miR-92a/hsa-miR-92b/hsa-miR-32/hsa-miR-367/hsa-miR-25/hsa-miR-363	cfa-miR-92b/cfa-miR-92a/sla-miR-92/ptr-miR-92/ppy-miR-92/ppa-miR-92/mne-miR-92/mml-miR-92a/mdo-miR-92/lla-miR-92/lca-miR-92/ggo-miR-92/mml-miR-92b/sla-miR-32/ptr-miR-32/ppy-miR-32/ppa-miR-32/mne-miR-32/mml-miR-32/mdo-miR-32/ggo-miR-32/cfa-miR-32/ptr-miR-367/ptr-miR-25/ppy-miR-25/ppa-miR-25/mne-miR-25/mml-miR-367/mml-miR-25/mdo-miR-25/lla-miR-25/ggo-miR-25/cfa-miR-25/mml-miR-363/cfa-miR-363	/
sja-miR-31	UGGCAAGAUUACGGCGAAGCUGA	/	sme-miR-31b/sme-miR-31a	cel-miR-72/cel-miR-266	dya-miR-31b/dya-miR-31a/dwi-miR-31b/dwi-miR-31a/dvi-miR-31b/dvi-miR-31a/dsi-miR-31b/dsi-miR-31a/dse-miR-31b/dse-miR-31a/dps-miR-31b/dps-miR-31a/dpe-miR-31b/dpe-miR-31a/dmo-miR-31b/dmo-miR-31a/dme-miR-31b/dme-miR-31a/dgr-miR-31b/dgr-miR-31a/der-miR-31b/der-miR-31a/dan-miR-31b/dan-miR-31a	csa-miR-31/cin-miR-31/cel-miR-73/cbr-miR-73/cel-miR-74/cbr-miR-74/odi-miR-31/odi-miR-1469	xtr-miR-31	gga-miR-31	bta-miR-31	/	oan-miR-31	/	rno-miR-31/mmu-miR-31	hsa-miR-31	cfa-miR-31	osa-miR-1433
sja-miR-124	UAAGGCACGCGGUGAAUGUCA	sma-miR-124	sme-miR-124c/sme-miR-124b/sme-miR-124a	cel-miR-124/cbr-miR-124	bmo-miR-124/ame-miR-124/aga-miR-124/dya-miR-124/dwi-miR-124/dvi-miR-124/dsi-miR-124/dse-miR-124/dre-miR-124/dps-miR-124/dpe-miR-124/dmo-miR-124/dme-miR-124/dgr-miR-124/der-miR-124/dan-miR-124/tca-miR-124	odi-miR-124a/csa-miR-124/cin-miR-124/odi-miR-124b	/	/	/	/	oan-miR-124/	fru-miR-124/tni-miR-124	mmu-miR-124/rno-miR-124	hsa-miR-124/hsa-miR-506/	cfa-miR-124/ssy-miR-506/ptr-miR-506/pbi-miR-506/mml-miR-506/	/
sja-miR-10	AACCCUGUAGACCCGAGUUUGG	sma-miR-10	sme-miR-10	cel-miR-57/cbr-miR-57/	age-miR-10a	/	xtr-miR-10b/xtr-miR-10a/xtr-miR-10c	gga-miR-10b/gga-miR-10a	bta-miR-10b/bta-miR-10a	/	oan-miR-10b/oan-miR-10a	tni-miR-10c/fru-miR-10c/dre-miR-10c/tni-miR-10d/fru-miR-10d/dre-miR-10d/tni-miR-10b/fru-miR-10b/dre-miR-10b/dre-miR-10a	rno-miR-10a-5p/mmu-miR-10b/mmu-miR-10a	hsa-miR-10b/hsa-miR-10a	cfa-miR-10/sla-miR-10a/ptr-miR-10b/ptr-miR-10a/ppa-miR-10b/ppa-miR-10a/mne-miR-10b/mml-miR-10b/mml-miR-10a/mdo-miR-10a/ggo-miR-10b/ggo-miR-10a/ppy-miR-10a	/
sja-bantam	UGAGAUCGCGAUUAAAGCUGGU	sma-bantam	sme-bantam-a/sme-bantam-c/sme-bantam-b	cbr-miR-58/cel-miR-82/cel-miR-81/cel-miR-80/cbr-miR-82/cbr-miR-81/cbr-miR-80/cel-miR-58	dya-bantam/dwi-bantam/dvi-bantam/dsi-bantam/dse-bantam/dps-bantam/dpe-bantam/dmo-bantam/dme-bantam/dgr-bantam/der-bantam/dan-bantam/bmo-bantam/ame-bantam/aga-bantam	/	/	/	/	/	/	/	/	/	/	/
sja-miR-2a	UAUCACAGUCCUGCUUAGGUGACG	/	sme-miR-13/sme-miR-2a	cel-miR-43/cbr-miR-43/cel-miR-250/cel-miR-797/cel-miR-2	dwi-miR-6/dvi-miR-6/dsi-miR-6/dse-miR-6/dps-miR-6/dpe-miR-6/dmo-miR-6/dme-miR-6/dgr-miR-6/der-miR-6/dan-miR-6/tca-miR-2/tca-miR-13b/tca-miR-13a/dya-miR-2c/dya-miR-2b/dya-miR-2a/dya-miR-13b/dya-miR-13a/dwi-miR-2c/dwi-miR-2b/dwi-miR-2a/dwi-miR-13b/dwi-miR-13a/dvi-miR-2c/dvi-miR-2b/dvi-miR-2a/dvi-miR-13b/dvi-miR-13a/dsi-miR-2c/dsi-miR-2b/dsi-miR-2a/dsi-miR-13b/dsi-miR-13a/dse-miR-2c/dse-miR-2b/dse-m…	/	/	/	/	/	/	/	/	/	mdo-miR-1547	ppt-miR-1076-5p
sja-miR-2b	UAUCACAGCCCUGCUUGGGACAC	/	sme-miR-2a/sme-miR-13	cel-miR-797/cel-miR-250/cel-miR-43/cbr-miR-43	aga-miR-308/aga-miR-11/tca-miR-2/tca-miR-13b/tca-miR-13a/dya-miR-2c/dya-miR-2b/dya-miR-2a/dya-miR-13b/dya-miR-13a/dwi-miR-2c/dwi-miR-2b/dwi-miR-2a/dwi-miR-13b/dwi-miR-13a/dvi-miR-2c/dvi-miR-2b/dvi-miR-2a/dvi-miR-13b/dvi-miR-13a/dsi-miR-2c/dsi-miR-2b/dsi-miR-2a/dsi-miR-13b/dsi-miR-13a/dse-miR-2c/dse-miR-2b/dse-miR-2a/dse-miR-13b/dse-miR-13a/dps-miR-2c/dps-miR-2b/dps-miR-2a/dps-miR-13b/dps-miR-13a/…	/	/	/	/	/	/	/	/	/	/	ppt-miR-1076-5p
sja-miR-2c	UAUCACAGUCCAAGCUUUGGU	/	sme-miR-13	cel-miR-797/cel-miR-2/cel-miR-250	dya-miR-6/dwi-miR-6/dvi-miR-6/dsi-miR-6/dse-miR-6/dps-miR-6/dpe-miR-6/dmo-miR-6/dme-miR-6/dgr-miR-6/der-miR-6/dan-miR-6/cel-miR-43/cbr-miR-43/tca-miR-2/tca-miR-13b/tca-miR-13a/sme-miR-2a/dya-miR-2c/dya-miR-2b/dya-miR-2a/dya-miR-13b/dya-miR-13a/dwi-miR-2c/dwi-miR-2b/dwi-miR-2a/dwi-miR-13b/dwi-miR-13a/dvi-miR-2c/dvi-miR-2b/dvi-miR-2a/dvi-miR-13b/dvi-miR-13a/dsi-miR-2c/dsi-miR-2b/dsi-miR-2a/dsi-miR-…	/	/	/	/	/	/	/	/	/	/	ppt-miR-1076-5p
sja-miR-2e-3p	UAUCACAGCCGUGCUUAAGGGCUU	/	sme-miR-13/sme-miR-2a	cel-miR-797	dps-miR-2b/dvi-miR-2b/bmo-miR-13b/dmo-miR-2b/dse-miR-2b/dya-miR-2b/dpe-miR-2b/dgr-miR-2b/dsi-miR-2b/der-miR-2b/dwi-miR-2b/dan-miR-2b/dme-miR-2b/ame-miR-13a/dsi-miR-13b/dan-miR-13b/dsi-miR-13a/dgr-miR-13a/dan-miR-13a/dpe-miR-13b/der-miR-13a/dvi-miR-13b/dpe-miR-13a/der-miR-13b/aga-miR-13b/dse-miR-13b/tca-miR-13b/dya-miR-13a/dwi-miR-13a/dps-miR-13a/dme-miR-13a/dps-miR-13b/dgr-miR-13b/dme-miR-13b/dmo…	/	/	/	/	/	/	/	mmu-miR-129-3p	hsa-miR-129-3p	mml-miR-129-3p	/
sja-miR-2e-5p	ACCCUUGUUCGACUGUGAUGUG	sma-miR-2e-5p	/	/	dme-miR-988	/	/	/	/	/	/	/	/	/	/	ptc-miR-1445
sja-miR-36	CCACCGGGUAGACAUUCAUUCGC		sme-miR-36	cel-miR-42/cel-miR-41/cel-miR-40/cel-miR-39/cel-miR-37/cel-miR-36/cel-miR-35/cbr-miR-41/cbr-miR-40/cbr-miR-39/cbr-miR-36/cbr-miR-35/cel-miR-38/cbr-miR-38	/	/	/	/	/	/	/	/	/	/	/	/
sja-miR-60	UAUUAUGCAACGUUUCACUCU	sma-miR-60	sme-miR-71b	cbr-miR-60/cel-miR-60	/	/	/	/	/	/	/	/	/	/	/	tae-miR-1132
sja-miR-71a	UGAAAGACGAUGGUAGUGAGAUG	/	/	cel-miR-71/cbr-miR-71	bmo-miR-71/ame-miR-71	/	/	/	/	/	/	/	/	/	/	/
sja-miR-71b	UGAAAGACUUGAGUAGUGAGACG	/	sme-miR-71c/sme-miR-71b	cel-miR-71/cbr-miR-71	tca-miR-71/bmo-miR-71/ame-miR-71	/	/	/	/	/	/	/	/	/	/	/
sja-miR-2d	UCACAGCCAGUAUUGAUGAACG	/	sme-miR-2b/sme-miR-2c/sme-miR-2d	/	dme-miR-1008	/	/	/	/	/	/	/	/	/	/	/
sja-miR-2f	UCACAGCCAAUAUUGAUACCCG	/	sme-miR-2b/sme-miR-2c/sme-miR-2d	/	dme-miR-1008	/	/	/	/	/	/	/	/	/	/	/
sja-miR-483	UAGACGGUUUGAAACAUGGA	/	/	/	/	/	/	/	/	/	/	/	/	hsa-miR-483-5p	/	/
sja-miR-5	UAAGGAAUUAGAGAUGUGUUU	/	/	/	dse-miR-5/dmo-miR-5/dme-miR-5/der-miR-5/dps-miR-5/dwi-miR-5/dvi-miR-5	/	/	/	/	/	/	/	/	/	/	/
sja-miR-1732	GACCGUGUUGCUGCAGGAGC	/	/	/	/	/	/	gga-miR-1732	/	/	/	/	/	/	/	/
sja-miR-3010	ACACGAACGGGAUAGCUGCU	sma-miR-3010	/	/	/	/	/	/	/	/	/	/	/	/	/	/
sja-miR-3022	AGCGGAAUCCAGGACACGCGUUU	sma-miR-3022	/	/	/	/	/	/	/	/	/	/	/	/	/	/
sja-miR-3025	AGGGACAACUGCUUGAGGCCAA	sma-miR-3025	/	/	/	/	/	/	/	/	/	/	/	/	/	/
sja-miR-3078	UCCGUGCUGAGAUUUCGUCAA	sma-miR-3078	/	/	/	/	/	/	/	/	/	/	/	/	/	/
sja-miR-3082	UCUACCAAUGUGGCUCAGACU	sma-miR-3082	/	/	/	/	/	/	/	/	/	/	/	/	/	/
sja-miR-3083	UCUCCAACGAUGACUGAUGGU	sma-miR-3083	/	/	/	/	/	/	/	/	/	/	/	/	/	/
sja-miR-3088	UGACUGCAGAGCCCAAGGGA	sma-miR-3088	/	/	/	/	/	/	/	/	/	/	/	/	/	/
sja-miR-3103	UGGCGCUUAGUAGAAUGUCACCG	sma-miR-3103	/	/	/	/	/	/	/	/	/	/	/	/	/	/
sja-miR-3005	AAGGAACAACUGCUUGAAGC	sma-miR-3005	/	/	/	/	/	/	/	/	/	/	/	/	/	/
sja-miR-3007	AAGUCGUACUGCUGACUGCAU	sma-miR-3007	/	/	/	/	/	/	/	/	/	/	/	/	/	/
sja-miR-3015	AGAAGACUGCCGCUCGUUUUA	sma-miR-3015	/	/	/	/	/	/	/	/	/	/	/	/	/	/
sja-miR-3016	AGACCUGAGAGCGUGACCGCU	sma-miR-3016	/	/	/	/	/	/	/	/	/	/	/	/	/	/
sja-miR-3026	AGGGCGAAGUCGUACUGCUGU	sma-miR-3026	/	/	/	/	/	/	/	/	/	/	/	/	/	/
sja-miR-3035	AUGCGCACUGCCGAGGAUUUC	sma-miR-3035	/	/	/	/	/	/	/	/	/	/	/	/	/	/
sja-miR-3037	AUGUUCGGGAUGCGGUUUUCU	sma-miR-3037	/	/	/	/	/	/	/	/	/	/	/	/	/	/
sja-miR-3050	GAUAGAAGAUUGCCGCUCGUUU	sma-miR-3050	/	/	/	/	/	/	/	/	/	/	/	/	/	/
sja-miR-3056	GGGGGUUGUUGUGGAGAUAGUUU	sma-miR-3056	/	/	/	/	/	/	/	/	/	/	/	/	/	/
sja-miR-3067	UACCGACUGCCUCGACGAGCUU	sma-miR-3067	/	/	/	/	/	/	/	/	/	/	/	/	/	/
sja-miR-3086	UCUGGACUCAGUAGUUUAGUU	sma-miR-3086	/	/	/	/	/	/	/	/	/	/	/	/	/	/
sja-miR-3090	UGAGUCAUGUUGGUAGAUGUU	sma-miR-3090	/	/	/	/	/	/	/	/	/	/	/	/	/	/
sja-miR-3099	UGGAUGAUGUUGACGAGUUUU	sma-miR-3099	/	/	/	/	/	/	/	/	/	/	/	/	/	/
sja-miR-3130	UAGAAGACUGCCGCUCGUUUA	sma-miR-3130	/	/	/	/	/	/	/	/	/	/	/	/	/	/
* These potential mature S. japonicum miRNAs were compared with known miRNAs from other organisms (http://www.mirbase.org/). If both a given S. japonicum miRNA and known miRNAs reciprocally share the highest homology with more than 80% identical nucleotides, including the same seed sequences (2-7 nt), the S. japonicum miRNA was considered as a ortholog and thus named after the known miRNA. In add…
