# Supplementary material for: Genome-Wide Identification of Schistosoma japonicum MicroRNAs Using a Deep-Sequencing Approach
Source: PLoS One. 2009 Dec 8;4(12):e8206. doi: 10.1371/journal.pone.0008206 (PMC2785426; doi:10.1371/journal.pone.0008206)
Supplement: Table S6 — 31 potential S. mansoni miRNAs with high homology to S. japonicum orthologs. (0.03 MB XLS) [file pone.0008206.s009.xls]

## Sheet: sma-miRNA
Table S6. 31 potential S.mansoni miRNAs with high homology to S. japonicum orthologs
sja miRNAs	Seq_miRNA	Predicted sma miRNA ID	Predicted mature sma miRNA	Predicted sma miRNA precursors	Genomic contigs of S.mansoni
sja-bantam	TGAGATCGCGATTAAAGCTGGT	sma-bantam	TGAGATCGCGATTAAAGCTGGT	TCAGATCGGCAAGTCGGCTTTTATTGCGCTCTGAGAAAATTTATTGTCATCTGAGATCGCGATTAAAGCTGGTTTTCCATTTG	Smp_contig001637:9998-10091
sja-let-7	GGAGGTAGTTCGTTGTGTGGT	sma-let-7	CGAGGTAGTTCGTTGTATAAA	GTGGTGAATGCGAGGTAGTTCGTTGTATAAAACCTTACATAACTACTATATTACCGATGATTCATCAAAATATTTTGTCAGTTCTTTCTTC	Smp_contig022388:328-418
sja-miR-10	AACCCTGTAGACCCGAGTTTGG	sma-miR-10	AACCCTGTAGACCCGAGTTTGG	CCTCAGTATGAACCCTGTAGACCCGAGTTTGGATGCAGTCAGATGCAAATTCGAGTCTATAAGGAAAAATACTTTGGA	Smp_contig022834:13343-13420
sja-miR-124	TAAGGCACGCGGTGAATGTCA	sma-miR-124	TAAGGCACGCGGTGAATGTCA	GTTTTGTATGCCATTTTCCGCGATTGCCTTGATGAGTTATAAATATTATTCATAACAAAAATATTAAGGCACGCGGTGAATGTCATCCACGGAGC	Smp_contig002669:3456-3550
sja-miR-125	TCCCTGAGACTGATAATTGCT	sma-miR-125	TCCCTGAGACTGATGTTTTGT	CTTCTACTGCTCCCTGAGACTGATGTTTTGTGATTAAAGTACTCCTTTGCATATTTATTGAGGCAGTCCGAGGAAAAACTGCCAGAACATCCTCCCT	Smp_contig022616:3303-3399
sja-miR-2e-5p	ACCCTTGTTCGACTGTGATGTG	sma-miR-2e-5p	GCCCTTGTTCGACTGTTGTTATC	GACTAGTTCTGCCCTTGTTCGACTGTTGTTATCTGCTGTCTTCTTGTTCTTCCTAATTTGAATTCTGTCCAGGATTTCAT	Smp_contig015308:12158-12237
sja-miR-3005	AAGGAACAACTGCTTGAAGC	sma-miR-3005	AAGGAACAATTGCTTGAAGC	AACAGAGTTCAAGGAACAATTGCTTGAAGCTGATGATATGAATAACATGGCTCAGAATCGGTCACAATAGCACTGATCTATTCACTCTATACCT	Smp_contig003143:14260-14353
sja-miR-3007	AAGTCGTACTGCTGACTGCAT	sma-miR-3007	AAGTCGTACTGCTGACTGCAG	TCTGAGGGCGAAGTCGTACTGCTGACTGCAGAGGGGTGTGACAGCAGTAAGGTGTTTCCTCTAAA	Smp_contig030493:960-1024
sja-miR-3010	ACACGAACGGGATAGCTGCT	sma-miR-3010	ACACGAACGGGATAGCTGCT	AACATTTTGTACACGAACGGGATAGCTGCTCGAGTTGGGTATCTAATTGTGGCCAGT	Smp_contig002885:34564-34620
sja-miR-3015	AGAAGACTGCCGCTCGTTTTA	sma-miR-3015	AGAAGACTGCCGCTCGTTCTG	GAGGCTCAACAGAAGACTGCCGCTCGTTCTGTAATACATGTTTAGACTCTGATCATACTCTAATGAGTACGCAATTGCTTGCGCTTCAC	Smp_contig003932:508-596
sja-miR-3016	AGACCTGAGAGCGTGACCGCT	sma-miR-3016	AGACCTGAGAGCGTGACCGCA	GTGGTCTTAAAGACCTGAGAGCGTGACCGCAGTGACCAAGGGACAACTACTTAAGGTCAGTAATCTTCGTGTTAGCTCCGTACTT	Smp_contig023749:45541-45625
sja-miR-3022	AGCGGAATCCAGGACACGCGTTT	sma-miR-3022	AGCGGAATCCAGGACACGCGTTT	AGTAGCTAACAGCGGAATCCAGGACACGCGTTTAGTCTTATTCCGAACTCTTCAGCTGGATATACCTGCATC	Smp_contig002811:2913-2984
sja-miR-3025	AGGGACAACUGCUUGAGGCCAA	sma-miR-3025	AGGGACAACUGCUUGAGGCCAA	GAAGUGCCCAAGGGACAACUGCUUGAGGCCAACCACACACAACCUUUCUGUCAGUAUGUUUCGAUUUAAUUCCGUAAU	Smp_contig018482:37966-38043
sja-miR-3026	AGGGCGAAGUCGUACUGCUGU	sma-miR-3026	AGGGCGAAGUCGUACUGCUGA	UCAAGGUCUGAGGGCGAAGUCGUACUGCUGACUGUACAGAGAUGUGACAGCAGUAAGGUGUUUCCCUAAGACAACC	Smp_contig032145:743-818
sja-miR-3035	AUGCGCACUGCCGAGGAUUUC	sma-miR-3035	AUGCGCACUGCUGAGGAUUUC	GGGAUCGUGGAUGCGCACUGCUGAGGAUUUCCACAGUAGGAAGAAACGGCCGUACAGUCCUCACAGGUUUUCUAUGGUGGUCUAGUUUC	Smp_contig026676:17676-17764
sja-miR-3037	AUGUUCGGGAUGCGGUUUUCU	sma-miR-3037	AUGUUCGGGAUGCGAUUUUCU	CAAUGUAGGCAUGUUCGGGAUGCGAUUUUCUCCCUCAAAGUGCAAAAUGUUACUACAGGAUUGGGUUGCAUCGACACCUGAACUAAUGAUAGGGAG	Smp_contig030108:2454-2549
sja-miR-3050	GAUAGAAGAUUGCCGCUCGUUU	sma-miR-3050	GAUAGAAGAUUGCCGCUCGUAC	UGAGAUGCUCGAUAGAAGAUUGCCGCUCGUACUUGAAUACAUGUUUAGACUCGGAUCAUGCUUUAAUACGAGCAAGCAUUCGUUUACGCUUCAGU	Smp_contig023439:13735-13829
sja-miR-3056	GGGGGUUGUUGUGGAGAUAGUUU	sma-miR-3056	GGGGGUUGUUGUGGAGAUUUUUA	AUUUGAUAUAGGGGGUUGUUGUGGAGAUUUUUAGCAAUUUUAUUUAGUUGAGAUCAUGAGUCAAUUGAAGCUAGGCCACCAUGGAAAACCUGGAAUCAC	Smp_contig004142:18383-18481
sja-miR-3067	UACCGACUGCCUCGACGAGCUU	sma-miR-3067	CACCGACUGCCUCGACGAGUGAU	UAUGCCUAACCACCGACUGCCUCGACGAGUGAUGUUUUAUGGUGUAGGAGUAGGUUGGAAGAAAGCUAGGGGUGGCCAGACCA	Smp_contig019921:8791-8873
sja-miR-3078	UCCGUGCUGAGAUUUCGUCAA	sma-miR-3078	UCCGUGCUGAGAUUUCGUCAA	GCCUUCUGUAUCCGUGCUGAGAUUUCGUCAAACACCAGACCACAAGGACUGAUGAAACUCCCAAGAUAAGUGAAGUGGUACACAC	Smp_contig030933:6327-6411
sja-miR-3082	UCUACCAAUGUGGCUCAGACU	sma-miR-3082	UCUACCAAUGUGGCUCAGACU	GUAGUCUAUAUCUACCAAUGUGGCUCAGACUAACAGUCAAUAACUUUAUGGACUGAUGCAACGUUUUAGUGUGGAUAC	Smp_contig019881:4870-4947
sja-miR-3083	UCUCCAACGAUGACUGAUGGU	sma-miR-3083	UCUCCAACGAUGACUGAUGGU	CUAUCGAGCCUCUCCAACGAUGACUGAUGGUAAUAUGGUCUAUUCUAGUCCAUCUUUGGUUUGAUGCAGAUGGUCGCAAUGUUAGACGAUG	Smp_contig031112:10265-10355
sja-miR-3086	UCUGGACUCAGUAGUUUAGUU	sma-miR-3086	CCUGGACUCAGUAGUUUAGUGG	UUAAUAGCUACCUGGACUCAGUAGUUUAGUGGAUGUGUUUGUAUGAUUCACAAGUGAACAUGUCUCGACUAGAUAGAAUCCAUU	Smp_contig019099:10724-10807
sja-miR-3088	UGACUGCAGAGCCCAAGGGA	sma-miR-3088	UGACUGCAGAGCCCAAGGGA	CCUGGUAGUGUGACUGCAGAGCCCAAGGGACAACUGCUUGAGGCCGGUCACGCACGGCCUUU	Smp_contig009796:6406-6467
sja-miR-3090	UGAGUCAUGUUGGUAGAUGUU	sma-miR-3090	UGAGUCAUGUUGGUAGAUGUA	ACUUCUAGUCUGAGUCAUGUUGGUAGAUGUAGACUACCUGGUUGGGGUCCGUGUGAUUAUCUUAACCAAUGGUUGGAGGCUGUGAAAUGGCUC	Smp_contig022339:17510-17602
sja-miR-3099	UGGAUGAUGUUGACGAGUUUU	sma-miR-3099	CGGAUGAUGUUGACGAGUUUCU	AUGUGAAUUACGGAUGAUGUUGACGAGUUUCUCCGGUACACCAUAGUGUCGAAGAGGUUUCCAUAAUGUUAUUCCAUUCACUCUGUCAAGUGCUUCC	Smp_contig019438:12878-12974
sja-miR-3103	UGGCGCUUAGUAGAAUGUCACCG	sma-miR-3103	UGGCGCUUAGUAGAAUGUCACCG	UUUUUACAUUUGGCGCUUAGUAGAAUGUCACCGUAAACAUUAUUAUACAACGGUAACAUUUACUAAGAGCUCAGAUGUAGAGU	Smp_contig007647:8201-8283
sja-miR-3130	UAGAAGACUGCCGCUCGUUUA	sma-miR-3130	CAGAAGACUGCCGCUCGUUCUG	AGAGGCUCAACAGAAGACUGCCGCUCGUUCUGUAAUACAUGUUUAGACUCUGAUCAUACUCUAAUGAGUACGCAAUUGCUUGCGCUUCAC	Smp_contig003932:507-596
sja-miR-60	UAUUAUGCAACGUUUCACUCU	sma-miR-60	UAUUAUGCAACGUUUCACUCU	CUAGGGGAUGAGUGGGAUGGUUGCAUAUAUACAAUGCUGACAAUGUAUUAUGCAACGUUUCACUCUACCCCAGGGA	Smp_contig024776:28293-28368
sja-miR-8	UAAUACUGUUAGGUAAAGAUGCC	sma-miR-8	UAAUACUGUUAGGUAAAGAUGCC	AGAAUGAGUGUGACAUCUUACUAACAGUAUUUGACAAACUACUUUCUAAUACUGUUAGGUAAAGAUGCCAGCUCAAUUC	Smp_contig020692:20058-20136
sja-miR-92	UAUUGCACUUACCUUCGCCUUG	sma-miR-92	UAUUGCACUAACCUUCGCCUUG	CAUGUUUGUGAGGGGGAUGUUUGUGCAAUUUAGUGUUGUAAAUAUAUUGCACUAACCUUCGCCUUGCAAAUAUAGG	Smp_contig013895:12046-12121
