# Supplementary material for: Genome-Wide Identification of Schistosoma japonicum MicroRNAs Using a Deep-Sequencing Approach
Source: PLoS One. 2009 Dec 8;4(12):e8206. doi: 10.1371/journal.pone.0008206 (PMC2785426; doi:10.1371/journal.pone.0008206)
Supplement: Table S7 — Predicted target genes of S. japonicum miRNAs. (3.08 MB XLS) [file pone.0008206.s010.xls]

## Sheet: predicted target genes
Table S7. Predicted target genes of S. japonicum miRNAs
sja miRNAs	EST_ID	mRNA_ID	Predicted target genes	Scores	miRNA (start to end)	EST (start to end)	Energy (kCal/Mol)	Align Lenths
sja-bantam	FSE001-P00005-A09	CNUS0000100017.1	Sjc_0049080 Sjp_0049080: Spastin, putative, mRNA	88.000000	1 to 23	218 to 243	-21.370001	(25) (68.00%) (72.00%)
sja-bantam	FSA_084_40_H05	CNUS0000100233.1	Sjc_0051390 Sjp_0051390: Protein TRC8 homolog, putative, mRNA	86.000000	1 to 23	206 to 227	-20.330000	(23) (78.26%) (82.61%)
sja-bantam	AY814605.1	CNUS0000101825.1	Sjc_0068400 Sjp_0068400: UPF0160 protein MYG1, putative, mRNA	99.000000	1 to 23	550 to 573	-21.219999	(24) (79.17%) (83.33%)
sja-bantam	FSA_095_75_C10	CNUS0000102449.1	Sjc_0075020 Sjp_0075020: WD repeat protein 13, putative, mRNA	96.000000	1 to 23	588 to 611	-22.549999	(24) (75.00%) (79.17%)
sja-bantam	FSA_075_55_G07	CNUS0000099386.1	Sjc_0042380 Sjp_0042380: pelo; pelota; ko:K06965, putative, mRNA	100.000000	2 to 23	202 to 225	-21.240000	(23) (73.91%) (82.61%)
sja-bantam	AY810499.1	CNUS0000101209.1	Sjc_0061770 Sjp_0061770: Kinesin light chain (KLC), putative, mRNA	89.000000	1 to 23	172 to 204	-22.340000	(32) (62.50%) (62.50%)
sja-bantam	FSE001-P00028-H16	CNUS0000101034.1	Sjc_0059900 Sjp_0059900: Neprilysin-1 (EC 3.4.24.-), putative, mRNA	114.000000	1 to 23	640 to 660	-21.670000	(22) (77.27%) (81.82%)
sja-bantam	AY814131.1	CNUS0000103056.1	Sjc_0081400 Sjp_0081400: Golgin subfamily A member 7, putative, mRNA	92.000000	1 to 23	268 to 291	-21.330000	(24) (66.67%) (75.00%)
sja-bantam	FSE_205_76_D10	CNUS0000096332.1	Sjc_0010100 Sjp_0010100: IPR000210 BTB,domain-containing protein, mRNA	94.000000	1 to 23	63 to 83	-20.969999	(22) (77.27%) (77.27%)
sja-bantam	AY813435.1	CNUS0000100146.1	Sjc_0050460 Sjp_0050460: Speckle-type POZ protein-like, putative, mRNA	108.000000	3 to 23	68 to 90	-22.500000	(22) (81.82%) (86.36%)
sja-bantam	FSE001-P00023-E06	CNUS0000097978.1	Sjc_0027440 Sjp_0027440: Mitochondria fission 1 protein, putative, mRNA	81.000000	1 to 23	79 to 108	-20.360001	(29) (58.62%) (65.52%)
sja-bantam	FSA001-P00034-I11	CNUS0000099033.1	Sjc_0038610 Sjp_0038610: Integral membrane protein GPR155, putative, mRNA	83.000000	1 to 22	939 to 962	-20.650000	(23) (65.22%) (82.61%)
sja-bantam	FSA001-P00029-K02	CNUS0000100952.1	Sjc_0059020 Sjp_0059020: UPF0139 protein C19orf56 homolog, putative, mRNA	100.000000	1 to 23	20 to 41	-22.879999	(23) (78.26%) (82.61%)
sja-bantam	FSA001-P00028-B05	CNUS0000096101.1	Sjc_0007540 Sjp_0007540: Snurportin-1 (RNA U transporter 1), putative, mRNA	97.000000	2 to 23	59 to 82	-20.549999	(23) (69.57%) (73.91%)
sja-bantam	FSE001-P00001-F10	CNUS0000098167.1	Sjc_0029410 Sjp_0029410: Smad nuclear-interacting protein 1, putative, mRNA	100.000000	3 to 23	155 to 175	-21.629999	(20) (75.00%) (80.00%)
sja-bantam	FSE_063_01_A01	CNUS0000100235.1	Sjc_0051410 Sjp_0051410: Uncharacterized protein C4orf34 homolog, putative, mRNA	99.000000	2 to 23	29 to 51	-23.100000	(23) (73.91%) (78.26%)
sja-bantam	FSE001-P00024-M08	CNUS0000101432.1	Sjc_0064190 Sjp_0064190: Flo-2; flotillin 2; ko:K07192 flotillin, putative, mRNA	97.000000	2 to 23	83 to 108	-22.389999	(25) (68.00%) (72.00%)
sja-bantam	FSE_126_09_A02	CNUS0000102116.1	Sjc_0071480 Sjp_0071480: Uncharacterized protein C5orf37 homolog, putative, mRNA	95.000000	1 to 22	226 to 248	-21.160000	(22) (81.82%) (81.82%)
sja-bantam	AY814292.1	CNUS0000097724.1	Sjc_0024800 Sjp_0024800: Protein COQ10 A, mitochondrial precursor, putative, mRNA	98.000000	2 to 23	566 to 589	-23.150000	(23) (78.26%) (86.96%)
sja-bantam	AY915072.1	CNUS0000099469.1	Sjc_0043270 Sjp_0043270: Uncharacterized protein C20orf52 homolog, putative, mRNA	79.000000	2 to 23	483 to 503	-20.250000	(22) (72.73%) (77.27%)
sja-bantam	AY812080.1	CNUS0000095868.1	Sjc_0005060 Sjp_0005060: IPR001810 Cyclin-like F-box,domain-containing protein, mRNA	87.000000	1 to 23	86 to 111	-21.070000	(26) (73.08%) (80.77%)
sja-bantam	AY813890.1	CNUS0000097121.1	Sjc_0018480 Sjp_0018480: Protein phosphatase 1 regulatory subunit SDS22, putative, mRNA	79.000000	1 to 23	890 to 921	-20.150000	(31) (58.06%) (58.06%)
sja-bantam	AY809828.1	CNUS0000103146.1	Sjc_0082360 Sjp_0082360: Pitrm1; pitrilysin metallepetidase 1; ko:K06972, putative, mRNA	116.000000	1 to 23	289 to 313	-22.830000	(24) (79.17%) (83.33%)
sja-bantam	FSE_087_82_B11	CNUS0000102129.1	Sjc_0071620 Sjp_0071620: GTP-binding protein 1 (G-protein 1) (GP-1) (GP1), putative, mRNA	89.000000	1 to 23	413 to 437	-20.389999	(24) (70.83%) (79.17%)
sja-bantam	FSE_133_18_B03	CNUS0000098207.1	Sjc_0029860 Sjp_0029860: DNA cross-link repair 1A protein (hSNM1) (hSNM1A), putative, mRNA	80.000000	1 to 23	150 to 171	-20.070000	(22) (72.73%) (77.27%)
sja-bantam	AY810643.1	CNUS0000097663.1	Sjc_0024170 Sjp_0024170: Nucleolar protein 12 (Nucleolar protein of 25 kDa), putative, mRNA	89.000000	1 to 23	607 to 633	-23.500000	(26) (65.38%) (73.08%)
sja-bantam	FSE001-P00031-P09	CNUS0000095427.1	Sjc_0000390 Sjp_0000390: IPR001283 Allergen V5/Tpx-1 related,domain-containing protein, mRNA	77.000000	1 to 23	149 to 175	-20.090000	(26) (61.54%) (76.92%)
sja-bantam	FSE001-P00024-H20	CNUS0000097542.1	Sjc_0022930 Sjp_0022930: Pre-mRNA 3'-end-processing factor FIP1 (FIP1-like 1), putative, mRNA	92.000000	1 to 23	645 to 666	-22.400000	(22) (81.82%) (86.36%)
sja-bantam	FSE001-P00011-J18	CNUS0000101900.1	Sjc_0069180 Sjp_0069180: E02A10.1; ko:K02988 small subunit ribosomal protein S5, putative, mRNA	98.000000	2 to 23	484 to 506	-20.450001	(22) (77.27%) (77.27%)
sja-bantam	FSE001-P00012-I11	CNUS0000095466.1	Sjc_0000790 Sjp_0000790: CG3800; ko:K09250 cellular nucleic acid-binding protein, putative, mRNA	100.000000	2 to 23	88 to 114	-20.389999	(26) (76.92%) (76.92%)
sja-bantam	FSE001-P00011-L12	CNUS0000100681.1	Sjc_0056160 Sjp_0056160: Trafficking protein particle complex subunit 2 (Sedlin), putative, mRNA	76.000000	2 to 23	16 to 38	-20.230000	(24) (75.00%) (75.00%)
sja-bantam	FSE_172_76_D10	CNUS0000096865.1	Sjc_0015740 Sjp_0015740: Tyrosine-protein kinase CSK (EC 2.7.10.2) (C-SRC kinase), putative, mRNA	96.000000	3 to 23	253 to 274	-20.180000	(22) (77.27%) (81.82%)
sja-bantam	FSE001-P00021-O01	CNUS0000102782.1	Sjc_0078550 Sjp_0078550: dehydrogenase; Y32H12A.3 [EC:1.1.-.-]; ko:K00120 E1.1.-.-, putative, mRNA	94.000000	2 to 23	9 to 29	-21.750000	(21) (80.95%) (80.95%)
sja-bantam	FSA001-P00031-G08	CNUS0000100909.1	Sjc_0058570 Sjp_0058570: Ankyrin repeat and zinc finger domain-containing protein 1, putative, mRNA	78.000000	1 to 23	1352 to 1371	-20.150000	(22) (77.27%) (77.27%)
sja-bantam	FSE_165_77_E10	CNUS0000102642.1	Sjc_0077040 Sjp_0077040: alpha-glucosidase [EC:3.2.1.20]; ko:K01187 alpha-glucosidase, putative, mRNA	81.000000	3 to 23	192 to 212	-20.780001	(20) (65.00%) (75.00%)
sja-bantam	FSE001-P00029-O04	CNUS0000097717.1	Sjc_0024730 Sjp_0024730: Mitochondrial import inner membrane translocase subunit Tim23, putative, mRNA	77.000000	1 to 23	21 to 50	-21.990000	(29) (65.52%) (65.52%)
sja-bantam	FSE001-P00016-C17	CNUS0000100594.1	Sjc_0055230 Sjp_0055230: kin-19; protein KINase [EC:2.7.11.1]; ko:K02218 casein kinase 1, putative, mRNA	93.000000	1 to 23	108 to 132	-20.299999	(25) (72.00%) (80.00%)
sja-bantam	FSE_179_18_B03	CNUS0000102319.1	Sjc_0073650 Sjp_0073650: Vacuolar protein sorting-associated protein 45 (h-VPS45) (hlVps45), putative, mRNA	88.000000	2 to 23	147 to 167	-23.469999	(22) (77.27%) (77.27%)
sja-bantam	FSE_055_81_A11	CNUS0000101695.1	Sjc_0067040 Sjp_0067040: F-box-like/WD repeat protein TBL1X (Transducin beta-like 1X protein), putative, mRNA	96.000000	2 to 23	137 to 161	-20.290001	(24) (70.83%) (70.83%)
sja-bantam	AY816156.1	CNUS0000101914.1	Sjc_0069350 Sjp_0069350: U1 small nuclear ribonucleoprotein 70 kDa (U1 SNRNP 70 kDa) (snRNP70), putative, mRNA	100.000000	3 to 23	35 to 56	-22.809999	(22) (72.73%) (81.82%)
sja-bantam	FSA001-P00008-G22	CNUS0000102094.1	Sjc_0071240 Sjp_0071240: NOG1; Nucleolar G-protein 1; LPG15w (working nomenclature); ko:K06943, putative, mRNA	104.000000	1 to 21	791 to 813	-22.120001	(22) (77.27%) (81.82%)
sja-bantam	AY847290.1	CNUS0000100904.1	Sjc_0058520 Sjp_0058520: IPR001370 Proteinase inhibitor I32, inhibitor of apoptosis,domain-containing protein, mRNA	103.000000	1 to 23	314 to 335	-23.379999	(22) (77.27%) (81.82%)
sja-bantam	FSE_113_53_E07	CNUS0000098942.1	Sjc_0037640 Sjp_0037640: Probable ATP-dependent RNA helicase DHX35 (EC 3.6.1.-) (DEAH box protein 35), putative, mRNA	69.000000	2 to 23	31 to 50	-21.480000	(23) (65.22%) (69.57%)
sja-bantam	FSE001-P00014-D16	CNUS0000098160.1	Sjc_0029340 Sjp_0029340: ube2g2; ubiquitin-conjugating enzyme E2G 2 [EC:6.3.2.19]; ko:K01931 E6.3.2.19, putative, mRNA	103.000000	1 to 23	127 to 149	-22.809999	(22) (72.73%) (72.73%)
sja-bantam	AY815933.1	CNUS0000098647.1	Sjc_0034480 Sjp_0034480: RpS19a; Ribosomal protein S19a; ko:K02966 small subunit ribosomal protein S19e, putative, mRNA	90.000000	1 to 21	80 to 101	-20.690001	(21) (76.19%) (80.95%)
sja-bantam	FSA_047_21_E03	CNUS0000102504.1	Sjc_0075600 Sjp_0075600: Aats-ala; Alanyl-tRNA synthetase [EC:6.1.1.7]; ko:K01872 alanyl-tRNA synthetase, putative, mRNA	95.000000	3 to 23	272 to 293	-21.200001	(21) (85.71%) (85.71%)
sja-bantam	AY814320.1	CNUS0000099558.1	Sjc_0044230 Sjp_0044230: Elongin-B; Elongin B; ko:K03873 transcription elongation factor B, polypeptide 2, putative, mRNA	91.000000	1 to 23	47 to 68	-21.080000	(22) (72.73%) (72.73%)
sja-bantam	FSE001-P00031-E15	CNUS0000100773.1	Sjc_0057110 Sjp_0057110: Charged multivesicular body protein 2a (Chromatin-modifying protein 2a) (CHMP2a), putative, mRNA	93.000000	3 to 23	115 to 135	-23.270000	(21) (80.95%) (80.95%)
sja-bantam	AY813449.1	CNUS0000101375.1	Sjc_0063570 Sjp_0063570: tRNA (guanine-N(1)-)-methyltransferase (EC 2.1.1.31) (tRNA methyltransferase 10), putative, mRNA	87.000000	3 to 21	66 to 85	-20.950001	(20) (85.00%) (85.00%)
sja-bantam	AY809783.1	CNUS0000095460.1	Sjc_0000730 Sjp_0000730: T-complex protein 1 subunit gamma (TCP-1-gamma) (CCT-gamma) (Matricin) (mTRiC-P5), putative, mRNA	83.000000	2 to 23	165 to 192	-21.280001	(27) (59.26%) (70.37%)
sja-bantam	FSA001-P00019-P15	CNUS0000095923.1	Sjc_0005660 Sjp_0005660: Rps4x; ribosomal protein S4, X-linked; ko:K02987 small subunit ribosomal protein S4e, putative, mRNA	78.000000	2 to 23	140 to 163	-20.940001	(23) (60.87%) (78.26%)
sja-bantam	FSE001-P00017-L18	CNUS0000097829.1	Sjc_0025880 Sjp_0025880: Glutamyl aminopeptidase (EC 3.4.11.7) (EAP) (Aminopeptidase A) (APA) (CD249 antigen), putative, mRNA	103.000000	2 to 23	688 to 709	-23.219999	(22) (81.82%) (86.36%)
sja-bantam	FSA001-P00016-E02	CNUS0000102403.1	Sjc_0074530 Sjp_0074530: Gmd; GDP-mannose 4,6-dehydratase [EC:4.2.1.47]; ko:K01711 GDPmannose 4,6-dehydratase, putative, mRNA	107.000000	2 to 23	27 to 49	-21.070000	(22) (77.27%) (81.82%)
sja-bantam	FSE_124_06_F01	CNUS0000102695.1	Sjc_0077600 Sjp_0077600: Rho-related GTP-binding protein RhoQ precursor (Ras-related GTP-binding protein TC10), putative, mRNA	104.000000	1 to 23	514 to 533	-20.990000	(22) (72.73%) (81.82%)
sja-bantam	AY814436.1	CNUS0000099406.1	Sjc_0042590 Sjp_0042590: Mitochondrial precursor proteins import receptor (Translocase of outer membrane TOM70), putative, mRNA	96.000000	2 to 21	13 to 36	-20.410000	(23) (73.91%) (82.61%)
sja-bantam	FSA001-P00018-F24	CNUS0000102661.1	Sjc_0077250 Sjp_0077250: MGC89516; MGC89516 protein [EC:1.1.1.95]; ko:K00058 D-3-phosphoglycerate dehydrogenase, putative, mRNA	87.000000	1 to 23	43 to 68	-21.100000	(26) (69.23%) (76.92%)
sja-bantam	FSA001-P00002-F03	CNUS0000097684.1	Sjc_0024400 Sjp_0024400: Mor1; malate dehydrogenase, mitochondrial [EC:1.1.1.37]; ko:K00026 malate dehydrogenase, putative, mRNA	84.000000	2 to 23	339 to 368	-20.230000	(29) (62.07%) (68.97%)
sja-bantam	FSE001-P00002-I24	CNUS0000095767.1	Sjc_0003970 Sjp_0003970: Uncharacterized protein C11orf73 homolog (Lethal gene on chromosome 7 Rinchik 6 protein), putative, mRNA	80.000000	1 to 23	872 to 897	-21.049999	(25) (64.00%) (76.00%)
sja-bantam	FSE001-P00034-I05	CNUS0000098938.1	Sjc_0037600 Sjp_0037600: MGC53393; similar to ribosomal protein L5; ko:K02932 large subunit ribosomal protein L5e, putative, mRNA	88.000000	2 to 23	231 to 261	-21.559999	(30) (70.00%) (70.00%)
sja-bantam	FSE001-P00033-N10	CNUS0000101349.1	Sjc_0063290 Sjp_0063290: Small nuclear ribonucleoprotein Sm D1 (snRNP core protein D1) (Sm-D1) (Sm-D autoantigen), putative, mRNA	82.000000	2 to 23	333 to 355	-20.799999	(22) (63.64%) (81.82%)
sja-bantam	FSE_216_82_B11	CNUS0000101539.1	Sjc_0065390 Sjp_0065390: YTH domain-containing protein 1 (Putative splicing factor YT521) (RA301-binding protein), putative, mRNA	96.000000	1 to 22	89 to 110	-22.900000	(21) (66.67%) (90.48%)
sja-bantam	FSA001-P00015-A22	CNUS0000100089.1	Sjc_0049810 Sjp_0049810: Limk1; LIM motif-containing protein kinase 1 [EC:2.7.11.1]; ko:K05743 LIM domain kinase 1, putative, mRNA	96.000000	2 to 23	399 to 424	-20.120001	(25) (76.00%) (76.00%)
sja-bantam	FSA001-P00011-K21	CNUS0000100821.1	Sjc_0057640 Sjp_0057640: ube2a; ubiquitin-conjugating enzyme E2A (RAD6 homolog) [EC:6.3.2.19]; ko:K01931 E6.3.2.19, putative, mRNA	66.000000	2 to 23	2 to 25	-22.420000	(23) (69.57%) (69.57%)
sja-bantam	FSE_189_16_H02	CNUS0000103081.1	Sjc_0081660 Sjp_0081660: Long-chain-fatty-acid--CoA ligase 5 (EC 6.2.1.3) (Long-chain acyl-CoA synthetase 5) (LACS 5), putative, mRNA	85.000000	3 to 23	405 to 427	-20.160000	(24) (66.67%) (66.67%)
sja-bantam	FSE001-P00017-B18	CNUS0000097821.1	Sjc_0025800 Sjp_0025800: mg:bb02e05-prov; mg:bb02e05 [EC:1.2.1.12]; ko:K00134 glyceraldehyde 3-phosphate dehydrogenase, putative, mRNA	83.000000	3 to 23	11 to 34	-21.760000	(23) (60.87%) (69.57%)
sja-bantam	AY813126.1	CNUS0000102625.1	Sjc_0076860 Sjp_0076860: Heterogeneous nuclear ribonucleoprotein D0 (hnRNP D0) (AU-rich element RNA-binding protein 1), putative, mRNA	95.000000	1 to 22	719 to 739	-21.280001	(21) (71.43%) (90.48%)
sja-bantam	FSE_184_10_B02	CNUS0000095758.1	Sjc_0003870 Sjp_0003870: Fbxl20; F-box and leucine-rich repeat protein 20; ko:K03875 S-phase kinase-associated protein 2, putative, mRNA	102.000000	1 to 23	1919 to 1944	-21.010000	(25) (72.00%) (84.00%)
sja-bantam	FSE001-P00002-N17	CNUS0000097277.1	Sjc_0020120 Sjp_0020120: Potassium voltage-gated channel subfamily D member 2 (Voltage-gated potassium channel subunit Kv4.2), putative, mRNA	93.000000	1 to 23	593 to 624	-20.309999	(31) (67.74%) (67.74%)
sja-bantam	FSE001-P00010-I09	CNUS0000098664.1	Sjc_0034660 Sjp_0034660: ATP-binding cassette sub-family G member 1 (White protein homolog) (ATP-binding cassette transporter 8), putative, mRNA	104.000000	1 to 23	3010 to 3033	-23.389999	(23) (73.91%) (86.96%)
sja-bantam	FSA001-P00020-D04	CNUS0000098130.1	Sjc_0029020 Sjp_0029020: Queuine tRNA-ribosyltransferase (EC 2.4.2.29) (tRNA-guanine transglycosylase) (Guanine insertion enzyme), putative, mRNA	88.000000	1 to 23	277 to 299	-20.940001	(23) (73.91%) (73.91%)
sja-bantam	FSA_100_16_H02	CNUS0000102567.1	Sjc_0076230 Sjp_0076230: Hematopoietic lineage cell-specific protein (Hematopoietic cell-specific LYN substrate 1) (LckBP1) (p75), putative, mRNA	110.000000	2 to 23	1709 to 1732	-22.930000	(24) (75.00%) (79.17%)
sja-bantam	AY810533.1	CNUS0000100407.1	Sjc_0053170 Sjp_0053170: Glycerol-3-phosphate transporter (G-3-P transporter) (G-3-P permease) (Solute carrier family 37 member 1), putative, mRNA	122.000000	1 to 23	4 to 26	-28.500000	(22) (72.73%) (95.45%)
sja-bantam	FSA001-P00005-P04	CNUS0000097979.1	Sjc_0027450 Sjp_0027450: Mitochondrial fission 1 protein (Fis1 homolog) (Tetratricopeptide repeat protein 11) (TPR repeat protein 11), putative, mRNA	73.000000	1 to 23	48 to 77	-20.719999	(29) (55.17%) (62.07%)
sja-bantam	FSE_206_52_D07	CNUS0000102609.1	Sjc_0076700 Sjp_0076700: Furin-like protease 1, isoform 1-CRR precursor (EC 3.4.21.75) (Furin-1) (Kex2-like endoprotease 1) (dKLIP-1), putative, mRNA	77.000000	1 to 21	801 to 828	-21.469999	(27) (59.26%) (66.67%)
sja-bantam	AY915374.1	CNUS0000096785.1	Sjc_0014900 Sjp_0014900: RCJMB04_4l20, SNAP29; synaptosomal-associated protein, 29kDa; ko:K08509 synaptosomal-associated protein, 29kDa, putative, mRNA	92.000000	1 to 21	145 to 167	-20.510000	(22) (59.09%) (81.82%)
sja-bantam	FSE001-P00020-G23	CNUS0000097801.1	Sjc_0025600 Sjp_0025600: ER lumen protein retaining receptor 2 (KDEL receptor 2) (KDEL endoplasmic reticulum protein retention receptor 2), putative, mRNA	116.000000	2 to 23	129 to 151	-20.260000	(22) (77.27%) (86.36%)
sja-bantam	AY815097.1	CNUS0000102868.1	Sjc_0079460 Sjp_0079460: snRNA-activating protein complex subunit 3 (SNAPc subunit 3) (Small nuclear RNA-activating complex polypeptide 3), putative, mRNA	102.000000	2 to 23	43 to 65	-20.760000	(23) (69.57%) (78.26%)
sja-bantam	FSE001-P00016-N04	CNUS0000095905.1	Sjc_0005480 Sjp_0005480: Gpd1; glycerol-3-phosphate dehydrogenase 1 (soluble) [EC:1.1.1.8]; ko:K00006 glycerol-3-phosphate dehydrogenase (NAD+), putative, mRNA	93.000000	3 to 23	138 to 155	-20.330000	(21) (66.67%) (76.19%)
sja-bantam	FSA001-P00004-G23	CNUS0000097646.1	Sjc_0024000 Sjp_0024000: MGC76321; proteasome (prosome, macropain) subunit, alpha type 6 [EC:3.4.25.1]; ko:K02730 20S proteasome subunit alpha 1, putative, mRNA	88.000000	1 to 23	109 to 132	-20.530001	(24) (70.83%) (75.00%)
sja-bantam	FSE001-P00019-P13	CNUS0000096023.1	Sjc_0006720 Sjp_0006720: CACNB2; calcium channel, voltage-dependent, beta 2 subunit; ko:K04863 calcium channel, voltage-dependent, beta 2 subunit, putative, mRNA	91.000000	3 to 22	1094 to 1119	-20.180000	(25) (68.00%) (76.00%)
sja-bantam	AY814319.1	CNUS0000097333.1	Sjc_0020720 Sjp_0020720: hadh2-prov; hydroxyacyl-Coenzyme A dehydrogenase, type II [EC:1.1.1.35 1.1.1.178]; ko:K00022 3-hydroxyacyl-CoA dehydrogenase, putative, mRNA	118.000000	1 to 23	16 to 39	-26.790001	(23) (69.57%) (82.61%)
sja-bantam	FSE001-P00005-E21	CNUS0000098379.1	Sjc_0031650 Sjp_0031650: Aldh18a1; aldehyde dehydrogenase 18 family, member A1 [EC:2.7.2.11 1.2.1.41]; ko:K00147 glutamate-5-semialdehyde dehydrogenase, putative, mRNA	79.000000	1 to 21	66 to 87	-21.799999	(21) (71.43%) (80.95%)
sja-bantam	FSE_097_55_G07	CNUS0000101897.1	Sjc_0069150 Sjp_0069150: Single-stranded DNA-binding protein 3 (Sequence-specific single-stranded-DNA-binding protein) (Lck-associated signal transducer), putative, mRNA	80.000000	2 to 22	114 to 134	-23.660000	(21) (71.43%) (80.95%)
sja-bantam	AY812116.1	CNUS0000096132.1	Sjc_0007860 Sjp_0007860: U3 small nucleolar RNA-associated protein 6 homolog (Multiple hat domains protein) (Hepatocellular carcinoma-associated antigen 66), putative, mRNA	81.000000	1 to 22	219 to 241	-20.120001	(22) (63.64%) (72.73%)
sja-bantam	FSA001-P00021-P03	CNUS0000096400.1	Sjc_0010830 Sjp_0010830: Cytoplasmic dynein 1 intermediate chain 2 (Dynein intermediate chain 2, cytosolic) (DH IC-2) (Cytoplasmic dynein intermediate chain 2), putative, mRNA	92.000000	2 to 23	79 to 109	-20.389999	(30) (56.67%) (63.33%)
sja-bantam	FSA_103_87_G11	CNUS0000101611.1	Sjc_0066150 Sjp_0066150: Myosin-7 (Myosin heavy chain 7) (Myosin heavy chain, cardiac muscle beta isoform) (MyHC-beta) (Myosin heavy chain slow isoform) (MyHC-slow), putative, mRNA	100.000000	2 to 23	236 to 261	-20.389999	(25) (80.00%) (80.00%)
sja-bantam	FSE001-P00004-M08	CNUS0000097306.1	Sjc_0020420 Sjp_0020420: ADP-ribosylation factor-binding protein GGA1 (Golgi-localized, gamma ear-containing, ARF-binding protein 1) (Gamma-adaptin-related protein 1), putative, mRNA	97.000000	2 to 23	491 to 519	-27.290001	(29) (65.52%) (68.97%)
sja-bantam	FSE001-P00015-H01	CNUS0000102828.1	Sjc_0079030 Sjp_0079030: Solute carrier family 12 member 5 (Electroneutral potassium-chloride cotransporter 2) (K-Cl cotransporter 2) (Neuronal K-Cl cotransporter) (mKCC2), putative, mRNA	90.000000	1 to 23	1174 to 1196	-23.590000	(23) (78.26%) (78.26%)
sja-bantam	FSE001-P00015-B06	CNUS0000099848.1	Sjc_0047310 Sjp_0047310: Nucleolar phosphoprotein p130 (Nucleolar 130 kDa protein) (140 kDa nucleolar phosphoprotein) (Nopp140) (Nucleolar and coiled-body phosphoprotein 1), putative, mRNA	124.000000	4 to 23	575 to 592	-25.040001	(19) (89.47%) (89.47%)
sja-bantam	AY814763.1	CNUS0000095930.1	Sjc_0005740 Sjp_0005740: AP-3 complex subunit sigma-2 (Adapter-related protein complex 3 sigma-2 subunit) (Sigma-adaptin 3b) (AP-3 complex sigma-3B subunit) (Sigma-3B-adaptin), putative, mRNA	88.000000	2 to 23	213 to 241	-20.430000	(28) (64.29%) (71.43%)
sja-bantam	AY915401.1	CNUS0000095926.1	Sjc_0005690 Sjp_0005690: LOC450529; similar to calcium/calmodulin-dependent protein kinase II gamma [EC:2.7.11.17]; ko:K04515 calcium/calmodulin-dependent protein kinase (CaM kinase) II, putative, mRNA	90.000000	2 to 22	757 to 775	-20.620001	(20) (75.00%) (85.00%)
sja-bantam	FSE_176_41_A06	CNUS0000100051.1	Sjc_0049430 Sjp_0049430: LOC477123; similar to GMP synthase [glutamine-hydrolyzing] (Glutamine amidotransferase) (GMP synthetase) [EC:6.3.5.2]; ko:K01951 GMP synthase (glutamine-hydrolysing), putative, mRNA	105.000000	1 to 23	418 to 443	-23.559999	(26) (69.23%) (76.92%)
sja-bantam	FSE001-P00009-H24	CNUS0000095655.1	Sjc_0002780 Sjp_0002780: E3 ubiquitin-protein ligase RNF19 (EC 6.3.2.-) (RING finger protein 19) (XY body protein) (XYbp) (Gametogenesis expressed protein GEG-154) (UBCM4-interacting protein 117) (UIP117), putative, mRNA	114.000000	4 to 23	224 to 244	-23.969999	(20) (80.00%) (90.00%)
sja-bantam	AY815750.1	CNUS0000099419.1	Sjc_0042730 Sjp_0042730: Glycoprotein-N-acetylgalactosamine 3-beta-galactosyltransferase 1 (EC 2.4.1.122) (Core 1 beta1,3-galactosyltransferase 1) (Core1 UDP-galactose:N-acetylgalactosamine-alpha-R beta 1,3-galactosyltransferase 1) (Core 1 beta3-Gal-T) (C1GalT1) (Core 1 O-glycan T-synthase) (Ce-T-synthase), putative, mRNA	115.000000	1 to 23	133 to 156	-21.750000	(23) (78.26%) (86.96%)
sja-bantam	FSE001-P00015-N01	CNUS0000095687.1	Sjc_0003120 Sjp_0003120: FUS-interacting serine-arginine-rich protein 1 (TLS-associated protein with Ser-Arg repeats) (TLS-associated protein with SR repeats) (TASR) (TLS-associated serine-arginine protein) (TLS-associated SR protein) (Neural-specific SR protein) (Neural-salient serine/arginine-rich protein), putative, mRNA	111.000000	3 to 23	800 to 821	-20.469999	(21) (76.19%) (85.71%)
sja-let-7	AY812596.1	CNUS0000099350.1	Sjc_0042010 Sjp_0042010: Striatin, putative, mRNA	85.000000	3 to 22	205 to 226	-20.260000	(21) (80.95%) (85.71%)
sja-let-7	FSE001-P00008-O14	CNUS0000100577.1	Sjc_0055050 Sjp_0055050: Smoothelin, putative, mRNA	73.000000	2 to 22	286 to 306	-21.799999	(21) (76.19%) (80.95%)
sja-let-7	FSA001-P00002-K04	CNUS0000098562.1	Sjc_0033590 Sjp_0033590: Protein pob, putative, mRNA	88.000000	1 to 22	70 to 95	-26.290001	(25) (72.00%) (80.00%)
sja-let-7	AY814220.1	CNUS0000099779.1	Sjc_0046590 Sjp_0046590: Reticulon-1, putative, mRNA	93.000000	1 to 22	797 to 822	-21.809999	(25) (72.00%) (84.00%)
sja-let-7	AY810162.1	CNUS0000099967.1	Sjc_0048520 Sjp_0048520: Patj homolog, putative, mRNA	92.000000	1 to 22	286 to 314	-22.480000	(28) (67.86%) (75.00%)
sja-let-7	FSE_140_17_A03	CNUS0000096985.1	Sjc_0017000 Sjp_0017000: Protein CHMP7, putative, mRNA	83.000000	2 to 22	79 to 100	-23.100000	(22) (72.73%) (77.27%)
sja-let-7	FSE_087_10_B02	CNUS0000096587.1	Sjc_0012800 Sjp_0012800: Protein FAM73A, putative, mRNA	105.000000	1 to 22	181 to 204	-21.889999	(23) (69.57%) (82.61%)
sja-let-7	FSA001-P00021-N16	CNUS0000097462.1	Sjc_0022060 Sjp_0022060: Protein FAM98A, putative, mRNA	94.000000	1 to 21	861 to 886	-25.600000	(25) (72.00%) (72.00%)
sja-let-7	AY812800.1	CNUS0000100854.1	Sjc_0057970 Sjp_0057970: Sorting nexin-6, putative, mRNA	97.000000	2 to 22	1066 to 1088	-20.330000	(22) (72.73%) (81.82%)
sja-let-7	FSE001-P00010-N03	CNUS0000098163.1	Sjc_0029370 Sjp_0029370: Protein bicaudal D, putative, mRNA	117.000000	1 to 22	404 to 428	-29.200001	(24) (83.33%) (87.50%)
sja-let-7	FSA001-P00024-M17	CNUS0000097146.1	Sjc_0018730 Sjp_0018730: Nucleolar protein 6, putative, mRNA	117.000000	3 to 22	143 to 164	-23.530001	(21) (80.95%) (85.71%)
sja-let-7	FSA_095_75_C10	CNUS0000102449.1	Sjc_0075020 Sjp_0075020: WD repeat protein 13, putative, mRNA	103.000000	1 to 21	18 to 39	-25.150000	(21) (76.19%) (90.48%)
sja-let-7	FSE001-P00023-D04	CNUS0000102601.1	Sjc_0076610 Sjp_0076610: F-box only protein 9, putative, mRNA	88.000000	1 to 22	205 to 225	-20.280001	(21) (80.95%) (80.95%)
sja-let-7	FSE_045_35_C05	CNUS0000102617.1	Sjc_0076780 Sjp_0076780: XK-related protein 6, putative, mRNA	81.000000	1 to 22	949 to 974	-22.760000	(25) (72.00%) (76.00%)
sja-let-7	AY223195.1	CNUS0000102791.1	Sjc_0078650 Sjp_0078650: Globin-3 (Myoglobin), putative, mRNA	99.000000	2 to 21	93 to 112	-22.820000	(20) (80.00%) (90.00%)
sja-let-7	FSE_217_63_G08	CNUS0000096537.1	Sjc_0012270 Sjp_0012270: F-box only protein 42, putative, mRNA	103.000000	1 to 22	192 to 213	-21.840000	(22) (68.18%) (86.36%)
sja-let-7	FSE_142_78_F10	CNUS0000098457.1	Sjc_0032480 Sjp_0032480: Hook homolog 3 (hHK3), putative, mRNA	82.000000	1 to 22	233 to 254	-20.170000	(22) (72.73%) (81.82%)
sja-let-7	AY223125.1	CNUS0000100877.1	Sjc_0058210 Sjp_0058210: Probable histone H2A.1, putative, mRNA	106.000000	4 to 22	55 to 73	-21.049999	(18) (83.33%) (88.89%)
sja-let-7	AY814093.1	CNUS0000097385.1	Sjc_0021260 Sjp_0021260: Major egg antigen (p40), putative, mRNA	71.000000	2 to 22	223 to 246	-20.430000	(23) (65.22%) (73.91%)
sja-let-7	AY813452.1	CNUS0000100768.1	Sjc_0057060 Sjp_0057060: UPF0029 protein YCR059C, putative, mRNA	105.000000	1 to 22	442 to 463	-26.340000	(22) (77.27%) (86.36%)
sja-let-7	FSA001-P00027-I04	CNUS0000102703.1	Sjc_0077680 Sjp_0077680: 60S ribosomal protein L7, putative, mRNA	76.000000	2 to 22	162 to 181	-21.700001	(20) (60.00%) (85.00%)
sja-let-7	U11825.1	CNUS0000097968.1	Sjc_0027340 Sjp_0027340: Paramyosin (Antigen Sj97), putative, mRNA	71.000000	1 to 22	462 to 495	-23.990000	(33) (51.52%) (60.61%)
sja-let-7	AY812775.1	CNUS0000098043.1	Sjc_0028110 Sjp_0028110: FAM18-like protein CG5021, putative, mRNA	104.000000	1 to 22	339 to 361	-20.910000	(22) (68.18%) (86.36%)
sja-let-7	FSE001-P00028-H16	CNUS0000101034.1	Sjc_0059900 Sjp_0059900: Neprilysin-1 (EC 3.4.24.-), putative, mRNA	88.000000	2 to 21	803 to 822	-20.020000	(20) (75.00%) (85.00%)
sja-let-7	FSE001-P00034-H21	CNUS0000102233.1	Sjc_0072720 Sjp_0072720: Reticulocalbin-1 precursor, putative, mRNA	112.000000	1 to 22	148 to 173	-23.690001	(25) (72.00%) (80.00%)
sja-let-7	AY223274.1	CNUS0000095592.1	Sjc_0002130 Sjp_0002130: SelT-like protein precursor, putative, mRNA	106.000000	2 to 21	571 to 590	-20.770000	(19) (78.95%) (84.21%)
sja-let-7	FSA001-P00011-N17	CNUS0000099682.1	Sjc_0045560 Sjp_0045560: TBC1 domain family member 20, putative, mRNA	112.000000	1 to 22	397 to 419	-20.870001	(22) (86.36%) (86.36%)
sja-let-7	AY813435.1	CNUS0000100146.1	Sjc_0050460 Sjp_0050460: Speckle-type POZ protein-like, putative, mRNA	101.000000	1 to 22	263 to 286	-22.940001	(23) (82.61%) (86.96%)
sja-let-7	AY813418.1	CNUS0000098698.1	Sjc_0035010 Sjp_0035010: Uncharacterized protein CG7816, putative, mRNA	102.000000	1 to 21	418 to 437	-20.280001	(20) (75.00%) (90.00%)
sja-let-7	FSE_193_22_F03	CNUS0000096559.1	Sjc_0012500 Sjp_0012500: Actin-related protein 6 (mArp6), putative, mRNA	84.000000	1 to 22	333 to 359	-21.290001	(26) (57.69%) (73.08%)
sja-let-7	AY813663.1	CNUS0000099631.1	Sjc_0045030 Sjp_0045030: UPF0363 protein C7orf20 homolog, putative, mRNA	99.000000	1 to 22	216 to 240	-20.700001	(24) (70.83%) (83.33%)
sja-let-7	FSE001-P00010-G01	CNUS0000101225.1	Sjc_0061950 Sjp_0061950: Uncharacterized protein C9orf85, putative, mRNA	76.000000	3 to 22	221 to 240	-20.469999	(20) (65.00%) (85.00%)
sja-let-7	FSE001-P00033-E04	CNUS0000100150.1	Sjc_0050500 Sjp_0050500: Uncharacterized protein KIAA1279, putative, mRNA	116.000000	1 to 22	370 to 391	-21.639999	(21) (85.71%) (85.71%)
sja-let-7	FSA001-P00028-B05	CNUS0000096101.1	Sjc_0007540 Sjp_0007540: Snurportin-1 (RNA U transporter 1), putative, mRNA	89.000000	1 to 22	456 to 483	-20.490000	(27) (62.96%) (74.07%)
sja-let-7	FSE_043_01_A01	CNUS0000102715.1	Sjc_0077810 Sjp_0077810: CUL3; cullin 3; ko:K03869 cullin 3, putative, mRNA	102.000000	1 to 22	179 to 201	-21.100000	(22) (72.73%) (81.82%)
sja-let-7	AY914915.1	CNUS0000095462.1	Sjc_0000750 Sjp_0000750: Collagen alpha-2(V) chain precursor, putative, mRNA	82.000000	1 to 22	284 to 308	-20.160000	(24) (58.33%) (75.00%)
sja-let-7	FSA001-P00034-A07	CNUS0000097642.1	Sjc_0023960 Sjp_0023960: IPR008139 Saposin B,domain-containing protein, mRNA	79.000000	2 to 22	124 to 146	-20.870001	(24) (70.83%) (75.00%)
sja-let-7	FSA001-P00016-K18	CNUS0000097998.1	Sjc_0027660 Sjp_0027660: ari-1; ariadne; ko:K01931 E6.3.2.19, putative, mRNA	77.000000	1 to 22	93 to 116	-21.040001	(23) (69.57%) (82.61%)
sja-let-7	AY813584.1	CNUS0000100919.1	Sjc_0058680 Sjp_0058680: Protein CIAO1 (WD repeat protein 39), putative, mRNA	71.000000	2 to 22	178 to 202	-21.370001	(24) (58.33%) (75.00%)
sja-let-7	FSA001-P00021-P07	CNUS0000099265.1	Sjc_0041060 Sjp_0041060: Microtubule-associated protein futsch, putative, mRNA	92.000000	1 to 21	371 to 392	-20.480000	(21) (71.43%) (80.95%)
sja-let-7	FSA_050_70_F09	CNUS0000096688.1	Sjc_0013850 Sjp_0013850: Transmembrane protein 11 (Protein PM1), putative, mRNA	74.000000	2 to 22	393 to 413	-21.450001	(21) (66.67%) (80.95%)
sja-let-7	FSE_048_25_A04	CNUS0000097765.1	Sjc_0025230 Sjp_0025230: Rpd3; ko:K06067 histone deacetylase 1/2, putative, mRNA	71.000000	2 to 22	691 to 714	-21.209999	(23) (65.22%) (73.91%)
sja-let-7	FSA001-P00015-I21	CNUS0000098267.1	Sjc_0030490 Sjp_0030490: Splicing factor, arginine/serine-rich 1, putative, mRNA	98.000000	1 to 22	213 to 236	-21.309999	(23) (73.91%) (82.61%)
sja-let-7	FSE001-P00005-O06	CNUS0000102072.1	Sjc_0071020 Sjp_0071020: Psn; Presenilin; ko:K04505 presenilin-1, putative, mRNA	90.000000	1 to 21	235 to 255	-21.780001	(21) (66.67%) (85.71%)
sja-let-7	AY814292.1	CNUS0000097724.1	Sjc_0024800 Sjp_0024800: Protein COQ10 A, mitochondrial precursor, putative, mRNA	89.000000	2 to 22	638 to 660	-21.809999	(22) (72.73%) (81.82%)
sja-let-7	FSA001-P00016-E16	CNUS0000098228.1	Sjc_0030080 Sjp_0030080: Abhydrolase domain-containing protein 12, putative, mRNA	74.000000	2 to 22	547 to 567	-22.730000	(22) (72.73%) (77.27%)
sja-let-7	FSE_149_80_H10	CNUS0000099140.1	Sjc_0039780 Sjp_0039780: Uncharacterized protein C9orf138 homolog, putative, mRNA	108.000000	1 to 21	420 to 441	-23.750000	(21) (80.95%) (90.48%)
sja-let-7	FSE001-P00022-A05	CNUS0000099644.1	Sjc_0045170 Sjp_0045170: Uncharacterized protein C1orf149 homolog, putative, mRNA	85.000000	4 to 21	404 to 422	-23.799999	(18) (77.78%) (88.89%)
sja-let-7	FSE001-P00003-O04	CNUS0000100745.1	Sjc_0056820 Sjp_0056820: Coiled-coil domain-containing protein 13, putative, mRNA	80.000000	2 to 21	538 to 559	-21.490000	(22) (59.09%) (81.82%)
sja-let-7	FSE001-P00023-L22	CNUS0000096091.1	Sjc_0007440 Sjp_0007440: IPR001568 Ribonuclease T2,domain-containing protein, mRNA	101.000000	1 to 22	706 to 729	-23.020000	(23) (73.91%) (86.96%)
sja-let-7	AY815401.1	CNUS0000096809.1	Sjc_0015140 Sjp_0015140: Syx18; Syntaxin 18; ko:K08492 syntaxin 18, putative, mRNA	95.000000	1 to 22	259 to 280	-20.150000	(22) (72.73%) (81.82%)
sja-let-7	FSE_125_82_B11	CNUS0000098688.1	Sjc_0034910 Sjp_0034910: Hex-A; Hexokinase A; ko:K00844 hexokinase, putative, mRNA	90.000000	1 to 22	64 to 87	-20.230000	(23) (69.57%) (78.26%)
sja-let-7	FSE_109_16_H02	CNUS0000100716.1	Sjc_0056520 Sjp_0056520: Regulator of G-protein signaling 9 (RGS9), putative, mRNA	91.000000	2 to 22	516 to 535	-22.520000	(21) (80.95%) (85.71%)
sja-let-7	AY814943.1	CNUS0000101133.1	Sjc_0060950 Sjp_0060950: Nucleotide exchange factor SIL1 precursor, putative, mRNA	95.000000	1 to 22	229 to 253	-20.590000	(24) (70.83%) (75.00%)
sja-let-7	FSE001-P00004-C12	CNUS0000101602.1	Sjc_0066050 Sjp_0066050: Ubb; polyubiquitin; ko:K04551 ubiquitin B, putative, mRNA	70.000000	1 to 22	221 to 248	-20.100000	(27) (55.56%) (70.37%)
sja-let-7	FSE_107_71_G09	CNUS0000095854.1	Sjc_0004890 Sjp_0004890: MCOLN3; mucolipin 3; ko:K04994 mucolipin 3, putative, mRNA	95.000000	2 to 22	938 to 956	-21.680000	(20) (75.00%) (85.00%)
sja-let-7	FSE001-P00032-F13	CNUS0000097424.1	Sjc_0021680 Sjp_0021680: Casein kinase II subunit beta (CK II beta), putative, mRNA	63.000000	1 to 22	50 to 72	-20.480000	(22) (54.55%) (68.18%)
sja-let-7	FSA001-P00027-B18	CNUS0000098155.1	Sjc_0029290 Sjp_0029290: Serine/arginine repetitive matrix protein 2, putative, mRNA	83.000000	1 to 22	6 to 28	-20.190001	(22) (72.73%) (77.27%)
sja-let-7	AY815459.1	CNUS0000098995.1	Sjc_0038220 Sjp_0038220: IPR001781 LIM, zinc-binding,domain-containing protein, mRNA	96.000000	2 to 21	788 to 810	-20.299999	(22) (63.64%) (77.27%)
sja-let-7	AY813555.1	CNUS0000099738.1	Sjc_0046180 Sjp_0046180: Translocation-associated membrane protein 1, putative, mRNA	74.000000	1 to 22	500 to 522	-20.200001	(23) (69.57%) (78.26%)
sja-let-7	FSE001-P00008-I11	CNUS0000100010.1	Sjc_0049010 Sjp_0049010: Translation machinery-associated protein 46, putative, mRNA	89.000000	1 to 22	38 to 59	-20.389999	(21) (71.43%) (85.71%)
sja-let-7	AY814996.1	CNUS0000101496.1	Sjc_0064930 Sjp_0064930: 5'-nucleotidase domain-containing protein 2, putative, mRNA	92.000000	1 to 22	190 to 213	-21.820000	(23) (73.91%) (82.61%)
sja-let-7	FSE001-P00018-F19	CNUS0000102854.1	Sjc_0079290 Sjp_0079290: Zinc finger FYVE domain-containing protein 1, putative, mRNA	97.000000	3 to 22	404 to 423	-20.520000	(19) (89.47%) (94.74%)
sja-let-7	FSE001-P00035-D04	CNUS0000102876.1	Sjc_0079540 Sjp_0079540: XTP3-transactivated gene B protein precursor, putative, mRNA	97.000000	2 to 22	110 to 132	-20.990000	(22) (63.64%) (81.82%)
sja-let-7	AY813768.1	CNUS0000097028.1	Sjc_0017480 Sjp_0017480: Breast cancer metastasis-suppressor 1 homolog, putative, mRNA	107.000000	1 to 20	508 to 527	-20.570000	(19) (73.68%) (89.47%)
sja-let-7	FSA001-P00013-I17	CNUS0000099431.1	Sjc_0042850 Sjp_0042850: Centrosomal protein of 63 kDa (Cep63 protein), putative, mRNA	93.000000	1 to 22	528 to 553	-23.490000	(25) (76.00%) (80.00%)
sja-let-7	FSE001-P00004-E17	CNUS0000102080.1	Sjc_0071100 Sjp_0071100: Putative metal tolerance protein C3 (AtMTPc3), putative, mRNA	96.000000	1 to 22	1295 to 1317	-22.879999	(22) (77.27%) (86.36%)
sja-let-7	FSA001-P00023-H01	CNUS0000096371.1	Sjc_0010520 Sjp_0010520: CG6843; ko:K06066 CBF1 interacting corepressor, putative, mRNA	91.000000	2 to 22	145 to 165	-20.879999	(20) (65.00%) (85.00%)
sja-let-7	AY814787.1	CNUS0000096667.1	Sjc_0013640 Sjp_0013640: zgc:77665; ko:K07941 ADP-ribosylation factor 6, putative, mRNA	82.000000	2 to 22	344 to 365	-22.230000	(21) (61.90%) (76.19%)
sja-let-7	AY814023.1	CNUS0000102211.1	Sjc_0072500 Sjp_0072500: Conserved oligomeric Golgi complex component 6, putative, mRNA	103.000000	1 to 22	82 to 107	-21.450001	(25) (76.00%) (80.00%)
sja-let-7	FSA001-P00018-M18	CNUS0000097263.1	Sjc_0019960 Sjp_0019960: rab-6.2; RAB family; ko:K07976 Rab family, other, putative, mRNA	98.000000	3 to 22	277 to 299	-24.680000	(22) (86.36%) (86.36%)
sja-let-7	FSE_087_66_B09	CNUS0000097534.1	Sjc_0022830 Sjp_0022830: Asparagine-rich protein (Ag319) (ARP) (Fragment), putative, mRNA	94.000000	1 to 22	243 to 268	-20.250000	(25) (68.00%) (76.00%)
sja-let-7	FSE001-P00026-F09	CNUS0000098897.1	Sjc_0037160 Sjp_0037160: Asparagine-rich protein (Ag319) (ARP) (Fragment), putative, mRNA	88.000000	1 to 20	1085 to 1103	-21.139999	(19) (78.95%) (89.47%)
sja-let-7	AY814881.1	CNUS0000099358.1	Sjc_0042100 Sjp_0042100: ben; bendless [EC:6.3.2.19]; ko:K01931 E6.3.2.19, putative, mRNA	86.000000	2 to 22	143 to 165	-22.740000	(23) (69.57%) (82.61%)
sja-let-7	AY223232.1	CNUS0000099825.1	Sjc_0047060 Sjp_0047060: Tegument antigen (I(H)A) (Antigen SmA22.6) (A12), putative, mRNA	77.000000	1 to 22	541 to 560	-23.320000	(22) (68.18%) (81.82%)
sja-let-7	FSE_087_82_B11	CNUS0000102129.1	Sjc_0071620 Sjp_0071620: GTP-binding protein 1 (G-protein 1) (GP-1) (GP1), putative, mRNA	108.000000	1 to 22	259 to 280	-21.150000	(21) (71.43%) (80.95%)
sja-let-7	FSE001-P00022-B09	CNUS0000102977.1	Sjc_0080590 Sjp_0080590: IPR007087 Zinc finger, C2H2-type,domain-containing protein, mRNA	86.000000	1 to 22	711 to 729	-20.620001	(21) (71.43%) (80.95%)
sja-let-7	FSE_099_95_G12	CNUS0000097651.1	Sjc_0024050 Sjp_0024050: Alpha-adducin (Erythrocyte adducin subunit alpha), putative, mRNA	115.000000	1 to 22	1281 to 1308	-22.889999	(27) (66.67%) (77.78%)
sja-let-7	FSA001-P00016-F16	CNUS0000095661.1	Sjc_0002860 Sjp_0002860: Mfn2; mitofusin 2 [EC:3.6.5.-]; ko:K06030 E3.6.5.-, putative, mRNA	84.000000	3 to 22	276 to 297	-20.920000	(21) (71.43%) (80.95%)
sja-let-7	AY810643.1	CNUS0000097663.1	Sjc_0024170 Sjp_0024170: Nucleolar protein 12 (Nucleolar protein of 25 kDa), putative, mRNA	90.000000	1 to 22	550 to 574	-21.690001	(24) (58.33%) (75.00%)
sja-let-7	AY809231.1	CNUS0000097932.1	Sjc_0026960 Sjp_0026960: Neurogenic locus notch homolog protein 1 precursor, putative, mRNA	88.000000	1 to 21	533 to 557	-21.590000	(24) (75.00%) (83.33%)
sja-let-7	FSE_078_61_E08	CNUS0000102881.1	Sjc_0079590 Sjp_0079590: Signal recognition particle 54 kDa protein (SRP54), putative, mRNA	83.000000	2 to 22	832 to 855	-20.770000	(23) (65.22%) (82.61%)
sja-let-7	FSE001-P00004-E14	CNUS0000098711.1	Sjc_0035140 Sjp_0035140: Protein FAM62B (Extended synaptotagmin-2) (Chr2Syt), putative, mRNA	105.000000	1 to 22	1640 to 1663	-21.910000	(23) (69.57%) (82.61%)
sja-let-7	FSE001-P00024-H20	CNUS0000097542.1	Sjc_0022930 Sjp_0022930: Pre-mRNA 3'-end-processing factor FIP1 (FIP1-like 1), putative, mRNA	108.000000	1 to 22	1192 to 1216	-24.040001	(24) (83.33%) (83.33%)
sja-let-7	FSE_205_32_H04	CNUS0000099992.1	Sjc_0048810 Sjp_0048810: Potassium voltage-gated channel protein Shaw (Shaw2), putative, mRNA	98.000000	1 to 22	185 to 206	-22.950001	(21) (80.95%) (80.95%)
sja-let-7	FSE_080_86_F11	CNUS0000101493.1	Sjc_0064900 Sjp_0064900: U3 small nucleolar RNA-associated protein 15 homolog, putative, mRNA	79.000000	1 to 22	26 to 48	-20.719999	(22) (72.73%) (77.27%)
sja-let-7	FSE_164_96_H12	CNUS0000099719.1	Sjc_0045990 Sjp_0045990: Endothelin-converting enzyme 1 (EC 3.4.24.71) (ECE-1), putative, mRNA	83.000000	1 to 22	1397 to 1420	-21.490000	(23) (65.22%) (78.26%)
sja-let-7	FSA001-P00007-H15	CNUS0000097147.1	Sjc_0018740 Sjp_0018740: zgc:92523; ko:K07910 RAB18, member Ras oncogene family, putative, mRNA	99.000000	1 to 21	562 to 582	-20.250000	(21) (71.43%) (85.71%)
sja-let-7	FSE_105_76_D10	CNUS0000102401.1	Sjc_0074500 Sjp_0074500: Coatomer subunit gamma (Gamma-coat protein) (Gamma-COP), putative, mRNA	117.000000	3 to 22	454 to 476	-25.270000	(22) (72.73%) (86.36%)
sja-let-7	FSE001-P00035-N14	CNUS0000095540.1	Sjc_0001550 Sjp_0001550: Elongator complex protein 4 (PAX6 neighbor gene protein), putative, mRNA	111.000000	1 to 22	160 to 184	-25.180000	(24) (62.50%) (83.33%)
sja-let-7	FSA001-P00015-N14	CNUS0000098969.1	Sjc_0037930 Sjp_0037930: Heterogeneous nuclear ribonucleoprotein U-like protein 1, putative, mRNA	91.000000	1 to 22	190 to 212	-20.299999	(22) (63.64%) (77.27%)
sja-let-7	FSE_053_47_G06	CNUS0000099874.1	Sjc_0047570 Sjp_0047570: CG12082 [EC:3.1.2.15]; ko:K01072 ubiquitin thiolesterase, putative, mRNA	88.000000	2 to 22	2467 to 2492	-20.030001	(25) (72.00%) (76.00%)
sja-let-7	FSE001-P00002-P06	CNUS0000097361.1	Sjc_0021010 Sjp_0021010: zgc:101585 [EC:3.6.1.43]; ko:K07252 dolichyldiphosphatase, putative, mRNA	90.000000	1 to 22	37 to 59	-20.370001	(22) (68.18%) (77.27%)
sja-let-7	FSE001-P00024-D18	CNUS0000097624.1	Sjc_0023780 Sjp_0023780: Mitochondrial 39S ribosomal protein L49 (L49mt) (MRP-L49), putative, mRNA	83.000000	2 to 21	179 to 198	-23.780001	(20) (75.00%) (85.00%)
sja-let-7	FSE001-P00009-L11	CNUS0000101711.1	Sjc_0067200 Sjp_0067200: GTP-binding protein rhoA precursor (Rho1 protein homolog), putative, mRNA	87.000000	2 to 22	296 to 314	-20.090000	(20) (80.00%) (85.00%)
sja-let-7	AY814988.1	CNUS0000103120.1	Sjc_0082090 Sjp_0082090: Vacuolar protein sorting-associated protein 37B (hVps37B), putative, mRNA	81.000000	1 to 21	13 to 32	-20.530001	(20) (85.00%) (85.00%)
sja-let-7	FSE001-P00026-N17	CNUS0000098124.1	Sjc_0028950 Sjp_0028950: Serine/threonine-protein phosphatase 6 (EC 3.1.3.16) (PP6), putative, mRNA	78.000000	1 to 22	352 to 379	-21.709999	(27) (62.96%) (70.37%)
sja-let-7	FSA001-P00031-G08	CNUS0000100909.1	Sjc_0058570 Sjp_0058570: Ankyrin repeat and zinc finger domain-containing protein 1, putative, mRNA	96.000000	1 to 22	1027 to 1047	-20.010000	(21) (71.43%) (80.95%)
sja-let-7	AY813149.1	CNUS0000097972.1	Sjc_0027380 Sjp_0027380: CG2185; ko:K06268 protein phosphatase 3, regulatory subunit, putative, mRNA	74.000000	3 to 21	251 to 270	-20.110001	(20) (80.00%) (80.00%)
sja-let-7	FSE001-P00002-K09	CNUS0000099117.1	Sjc_0039540 Sjp_0039540: Tetratricopeptide repeat protein 14 (TPR repeat protein 14), putative, mRNA	91.000000	2 to 22	18 to 36	-22.770000	(20) (70.00%) (85.00%)
sja-let-7	FSE001-P00010-J14	CNUS0000099339.1	Sjc_0041880 Sjp_0041880: Ogt; O-glycosyltransferase [EC:2.4.1.-]; ko:K00754 E2.4.1.-, putative, mRNA	104.000000	1 to 22	10 to 32	-23.120001	(22) (68.18%) (86.36%)
sja-let-7	FSE001-P00034-A07	CNUS0000098263.1	Sjc_0030450 Sjp_0030450: Smad4; MAD homolog 4 ; ko:K04501 SMAD, mothers against DPP 4, putative, mRNA	79.000000	1 to 22	623 to 648	-20.750000	(25) (60.00%) (72.00%)
sja-let-7	FSA001-P00025-L14	CNUS0000102923.1	Sjc_0080030 Sjp_0080030: RAD21; RAD21 homolog; ko:K06670 cohesin complex subunit SCC1, putative, mRNA	89.000000	1 to 22	1099 to 1124	-22.049999	(25) (64.00%) (68.00%)
sja-let-7	FSE_195_63_G08	CNUS0000096639.1	Sjc_0013350 Sjp_0013350: phr; photorepair; ko:K01669 deoxyribodipyrimidine photo-lyase, putative, mRNA	69.000000	1 to 22	668 to 695	-21.680000	(27) (62.96%) (74.07%)
sja-let-7	FSA001-P00032-B03	CNUS0000099987.1	Sjc_0048760 Sjp_0048760: CDase; Ceramidase; ko:K01441 N-acylsphingosine amidohydrolase, putative, mRNA	87.000000	1 to 22	289 to 311	-22.730000	(23) (65.22%) (82.61%)
sja-let-7	AY810326.1	CNUS0000100841.1	Sjc_0057840 Sjp_0057840: Ubiquilin-4 (Ataxin-1 ubiquitin-like-interacting protein A1U), putative, mRNA	89.000000	1 to 22	23 to 46	-20.480000	(23) (69.57%) (82.61%)
sja-let-7	AY813548.1	CNUS0000100964.1	Sjc_0059170 Sjp_0059170: CG14211 [EC:3.1.3.16 3.1.3.48]; ko:K01090 protein phosphatase, putative, mRNA	104.000000	1 to 22	134 to 155	-20.900000	(21) (71.43%) (90.48%)
sja-let-7	FSE_183_30_F04	CNUS0000096653.1	Sjc_0013490 Sjp_0013490: P2X purinoceptor 4 (ATP receptor) (P2X4) (Purinergic receptor), putative, mRNA	81.000000	2 to 21	226 to 249	-20.719999	(23) (69.57%) (78.26%)
sja-let-7	FSA_050_54_F07	CNUS0000100208.1	Sjc_0051100 Sjp_0051100: MAGUK p55 subfamily member 6 (Veli-associated MAGUK 1) (VAM-1), putative, mRNA	90.000000	2 to 22	947 to 969	-20.590000	(23) (69.57%) (78.26%)
sja-let-7	AY815441.1	CNUS0000095892.1	Sjc_0005350 Sjp_0005350: CG5991 [EC:4.1.1.65]; ko:K01613 phosphatidylserine decarboxylase, putative, mRNA	90.000000	1 to 21	83 to 105	-20.340000	(22) (72.73%) (81.82%)
sja-let-7	AY815078.1	CNUS0000096029.1	Sjc_0006780 Sjp_0006780: Smad9; MAD homolog 9 ; ko:K04676 SMAD, mothers against DPP 1/5/8, putative, mRNA	63.000000	1 to 22	775 to 799	-22.180000	(24) (54.17%) (66.67%)
sja-let-7	AY811245.1	CNUS0000101610.1	Sjc_0066140 Sjp_0066140: Nucleoporin 50 kDa (Nuclear pore-associated protein 60 kDa-like), putative, mRNA	84.000000	1 to 21	279 to 298	-21.870001	(20) (70.00%) (85.00%)
sja-let-7	AY223154.1	CNUS0000097332.1	Sjc_0020710 Sjp_0020710: Heterogeneous nuclear ribonucleoprotein A2 homolog 1 (hnRNP A2(A)), putative, mRNA	91.000000	1 to 22	6 to 26	-21.299999	(21) (66.67%) (85.71%)
sja-let-7	AY814785.1	CNUS0000097890.1	Sjc_0026500 Sjp_0026500: zgc:112396 [EC:2.4.1.130]; ko:K03845 alpha-1,3-mannosyltransferase, putative, mRNA	82.000000	2 to 22	352 to 370	-20.690001	(20) (85.00%) (85.00%)
sja-let-7	FSE001-P00020-M02	CNUS0000100224.1	Sjc_0051280 Sjp_0051280: LOC494724; 5'-nucleotidase [EC:3.1.3.5]; ko:K01081 5'-nucleotidase, putative, mRNA	108.000000	1 to 21	979 to 1000	-21.290001	(21) (66.67%) (85.71%)
sja-let-7	AY814895.1	CNUS0000096042.1	Sjc_0006910 Sjp_0006910: Transmembrane protein 9 precursor (Dermal papilla-derived protein 4), putative, mRNA	71.000000	4 to 22	172 to 192	-20.840000	(20) (65.00%) (75.00%)
sja-let-7	AY816170.1	CNUS0000096066.1	Sjc_0007160 Sjp_0007160: 39S ribosomal protein L14, mitochondrial precursor (L14mt) (MRP-L14), putative, mRNA	89.000000	1 to 21	45 to 69	-21.070000	(24) (70.83%) (75.00%)
sja-let-7	AY815102.1	CNUS0000096197.1	Sjc_0008580 Sjp_0008580: Magnesium-dependent phosphatase 1 (EC 3.1.3.-) (EC 3.1.3.48) (MDP-1), putative, mRNA	97.000000	2 to 20	103 to 123	-20.780001	(20) (85.00%) (85.00%)
sja-let-7	FSE_234_74_B10	CNUS0000097515.1	Sjc_0022630 Sjp_0022630: 28S ribosomal protein S24, mitochondrial precursor (S24mt) (MRP-S24), putative, mRNA	100.000000	1 to 22	1003 to 1024	-23.000000	(22) (77.27%) (86.36%)
sja-let-7	AY815588.1	CNUS0000100507.1	Sjc_0054250 Sjp_0054250: Polyadenylate-binding protein 1 (Poly(A)-binding protein 1) (PABP 1), putative, mRNA	92.000000	1 to 22	21 to 47	-21.299999	(26) (76.92%) (76.92%)
sja-let-7	FSE_176_87_G11	CNUS0000102032.1	Sjc_0070590 Sjp_0070590: Fh1; fumarate hydratase 1 [EC:4.2.1.2]; ko:K01679 fumarate hydratase, putative, mRNA	90.000000	1 to 21	192 to 215	-23.110001	(23) (73.91%) (82.61%)
sja-let-7	AY814391.1	CNUS0000100848.1	Sjc_0057910 Sjp_0057910: Protein enabled homolog (NPC-derived proline-rich protein 1) (NDPP-1), putative, mRNA	91.000000	1 to 22	153 to 175	-21.299999	(22) (68.18%) (81.82%)
sja-let-7	AY816156.1	CNUS0000101914.1	Sjc_0069350 Sjp_0069350: U1 small nuclear ribonucleoprotein 70 kDa (U1 SNRNP 70 kDa) (snRNP70), putative, mRNA	112.000000	1 to 21	31 to 55	-26.389999	(24) (66.67%) (83.33%)
sja-let-7	FSA001-P00026-P02	CNUS0000095582.1	Sjc_0002020 Sjp_0002020: h2-ke2; H2-K region expressed gene 2; ko:K04798 prefoldin beta subunit, putative, mRNA	86.000000	1 to 20	557 to 578	-20.420000	(21) (71.43%) (90.48%)
sja-let-7	FSA_108_54_F07	CNUS0000096103.1	Sjc_0007560 Sjp_0007560: egr1; early growth response 1; ko:K09203 early growth response protein, putative, mRNA	97.000000	1 to 22	75 to 95	-26.030001	(21) (76.19%) (90.48%)
sja-let-7	AY815231.1	CNUS0000099458.1	Sjc_0043130 Sjp_0043130: IPR000402 ATPase, P-type cation exchange, beta subunit,domain-containing protein, mRNA	91.000000	1 to 22	77 to 99	-20.420000	(22) (77.27%) (81.82%)
sja-let-7	FSE001-P00014-J16	CNUS0000099860.1	Sjc_0047430 Sjp_0047430: IPR011009 Protein kinase-like,IPR000719 Protein kinase,domain-containing protein, mRNA	92.000000	1 to 22	482 to 506	-23.139999	(25) (68.00%) (80.00%)
sja-let-7	FSE001-P00007-H11	CNUS0000097751.1	Sjc_0025080 Sjp_0025080: DUT; dUTP pyrophosphatase [EC:3.6.1.23]; ko:K01520 dUTP pyrophosphatase, putative, mRNA	91.000000	2 to 21	21 to 41	-23.459999	(20) (80.00%) (90.00%)
sja-let-7	FSE_126_44_D06	CNUS0000096665.1	Sjc_0013610 Sjp_0013610: Acpp; acid phosphatase, prostate [EC:3.1.3.2]; ko:K01078 acid phosphatase, putative, mRNA	79.000000	3 to 22	123 to 145	-24.049999	(23) (60.87%) (73.91%)
sja-let-7	FSE001-P00013-M18	CNUS0000100892.1	Sjc_0058370 Sjp_0058370: Nsf2; NEM-sensitive fusion protein 2; ko:K01516 nucleoside-triphosphatase, putative, mRNA	81.000000	1 to 21	261 to 282	-21.100000	(22) (72.73%) (77.27%)
sja-let-7	AY813570.1	CNUS0000101392.1	Sjc_0063760 Sjp_0063760: Transcription initiation factor TFIID subunit 3 (TBP-associated factor 3), putative, mRNA	98.000000	2 to 22	385 to 405	-24.670000	(21) (80.95%) (85.71%)
sja-let-7	FSA001-P00010-E03	CNUS0000101910.1	Sjc_0069310 Sjp_0069310: MGC89305; MGC89305 protein; ko:K02981 small subunit ribosomal protein S2e, putative, mRNA	107.000000	2 to 20	418 to 441	-26.340000	(23) (69.57%) (78.26%)
sja-let-7	FSE001-P00017-P14	CNUS0000095884.1	Sjc_0005260 Sjp_0005260: IPR004827 Basic-leucine zipper (bZIP) transcription factor,domain-containing protein, mRNA	78.000000	2 to 22	21 to 43	-20.330000	(22) (72.73%) (77.27%)
sja-let-7	AY914943.1	CNUS0000097628.1	Sjc_0023820 Sjp_0023820: Splicing factor 45 (45 kDa-splicing factor) (RNA-binding motif protein 17), putative, mRNA	98.000000	1 to 22	10 to 33	-23.070000	(23) (69.57%) (86.96%)
sja-let-7	AY813329.1	CNUS0000100192.1	Sjc_0050940 Sjp_0050940: Ankyrin repeat domain-containing protein 49 (Fetal globin-inducing factor), putative, mRNA	96.000000	1 to 22	375 to 397	-21.900000	(22) (81.82%) (81.82%)
sja-let-7	FSE001-P00013-M21	CNUS0000102660.1	Sjc_0077240 Sjp_0077240: Vha44; Vacuolar H+ ATPase 44kD C subunit; ko:K01535 H+-transporting ATPase, putative, mRNA	89.000000	1 to 22	7 to 29	-20.650000	(22) (72.73%) (86.36%)
sja-let-7	AY812467.1	CNUS0000101949.1	Sjc_0069720 Sjp_0069720: AP2-associated protein kinase 1 (EC 2.7.11.1) (Adaptor-associated kinase 1), putative, mRNA	94.000000	1 to 22	59 to 79	-20.090000	(21) (80.95%) (85.71%)
sja-let-7	AY809883.1	CNUS0000096617.1	Sjc_0013110 Sjp_0013110: Oxysterol-binding protein-related protein 1 (OSBP-related protein 1) (ORP-1), putative, mRNA	112.000000	1 to 22	97 to 117	-21.410000	(21) (76.19%) (90.48%)
sja-let-7	FSE001-P00004-P10	CNUS0000099909.1	Sjc_0047940 Sjp_0047940: AN1-type zinc finger protein 6 (Zinc finger A20 domain-containing protein 3), putative, mRNA	90.000000	1 to 22	73 to 94	-21.219999	(22) (63.64%) (90.91%)
sja-let-7	AY814020.1	CNUS0000101165.1	Sjc_0061310 Sjp_0061310: PUS7; pseudouridylate synthase 7 homolog [EC:5.4.99.-]; ko:K01855 E5.4.99.-, putative, mRNA	85.000000	1 to 22	316 to 337	-22.270000	(21) (66.67%) (71.43%)
sja-let-7	FSE001-P00034-F16	CNUS0000101721.1	Sjc_0067300 Sjp_0067300: Spp; Signal peptide protease; ko:K09595 minor histocompatibility antigen H13, putative, mRNA	90.000000	2 to 22	532 to 551	-20.070000	(20) (75.00%) (80.00%)
sja-let-7	AY813279.1	CNUS0000101895.1	Sjc_0069130 Sjp_0069130: RPL21; ribosomal protein L21; ko:K02889 large subunit ribosomal protein L21e, putative, mRNA	84.000000	1 to 22	64 to 86	-21.020000	(22) (68.18%) (77.27%)
sja-let-7	FSE_134_16_H02	CNUS0000101138.1	Sjc_0061000 Sjp_0061000: Y77E11A.6 [EC:2.7.7.6]; ko:K03019 DNA-directed RNA polymerase III subunit C11, putative, mRNA	91.000000	1 to 21	436 to 456	-20.809999	(21) (71.43%) (90.48%)
sja-let-7	FSE_037_30_F04	CNUS0000107804.1	Sjc_0017980 Sjp_0017980: Thex1; three prime histone mRNA exonuclease 1 [EC:3.1.-.-]; ko:K01175 E3.1.-.-, putative, mRNA	89.000000	2 to 22	767 to 793	-21.070000	(26) (65.38%) (73.08%)
sja-let-7	AY813729.1	CNUS0000097408.1	Sjc_0021520 Sjp_0021520: Ak3l1; adenylate kinase 3 alpha-like 1 [EC:2.7.4.3]; ko:K00939 adenylate kinase, putative, mRNA	88.000000	1 to 21	24 to 48	-23.969999	(24) (66.67%) (83.33%)
sja-let-7	FSE_109_06_F01	CNUS0000101917.1	Sjc_0069380 Sjp_0069380: NADP-dependent malic enzyme (EC 1.1.1.40) (NADP-ME) (Malic enzyme 1) (Fragment), putative, mRNA	90.000000	1 to 22	444 to 466	-20.730000	(22) (77.27%) (86.36%)
sja-let-7	FSA_047_21_E03	CNUS0000102504.1	Sjc_0075600 Sjp_0075600: Aats-ala; Alanyl-tRNA synthetase [EC:6.1.1.7]; ko:K01872 alanyl-tRNA synthetase, putative, mRNA	86.000000	1 to 22	999 to 1021	-20.760000	(23) (78.26%) (82.61%)
sja-let-7	FSE_123_46_F06	CNUS0000095442.1	Sjc_0000540 Sjp_0000540: Acvr2a; activin receptor IIA [EC:2.7.11.30]; ko:K04670 activin receptor, type II, putative, mRNA	84.000000	2 to 22	78 to 98	-20.260000	(21) (80.95%) (80.95%)
sja-let-7	AY814320.1	CNUS0000099558.1	Sjc_0044230 Sjp_0044230: Elongin-B; Elongin B; ko:K03873 transcription elongation factor B, polypeptide 2, putative, mRNA	78.000000	1 to 22	21 to 41	-21.940001	(22) (68.18%) (77.27%)
sja-let-7	AY813060.1	CNUS0000100195.1	Sjc_0050970 Sjp_0050970: MGC69529; MGC69529 protein; ko:K04392 Ras-related C3 botulinum toxin substrate 1, putative, mRNA	81.000000	2 to 22	63 to 86	-20.639999	(23) (65.22%) (73.91%)
sja-let-7	FSE001-P00031-E15	CNUS0000100773.1	Sjc_0057110 Sjp_0057110: Charged multivesicular body protein 2a (Chromatin-modifying protein 2a) (CHMP2a), putative, mRNA	100.000000	1 to 22	231 to 253	-21.420000	(22) (72.73%) (81.82%)
sja-let-7	AY915037.1	CNUS0000096929.1	Sjc_0016420 Sjp_0016420: ATP synthase [EC:3.6.3.14]; ko:K02144 V-type H+-transporting ATPase 54 kD subunit, putative, mRNA	92.000000	1 to 22	97 to 120	-22.809999	(23) (65.22%) (73.91%)
sja-let-7	FSA001-P00011-M13	CNUS0000097265.1	Sjc_0019990 Sjp_0019990: Splicing factor 3A subunit 2 (Spliceosome-associated protein 62) (SAP 62) (SF3a66), putative, mRNA	86.000000	2 to 22	10 to 29	-20.150000	(20) (70.00%) (75.00%)
sja-let-7	FSE_080_47_G06	CNUS0000098340.1	Sjc_0031230 Sjp_0031230: LOC475093; similar to TatD DNase domain containing 1; ko:K03424 Mg-dependent DNase, putative, mRNA	87.000000	1 to 22	47 to 66	-20.580000	(21) (66.67%) (85.71%)
sja-let-7	AY814478.1	CNUS0000096432.1	Sjc_0011170 Sjp_0011170: Non-receptor tyrosine kinase spore lysis A (EC 2.7.10.2) (Tyrosine-protein kinase 1), putative, mRNA	101.000000	2 to 22	170 to 189	-26.200001	(20) (90.00%) (90.00%)
sja-let-7	AY809831.1	CNUS0000101127.1	Sjc_0060890 Sjp_0060890: LOC567913; zgc:158312 [EC:3.2.1.106]; ko:K01228 mannosyl-oligosaccharide glucosidase, putative, mRNA	89.000000	1 to 22	113 to 137	-22.770000	(24) (75.00%) (79.17%)
sja-let-7	AY814380.1	CNUS0000097471.1	Sjc_0022150 Sjp_0022150: Alpha-centractin (Centractin) (Centrosome-associated actin homolog) (Actin-RPV) (ARP1), putative, mRNA	93.000000	3 to 22	131 to 151	-22.740000	(21) (85.71%) (85.71%)
sja-let-7	AY813332.1	CNUS0000097545.1	Sjc_0022970 Sjp_0022970: CDC37; CDC37 cell division cycle 37 homolog ; ko:K09554 cell division cycle protein 37, putative, mRNA	99.000000	2 to 22	131 to 154	-21.680000	(23) (78.26%) (86.96%)
sja-let-7	FSE_195_82_B11	CNUS0000101343.1	Sjc_0063230 Sjp_0063230: Four and a half LIM domains protein 2 (FHL-2) (Skeletal muscle LIM-protein 3) (SLIM 3), putative, mRNA	94.000000	1 to 22	982 to 1003	-22.020000	(22) (68.18%) (86.36%)
sja-let-7	FSA001-P00014-J04	CNUS0000102788.1	Sjc_0078610 Sjp_0078610: Secretory carrier-associated membrane protein 2 (Secretory carrier membrane protein 2), putative, mRNA	104.000000	1 to 22	269 to 290	-20.480000	(21) (71.43%) (90.48%)
sja-let-7	FSA001-P00015-N09	CNUS0000095616.1	Sjc_0002380 Sjp_0002380: Hmbs; hydroxymethylbilane synthase [EC:2.5.1.61]; ko:K01749 hydroxymethylbilane synthase, putative, mRNA	73.000000	1 to 22	733 to 754	-21.160000	(22) (68.18%) (81.82%)
sja-let-7	FSE001-P00004-O20	CNUS0000096439.1	Sjc_0011240 Sjp_0011240: IPR006025 Peptidase M, neutral zinc metallopeptidases, zinc-binding site,domain-containing protein, mRNA	77.000000	2 to 22	374 to 399	-22.190001	(25) (80.00%) (80.00%)
sja-let-7	FSE001-P00011-M18	CNUS0000097733.1	Sjc_0024890 Sjp_0024890: Syntaxin-binding protein 1 (Unc-18 homolog) (Unc-18A) (Unc-18-1) (N-Sec1) (rbSec1) (p67), putative, mRNA	89.000000	1 to 22	1367 to 1386	-20.840000	(22) (77.27%) (81.82%)
sja-let-7	AY814525.1	CNUS0000099978.1	Sjc_0048650 Sjp_0048650: ppox-prov; protoporphyrinogen oxidase [EC:1.3.3.4]; ko:K00231 protoporphyrinogen oxidase, putative, mRNA	89.000000	1 to 22	628 to 653	-21.170000	(25) (60.00%) (80.00%)
sja-let-7	FSE001-P00033-N10	CNUS0000101349.1	Sjc_0063290 Sjp_0063290: Small nuclear ribonucleoprotein Sm D1 (snRNP core protein D1) (Sm-D1) (Sm-D autoantigen), putative, mRNA	85.000000	2 to 22	294 to 316	-21.100000	(22) (68.18%) (77.27%)
sja-let-7	FSE_216_82_B11	CNUS0000101539.1	Sjc_0065390 Sjp_0065390: YTH domain-containing protein 1 (Putative splicing factor YT521) (RA301-binding protein), putative, mRNA	80.000000	2 to 22	111 to 133	-22.360001	(23) (65.22%) (78.26%)
sja-let-7	FSA001-P00029-D22	CNUS0000095812.1	Sjc_0004450 Sjp_0004450: FABP7; fatty acid binding protein 7, brain; ko:K08756 fatty acid-binding protein 7, brain, putative, mRNA	88.000000	1 to 21	464 to 484	-20.379999	(21) (76.19%) (90.48%)
sja-let-7	FSA001-P00034-P23	CNUS0000100730.1	Sjc_0056660 Sjp_0056660: p21-activated protein kinase-interacting protein 1-like (PAK1-interacting protein 1-like), putative, mRNA	106.000000	2 to 22	90 to 111	-23.930000	(21) (76.19%) (80.95%)
sja-let-7	FSE_078_32_H04	CNUS0000097616.1	Sjc_0023700 Sjp_0023700: Hippocampus abundant transcript 1 protein (Putative tetracycline transporter-like protein), putative, mRNA	101.000000	2 to 21	1280 to 1298	-23.260000	(19) (73.68%) (89.47%)
sja-let-7	FSE001-P00033-G14	CNUS0000100560.1	Sjc_0054850 Sjp_0054850: Pdsw [EC:1.6.5.3 1.6.99.3]; ko:K03966 NADH dehydrogenase (ubiquinone) 1 beta subcomplex 10, putative, mRNA	81.000000	1 to 22	88 to 109	-20.610001	(21) (57.14%) (80.95%)
sja-let-7	AY813185.1	CNUS0000097864.1	Sjc_0026230 Sjp_0026230: HSPA9B, HSPA9; heat shock 70kDa protein 9B (mortalin-2); ko:K04043 molecular chaperone DnaK, putative, mRNA	73.000000	1 to 22	116 to 141	-21.820000	(25) (60.00%) (64.00%)
sja-let-7	FSA001-P00033-B17	CNUS0000097974.1	Sjc_0027400 Sjp_0027400: LOC477046; similar to ribosomal protein L15; ko:K02877 large subunit ribosomal protein L15e, putative, mRNA	81.000000	1 to 22	301 to 327	-22.110001	(26) (73.08%) (76.92%)
sja-let-7	FSE001-P00001-I09	CNUS0000098585.1	Sjc_0033830 Sjp_0033830: RAP1B; RAP1B, member of RAS oncogene family; ko:K07836 RAP1B, member of Ras oncogene family, putative, mRNA	100.000000	2 to 21	951 to 970	-20.709999	(19) (73.68%) (89.47%)
sja-let-7	FSE001-P00005-E07	CNUS0000102146.1	Sjc_0071790 Sjp_0071790: LOC610820; similar to ribosomal protein S13; ko:K02953 small subunit ribosomal protein S13e, putative, mRNA	74.000000	1 to 22	109 to 137	-20.500000	(28) (64.29%) (64.29%)
sja-let-7	FSE001-P00020-M01	CNUS0000097420.1	Sjc_0021640 Sjp_0021640: Probable splicing factor 3B subunit 5 (SF3b5) (Pre-mRNA-splicing factor SF3b 10 kDa subunit), putative, mRNA	86.000000	1 to 22	59 to 77	-20.450001	(21) (61.90%) (76.19%)
sja-let-7	FSA001-P00011-F01	CNUS0000099886.1	Sjc_0047700 Sjp_0047700: LOC465800; hypothetical LOC465800 [EC:2.7.6.1]; ko:K00948 ribose-phosphate pyrophosphokinase, putative, mRNA	99.000000	1 to 21	177 to 201	-24.000000	(24) (75.00%) (79.17%)
sja-let-7	FSE_088_42_B06	CNUS0000100783.1	Sjc_0057210 Sjp_0057210: CG6020 [EC:1.6.5.3 1.6.99.3]; ko:K03953 NADH dehydrogenase (ubiquinone) 1 alpha subcomplex 9, putative, mRNA	79.000000	1 to 21	156 to 176	-23.139999	(20) (65.00%) (80.00%)
sja-let-7	FSA001-P00022-B05	CNUS0000095636.1	Sjc_0002580 Sjp_0002580: qdpr-1; Quinoid DihyroPteridine Reductase [EC:1.5.1.34]; ko:K00357 dihydropteridine reductase, putative, mRNA	89.000000	4 to 22	167 to 186	-21.219999	(19) (84.21%) (84.21%)
sja-let-7	AY813126.1	CNUS0000102625.1	Sjc_0076860 Sjp_0076860: Heterogeneous nuclear ribonucleoprotein D0 (hnRNP D0) (AU-rich element RNA-binding protein 1), putative, mRNA	84.000000	1 to 22	218 to 238	-20.200001	(21) (76.19%) (85.71%)
sja-let-7	FSA001-P00011-P21	CNUS0000095611.1	Sjc_0002330 Sjp_0002330: Protein SET (Phosphatase 2A inhibitor I2PP2A) (I-2PP2A) (Template-activating factor I) (TAF-I), putative, mRNA	72.000000	1 to 22	203 to 228	-20.290001	(25) (56.00%) (72.00%)
sja-let-7	FSA001-P00004-I01	CNUS0000102001.1	Sjc_0070270 Sjp_0070270: cct2; chaperonin containing TCP1, subunit 2 (beta); ko:K09494 T-complex protein 1 subunit beta, putative, mRNA	89.000000	1 to 21	314 to 336	-21.760000	(23) (73.91%) (78.26%)
sja-let-7	AY815082.1	CNUS0000102427.1	Sjc_0074770 Sjp_0074770: Transmembrane 9 superfamily protein member 3 precursor (SM-11044-binding protein) (EP70-P-iso), putative, mRNA	99.000000	2 to 22	1379 to 1404	-26.270000	(25) (68.00%) (76.00%)
sja-let-7	FSE_184_10_B02	CNUS0000095758.1	Sjc_0003870 Sjp_0003870: Fbxl20; F-box and leucine-rich repeat protein 20; ko:K03875 S-phase kinase-associated protein 2, putative, mRNA	83.000000	2 to 22	535 to 554	-21.450001	(20) (65.00%) (75.00%)
sja-let-7	AY814472.1	CNUS0000101832.1	Sjc_0068470 Sjp_0068470: Pnpo; pyridoxine 5'-phosphate oxidase [EC:1.4.3.5]; ko:K00275 pyridoxamine 5'-phosphate oxidase, putative, mRNA	92.000000	3 to 22	288 to 307	-20.780001	(19) (63.16%) (84.21%)
sja-let-7	AY815373.1	CNUS0000095979.1	Sjc_0006250 Sjp_0006250: Density-regulated protein (DRP) (Protein DRP1) (Smooth muscle cell-associated protein 3) (SMAP-3), putative, mRNA	89.000000	1 to 22	66 to 86	-20.370001	(21) (61.90%) (80.95%)
sja-let-7	FSE_048_08_H01	CNUS0000096839.1	Sjc_0015460 Sjp_0015460: Plastin-2 (L-plastin) (Lymphocyte cytosolic protein 1) (LCP-1) (65 kDa macrophage protein) (pp65), putative, mRNA	84.000000	1 to 22	368 to 393	-21.260000	(25) (64.00%) (80.00%)
sja-let-7	FSE_055_49_A07	CNUS0000102257.1	Sjc_0072970 Sjp_0072970: DPH3 homolog (CSL-type zinc finger-containing protein 2) (DelGEF-interacting protein 1) (DelGIP1), putative, mRNA	100.000000	2 to 20	44 to 63	-20.059999	(19) (78.95%) (94.74%)
sja-let-7	FSE001-P00003-F23	CNUS0000100471.1	Sjc_0053870 Sjp_0053870: Polypyrimidine tract-binding protein 1 (PTB) (Heterogeneous nuclear ribonucleoprotein I) (hnRNP I), putative, mRNA	85.000000	1 to 21	141 to 160	-20.410000	(20) (70.00%) (85.00%)
sja-let-7	FSA001-P00017-M14	CNUS0000102823.1	Sjc_0078980 Sjp_0078980: MGC82195; MGC82195 protein [EC:2.3.1.51]; ko:K00655 1-acyl-sn-glycerol-3-phosphate acyltransferase, putative, mRNA	97.000000	1 to 21	170 to 192	-22.250000	(23) (69.57%) (82.61%)
sja-let-7	FSE001-P00001-A13	CNUS0000095873.1	Sjc_0005120 Sjp_0005120: Splicing factor, arginine/serine-rich 2 (Splicing factor SC35) (SC-35) (Splicing component, 35 kDa), putative, mRNA	79.000000	3 to 22	353 to 374	-22.400000	(22) (68.18%) (81.82%)
sja-let-7	FSA001-P00007-E23	CNUS0000098608.1	Sjc_0034070 Sjp_0034070: LIM domain transcription factor LMO4 (LIM domain only protein 4) (LMO-4) (Breast tumor autoantigen), putative, mRNA	93.000000	3 to 22	122 to 142	-20.270000	(20) (75.00%) (80.00%)
sja-let-7	FSE_133_01_A01	CNUS0000098751.1	Sjc_0035580 Sjp_0035580: Ssrp1; structure specific recognition protein 1; ko:K09272 structure-specific recognition protein 1, putative, mRNA	114.000000	2 to 22	27 to 49	-21.180000	(22) (77.27%) (81.82%)
sja-let-7	FSE_186_50_B07	CNUS0000101858.1	Sjc_0068750 Sjp_0068750: MBD2-interacting zinc finger protein (Methyl-CpG-binding protein 2-interacting zinc finger protein), putative, mRNA	86.000000	1 to 22	1315 to 1345	-20.620001	(30) (63.33%) (63.33%)
sja-let-7	FSA001-P00012-K08	CNUS0000098805.1	Sjc_0036170 Sjp_0036170: ck2a1; alpha subunit of casein kinase II [EC:2.7.11.1]; ko:K03097 casein kinase 2, alpha polypeptide, putative, mRNA	121.000000	1 to 22	20 to 44	-24.080000	(24) (66.67%) (87.50%)
sja-let-7	FSA001-P00022-H01	CNUS0000101452.1	Sjc_0064400 Sjp_0064400: ATPsyn-gamma; ATP synthase- chain [EC:3.6.3.14]; ko:K02136 F-type H+-transporting ATPase gamma chain, putative, mRNA	99.000000	1 to 20	70 to 88	-21.129999	(19) (78.95%) (89.47%)
sja-let-7	FSE_069_42_B06	CNUS0000098725.1	Sjc_0035300 Sjp_0035300: LOC476071; similar to ubiquitin specific protease 38 [EC:3.1.2.15]; ko:K01072 ubiquitin thiolesterase, putative, mRNA	87.000000	2 to 22	20 to 43	-21.480000	(23) (78.26%) (78.26%)
sja-let-7	FSE001-P00034-L05	CNUS0000102421.1	Sjc_0074710 Sjp_0074710: STK25; serine/threonine kinase 25 (STE20 homolog) [EC:2.7.11.1]; ko:K08839 serine/threonine kinase 25, putative, mRNA	98.000000	1 to 22	743 to 767	-23.010000	(24) (79.17%) (87.50%)
sja-let-7	FSA001-P00003-I11	CNUS0000100529.1	Sjc_0054500 Sjp_0054500: LOC610214; similar to choline phosphotransferase 1; ko:K00994 diacylglycerol cholinephosphotransferase, putative, mRNA	115.000000	3 to 22	418 to 437	-24.049999	(19) (78.95%) (94.74%)
sja-let-7	FSE001-P00010-I09	CNUS0000098664.1	Sjc_0034660 Sjp_0034660: ATP-binding cassette sub-family G member 1 (White protein homolog) (ATP-binding cassette transporter 8), putative, mRNA	85.000000	4 to 22	3066 to 3086	-20.820000	(20) (75.00%) (85.00%)
sja-let-7	AY815279.1	CNUS0000100972.1	Sjc_0059250 Sjp_0059250: Iron-sulfur cluster assembly 2 homolog, mitochondrial precursor (HESB-like domain-containing protein 1), putative, mRNA	100.000000	1 to 22	336 to 357	-20.370001	(21) (71.43%) (90.48%)
sja-let-7	FSA_100_16_H02	CNUS0000102567.1	Sjc_0076230 Sjp_0076230: Hematopoietic lineage cell-specific protein (Hematopoietic cell-specific LYN substrate 1) (LckBP1) (p75), putative, mRNA	103.000000	1 to 22	453 to 472	-21.610001	(21) (80.95%) (90.48%)
sja-let-7	AY814499.1	CNUS0000102756.1	Sjc_0078250 Sjp_0078250: Entpd6; ectonucleoside triphosphate diphosphohydrolase 6 [EC:3.6.1.6]; ko:K01511 nucleoside-diphosphatase, putative, mRNA	96.000000	1 to 22	110 to 137	-22.730000	(27) (66.67%) (74.07%)
sja-let-7	FSE001-P00002-G07	CNUS0000097942.1	Sjc_0027060 Sjp_0027060: Tryptophan 5-hydroxylase 2 (EC 1.14.16.4) (Tryptophan 5-monooxygenase 2) (Neuronal tryptophan hydroxylase), putative, mRNA	87.000000	1 to 22	1006 to 1028	-23.490000	(23) (78.26%) (82.61%)
sja-let-7	FSE_228_78_F10	CNUS0000098278.1	Sjc_0030600 Sjp_0030600: Ubiquitin-conjugating enzyme E2 Z (EC 6.3.2.19) (Ubiquitin-protein ligase Z) (Ubiquitin carrier protein Z), putative, mRNA	86.000000	1 to 22	219 to 238	-21.969999	(21) (66.67%) (80.95%)
sja-let-7	AY813482.1	CNUS0000101274.1	Sjc_0062520 Sjp_0062520: TGas106i13.1, MGC89025; ubiquitin-conjugating enzyme E2H (UBC8 homolog) [EC:6.3.2.19]; ko:K01931 E6.3.2.19, putative, mRNA	84.000000	2 to 22	31 to 55	-21.219999	(24) (66.67%) (79.17%)
sja-let-7	AY811343.1	CNUS0000095787.1	Sjc_0004190 Sjp_0004190: Eukaryotic translation initiation factor 4H (eIF-4H) (Williams-Beuren syndrome chromosome region 1 protein), putative, mRNA	103.000000	4 to 22	608 to 626	-20.240000	(18) (77.78%) (88.89%)
sja-let-7	AY813156.1	CNUS0000101316.1	Sjc_0062950 Sjp_0062950: Synaptosomal-associated protein 25 (SNAP-25) (Synaptosomal-associated 25 kDa protein) (Super protein) (SUP), putative, mRNA	105.000000	1 to 22	1236 to 1260	-24.430000	(24) (75.00%) (79.17%)
sja-let-7	FSA001-P00032-O02	CNUS0000101947.1	Sjc_0069690 Sjp_0069690: SLC16A1; solute carrier family 16 member 1; ko:K08179 MFS transporter, MCP family, solute carrier family 16, putative, mRNA	105.000000	2 to 20	684 to 704	-21.410000	(20) (75.00%) (85.00%)
sja-let-7	FSE_114_94_F12	CNUS0000098428.1	Sjc_0032180 Sjp_0032180: Sirt1; sirtuin 1 ((silent mating type information regulation 2, homolog) 1 [EC:3.5.1.-]; ko:K01463 E3.5.1.-, putative, mRNA	110.000000	1 to 22	652 to 675	-20.770000	(23) (73.91%) (82.61%)
sja-let-7	FSE_206_52_D07	CNUS0000102609.1	Sjc_0076700 Sjp_0076700: Furin-like protease 1, isoform 1-CRR precursor (EC 3.4.21.75) (Furin-1) (Kex2-like endoprotease 1) (dKLIP-1), putative, mRNA	78.000000	1 to 22	696 to 729	-22.690001	(33) (60.61%) (60.61%)
sja-let-7	FSE_112_33_A05	CNUS0000098471.1	Sjc_0032620 Sjp_0032620: Forkhead box protein K2 (Interleukin enhancer-binding factor 1) (Cellular transcription factor ILF-1) (FOXK1), putative, mRNA	80.000000	2 to 22	446 to 468	-22.830000	(23) (73.91%) (78.26%)
sja-let-7	FSA001-P00030-H19	CNUS0000098113.1	Sjc_0028820 Sjp_0028820: Atg8a; Autophagy-specific gene 8a; ko:K08341 GABA(A) receptor-associated protein (autophagy-related protein 8), putative, mRNA	118.000000	1 to 21	1092 to 1113	-21.840000	(21) (76.19%) (95.24%)
sja-let-7	FSE001-P00008-O16	CNUS0000099916.1	Sjc_0048010 Sjp_0048010: SUMO-activating enzyme subunit 1 (Ubiquitin-like 1-activating enzyme E1A) (SUMO-activating enzyme E1 N subunit), putative, mRNA	93.000000	1 to 21	103 to 126	-20.780001	(23) (65.22%) (78.26%)
sja-let-7	FSE001-P00015-C24	CNUS0000099308.1	Sjc_0041520 Sjp_0041520: MGC139161; similar to DnaJ (Hsp40) homolog, subfamily C, member 2; ko:K09522 DnaJ homolog, subfamily C, member 2, putative, mRNA	86.000000	1 to 22	540 to 564	-21.110001	(25) (60.00%) (72.00%)
sja-let-7	FSE_037_44_D06	CNUS0000096534.1	Sjc_0012240 Sjp_0012240: IPR008973 C2 calcium/lipid-binding region, CaLB,IPR000008 C2 calcium-dependent membrane targeting,domain-containing protein, mRNA	95.000000	2 to 21	694 to 714	-20.250000	(20) (75.00%) (85.00%)
sja-let-7	AY815097.1	CNUS0000102868.1	Sjc_0079460 Sjp_0079460: snRNA-activating protein complex subunit 3 (SNAPc subunit 3) (Small nuclear RNA-activating complex polypeptide 3), putative, mRNA	91.000000	1 to 22	575 to 597	-20.930000	(23) (65.22%) (86.96%)
sja-let-7	FSA_077_32_H04	CNUS0000095411.1	Sjc_0000210 Sjp_0000210: CDKL1; cyclin-dependent kinase-like 1 (CDC2-related kinase) [EC:2.7.11.22]; ko:K08824 cyclin-dependent kinase-like, putative, mRNA	105.000000	1 to 22	5 to 26	-21.520000	(21) (76.19%) (80.95%)
sja-let-7	FSA001-P00011-E18	CNUS0000099712.1	Sjc_0045900 Sjp_0045900: Splicing factor U2AF 35 kDa subunit (U2 auxiliary factor 35 kDa subunit) (U2 snRNP auxiliary factor small subunit), putative, mRNA	113.000000	1 to 22	68 to 92	-23.809999	(24) (70.83%) (83.33%)
sja-let-7	FSE_077_37_E05	CNUS0000100050.1	Sjc_0049420 Sjp_0049420: mapk15, zgc:110345; mitogen-activated protein kinase 15 [EC:2.7.11.24]; ko:K08293 mitogen-activated protein kinase, putative, mRNA	97.000000	2 to 22	838 to 859	-21.260000	(21) (66.67%) (85.71%)
sja-let-7	FSA001-P00023-O20	CNUS0000101822.1	Sjc_0068370 Sjp_0068370: H/ACA ribonucleoprotein complex subunit 2 (H/ACA snoRNP protein NHP2) (High mobility group-like nuclear protein 2), putative, mRNA	107.000000	1 to 22	199 to 222	-20.690001	(23) (73.91%) (86.96%)
sja-let-7	FSA001-P00006-B19	CNUS0000095620.1	Sjc_0002420 Sjp_0002420: PSMB7; proteasome (prosome, macropain) subunit, beta type, 7 [EC:3.4.25.1]; ko:K02739 20S proteasome subunit beta 2, putative, mRNA	116.000000	2 to 22	135 to 155	-21.000000	(20) (80.00%) (85.00%)
sja-let-7	FSE001-P00020-B21	CNUS0000102640.1	Sjc_0077020 Sjp_0077020: LOC474519; similar to Thioredoxin, mitochondrial precursor (Mt-Trx) (MTRX) (Thioredoxin-2); ko:K03671 thioredoxin 1, putative, mRNA	73.000000	1 to 22	132 to 151	-21.160000	(21) (71.43%) (76.19%)
sja-let-7	FSA001-P00028-F01	CNUS0000097275.1	Sjc_0020100 Sjp_0020100: Poly U-binding-splicing factor half pint (68 kDa poly U-binding-splicing factor) (Protein half pint) (PUF60 homolog), putative, mRNA	81.000000	1 to 22	24 to 49	-22.250000	(25) (64.00%) (76.00%)
sja-let-7	AY813061.1	CNUS0000097841.1	Sjc_0026000 Sjp_0026000: mobkl2c; MOB1, Mps One Binder kinase activator-like 2C ; ko:K06685 maintenance of ploidy protein MOB1 (MPS1 binder 1), putative, mRNA	96.000000	1 to 22	102 to 125	-20.190001	(23) (69.57%) (78.26%)
sja-let-7	AY223395.1	CNUS0000107860.1	Sjc_0051110 Sjp_0051110: Mediator of RNA polymerase II transcription subunit 8 homolog (Activator-recruited cofactor 32 kDa component) (ARC32), putative, mRNA	74.000000	1 to 22	143 to 169	-21.540001	(26) (65.38%) (73.08%)
sja-let-7	FSE001-P00016-N04	CNUS0000095905.1	Sjc_0005480 Sjp_0005480: Gpd1; glycerol-3-phosphate dehydrogenase 1 (soluble) [EC:1.1.1.8]; ko:K00006 glycerol-3-phosphate dehydrogenase (NAD+), putative, mRNA	82.000000	1 to 21	204 to 226	-20.309999	(23) (73.91%) (78.26%)
sja-let-7	FSE001-P00019-P13	CNUS0000096023.1	Sjc_0006720 Sjp_0006720: CACNB2; calcium channel, voltage-dependent, beta 2 subunit; ko:K04863 calcium channel, voltage-dependent, beta 2 subunit, putative, mRNA	90.000000	1 to 22	312 to 336	-20.080000	(24) (75.00%) (83.33%)
sja-let-7	AY816011.1	CNUS0000096984.1	Sjc_0016990 Sjp_0016990: Pigl; phosphatidylinositol glycan, class L [EC:3.5.1.89]; ko:K03434 N-acetylglucosaminylphosphatidylinositol deacetylase, putative, mRNA	79.000000	2 to 22	322 to 341	-20.700001	(21) (80.95%) (85.71%)
sja-let-7	AY813338.1	CNUS0000098118.1	Sjc_0028890 Sjp_0028890: LOC474807; similar to PRP4 pre-mRNA processing factor 4 homolog [EC:2.7.11.1]; ko:K08827 PRP4 pre-mRNA processing factor 4, putative, mRNA	98.000000	1 to 21	492 to 514	-21.270000	(22) (77.27%) (86.36%)
sja-let-7	FSE001-P00012-B02	CNUS0000097489.1	Sjc_0022350 Sjp_0022350: G patch domain and KOW motifs-containing protein (G patch domain-containing protein 5) (Protein MOS2 homolog) (Protein T54), putative, mRNA	80.000000	1 to 21	159 to 181	-20.150000	(22) (63.64%) (81.82%)
sja-let-7	FSE001-P00022-K23	CNUS0000097291.1	Sjc_0020270 Sjp_0020270: Kunitz-type protease inhibitor 2 precursor (Hepatocyte growth factor activator inhibitor type 2) (HAI-2) (Placental bikunin), putative, mRNA	81.000000	3 to 22	393 to 414	-20.240000	(22) (72.73%) (77.27%)
sja-let-7	AY813574.1	CNUS0000100416.1	Sjc_0053260 Sjp_0053260: Eif3s3; eukaryotic translation initiation factor 3, subunit 3 gamma; ko:K03247 translation initiation factor eIF-3 subunit 3, putative, mRNA	94.000000	1 to 22	139 to 163	-21.709999	(24) (70.83%) (79.17%)
sja-let-7	AY814058.1	CNUS0000100509.1	Sjc_0054280 Sjp_0054280: eef1a2-prov; eukaryotic translation elongation factor 1 alpha 2 [EC:3.6.5.3]; ko:K03231 elongation factor EF-1 alpha subunit, putative, mRNA	87.000000	1 to 22	456 to 476	-22.100000	(21) (76.19%) (80.95%)
sja-let-7	FSE001-P00005-C24	CNUS0000101509.1	Sjc_0065060 Sjp_0065060: Qprt; quinolinate phosphoribosyltransferase [EC:2.4.2.19]; ko:K00767 nicotinate-nucleotide pyrophosphorylase (carboxylating), putative, mRNA	61.000000	2 to 22	293 to 312	-21.750000	(21) (71.43%) (71.43%)
sja-let-7	FSE_186_27_C04	CNUS0000103106.1	Sjc_0081950 Sjp_0081950: Probable ATP-dependent RNA helicase DDX52 (EC 3.6.1.-) (DEAD box protein 52) (ATP-dependent RNA helicase ROK1-like) (rROK1L), putative, mRNA	95.000000	2 to 22	398 to 417	-24.510000	(20) (65.00%) (85.00%)
sja-let-7	FSA001-P00035-O12	CNUS0000099353.1	Sjc_0042040 Sjp_0042040: Vacuolar protein sorting-associated protein 25 (hVps25) (ELL-associated protein of 20 kDa) (Dermal papilla-derived protein 9), putative, mRNA	101.000000	2 to 22	578 to 597	-20.129999	(20) (75.00%) (80.00%)
sja-let-7	AY813961.1	CNUS0000103034.1	Sjc_0081160 Sjp_0081160: Dentin sialophosphoprotein precursor [Contains: Dentin phosphoprotein (Dentin phosphophoryn) (DPP); Dentin sialoprotein (DSP)], putative, mRNA	100.000000	1 to 22	25 to 46	-20.059999	(21) (76.19%) (85.71%)
sja-let-7	AY813931.1	CNUS0000103158.1	Sjc_0082480 Sjp_0082480: Serine/threonine-protein kinase PLK1 (EC 2.7.11.21) (Polo-like kinase 1) (PLK-1) (Serine/threonine-protein kinase 13) (STPK13), putative, mRNA	96.000000	2 to 22	117 to 137	-21.190001	(21) (80.95%) (80.95%)
sja-let-7	FSE001-P00003-B14	CNUS0000101060.1	Sjc_0060160 Sjp_0060160: TGas091k05.1, psma4; proteasome (prosome macropain) subunit alpha type 4 [EC:3.4.25.1]; ko:K02728 20S proteasome subunit alpha 3, putative, mRNA	74.000000	4 to 20	7 to 24	-20.540001	(17) (76.47%) (82.35%)
sja-let-7	AY815995.1	CNUS0000102446.1	Sjc_0074970 Sjp_0074970: Arginyl-tRNA--protein transferase 1 (EC 2.3.2.8) (R-transferase 1) (Arginyltransferase 1) (Arginine-tRNA--protein transferase 1), putative, mRNA	82.000000	1 to 22	378 to 402	-20.240000	(24) (70.83%) (79.17%)
sja-let-7	AY812116.1	CNUS0000096132.1	Sjc_0007860 Sjp_0007860: U3 small nucleolar RNA-associated protein 6 homolog (Multiple hat domains protein) (Hepatocellular carcinoma-associated antigen 66), putative, mRNA	71.000000	2 to 22	288 to 306	-20.299999	(20) (75.00%) (80.00%)
sja-let-7	FSE001-P00008-N13	CNUS0000102844.1	Sjc_0079190 Sjp_0079190: GTP binding / translation elongation factor/ translation factor, nucleic acid binding [EC:3.6.5.3]; ko:K03234 elongation factor EF-2, putative, mRNA	63.000000	3 to 22	270 to 298	-24.430000	(28) (57.14%) (60.71%)
sja-let-7	FSE_145_13_E02	CNUS0000097041.1	Sjc_0017610 Sjp_0017610: Delta-1-pyrroline-5-carboxylate dehydrogenase, mitochondrial precursor (EC 1.5.1.12) (P5C dehydrogenase) (Aldehyde dehydrogenase 4A1), putative, mRNA	102.000000	2 to 22	53 to 74	-23.520000	(21) (71.43%) (85.71%)
sja-let-7	AY810132.1	CNUS0000097106.1	Sjc_0018320 Sjp_0018320: Probable palmitoyltransferase ZDHHC12 (EC 2.3.1.-) (Zinc finger DHHC domain-containing protein 12) (DHHC-12) (Zinc finger protein 400), putative, mRNA	81.000000	2 to 22	183 to 205	-23.549999	(22) (72.73%) (72.73%)
sja-let-7	FSA001-P00002-L03	CNUS0000100561.1	Sjc_0054860 Sjp_0054860: pcmt; l-isoaspartyl protein carboxyl methyltransferase [EC:2.1.1.77]; ko:K00573 protein-L-isoaspartate(D-aspartate) O-methyltransferase, putative, mRNA	87.000000	1 to 21	294 to 317	-20.280001	(23) (69.57%) (82.61%)
sja-let-7	FSE_103_38_F05	CNUS0000096834.1	Sjc_0015410 Sjp_0015410: Beta-hexosaminidase alpha chain precursor (EC 3.2.1.52) (N-acetyl-beta-glucosaminidase) (Beta-N-acetylhexosaminidase) (Hexosaminidase A), putative, mRNA	91.000000	1 to 22	376 to 398	-21.240000	(22) (68.18%) (81.82%)
sja-let-7	AY222923.1	CNUS0000097595.1	Sjc_0023490 Sjp_0023490: VAMP2; vesicle-associated membrane protein 2 (synaptobrevin 2); ko:K08510 vesicle-associated membrane protein 1/2/3 (synaptobrevin I/II,, putative, mRNA	103.000000	1 to 22	938 to 958	-22.760000	(21) (71.43%) (80.95%)
sja-let-7	AY813618.1	CNUS0000100638.1	Sjc_0055700 Sjp_0055700: pin1; protein (peptidyl-prolyl cis/trans isomerase) NIMA-interacting 1; ko:K09578 peptidyl-prolyl cis-trans isomerase NIMA-interacting 1, putative, mRNA	66.000000	3 to 22	21 to 41	-20.170000	(20) (65.00%) (75.00%)
sja-let-7	FSE001-P00030-K09	CNUS0000102132.1	Sjc_0071650 Sjp_0071650: taf7; TAF7 RNA polymerase II, TATA box binding protein (TBP)-associated factor; ko:K03132 transcription initiation factor TFIID subunit D6, putative, mRNA	96.000000	1 to 22	317 to 344	-25.020000	(27) (70.37%) (77.78%)
sja-let-7	AY814751.1	CNUS0000098475.1	Sjc_0032670 Sjp_0032670: UCHL3; ubiquitin carboxyl-terminal esterase L3 (ubiquitin thiolesterase) [EC:3.4.19.12]; ko:K05609 ubiquitin carboxyl-terminal hydrolase L3, putative, mRNA	78.000000	2 to 20	134 to 153	-20.049999	(19) (73.68%) (78.95%)
sja-let-7	FSE001-P00001-M05	CNUS0000102046.1	Sjc_0070750 Sjp_0070750: LOC479248; similar to protein phosphatase 3 (formerly 2B), catalytic subunit, beta isoform (calcineurin A beta); ko:K01090 protein phosphatase, putative, mRNA	85.000000	2 to 22	1298 to 1317	-20.570000	(20) (70.00%) (75.00%)
sja-let-7	FSE_160_41_A06	CNUS0000103082.1	Sjc_0081670 Sjp_0081670: Cell division cycle and apoptosis regulator protein 1 (Cell cycle and apoptosis regulatory protein 1) (CARP-1) (Death inducer with SAP domain), putative, mRNA	79.000000	1 to 22	1377 to 1399	-20.260000	(22) (68.18%) (72.73%)
sja-let-7	FSE001-P00034-D11	CNUS0000097578.1	Sjc_0023320 Sjp_0023320: Eif4ebp1; eukaryotic translation initiation factor 4E binding protein 1; ko:K07205 eukaryotic translation initiation factor 4E binding protein 1, putative, mRNA	89.000000	1 to 22	93 to 113	-20.600000	(21) (80.95%) (85.71%)
sja-let-7	FSE001-P00025-D23	CNUS0000101999.1	Sjc_0070250 Sjp_0070250: VTI1A; similar to vesicle transport through interaction with t-SNAREs homolog 1A ; ko:K08493 vesicle transport through interaction with t-SNAREs 1, putative, mRNA	92.000000	1 to 22	249 to 273	-20.990000	(24) (79.17%) (79.17%)
sja-let-7	FSE001-P00015-H01	CNUS0000102828.1	Sjc_0079030 Sjp_0079030: Solute carrier family 12 member 5 (Electroneutral potassium-chloride cotransporter 2) (K-Cl cotransporter 2) (Neuronal K-Cl cotransporter) (mKCC2), putative, mRNA	77.000000	1 to 21	2880 to 2903	-21.049999	(23) (65.22%) (78.26%)
sja-let-7	FSE_227_65_A09	CNUS0000101550.1	Sjc_0065510 Sjp_0065510: ube1; ubiquitin-activating enzyme E1 (A1S9T and BN75 temperature sensitivity complementing) [EC:6.3.2.19]; ko:K03178 ubiquitin-activating enzyme E1, putative, mRNA	91.000000	2 to 22	21 to 43	-20.590000	(22) (72.73%) (81.82%)
sja-let-7	FSE001-P00007-H05	CNUS0000099782.1	Sjc_0046620 Sjp_0046620: CLPP; ClpP caseinolytic peptidase, ATP-dependent, proteolytic subunit homolog [EC:3.4.21.92]; ko:K01358 ATP-dependent Clp protease, protease subunit, putative, mRNA	97.000000	1 to 22	183 to 203	-23.240000	(21) (85.71%) (90.48%)
sja-let-7	FSE_111_40_H05	CNUS0000098872.1	Sjc_0036890 Sjp_0036890: Ras GTPase-activating protein-binding protein 1 (EC 3.6.1.-) (G3BP-1) (ATP-dependent DNA helicase VIII) (HDH-VIII) (GAP SH3 domain-binding protein 1), putative, mRNA	112.000000	2 to 22	118 to 138	-28.709999	(20) (80.00%) (95.00%)
sja-let-7	AY814763.1	CNUS0000095930.1	Sjc_0005740 Sjp_0005740: AP-3 complex subunit sigma-2 (Adapter-related protein complex 3 sigma-2 subunit) (Sigma-adaptin 3b) (AP-3 complex sigma-3B subunit) (Sigma-3B-adaptin), putative, mRNA	98.000000	1 to 21	47 to 68	-23.700001	(22) (77.27%) (81.82%)
sja-let-7	FSE_162_60_D08	CNUS0000098771.1	Sjc_0035790 Sjp_0035790: Protein tyrosine phosphatase type IVA protein 3 (EC 3.1.3.48) (Protein-tyrosine phosphatase 4a3) (Protein-tyrosine phosphatase of regenerating liver 3) (PRL-3), putative, mRNA	81.000000	2 to 22	115 to 136	-20.520000	(21) (71.43%) (80.95%)
sja-let-7	AY814217.1	CNUS0000095605.1	Sjc_0002260 Sjp_0002260: sdha-prov; succinate dehydrogenase complex, subunit A, flavoprotein (Fp) [EC:1.3.5.1]; ko:K00234 succinate dehydrogenase (ubiquinone) flavoprotein subunit precursor, putative, mRNA	95.000000	1 to 22	51 to 72	-21.020000	(22) (63.64%) (90.91%)
sja-let-7	FSE001-P00010-F04	CNUS0000098675.1	Sjc_0034780 Sjp_0034780: LOC475152; similar to DNA-directed RNA polymerase II 140 kDa polypeptide (RNA polymerase II subunit 2) (RPB2) [EC:2.7.7.6]; ko:K03010 DNA-directed RNA polymerase II subunit B, putative, mRNA	95.000000	1 to 22	442 to 464	-24.690001	(22) (77.27%) (90.91%)
sja-let-7	FSA001-P00023-I23	CNUS0000101569.1	Sjc_0065710 Sjp_0065710: LOC477205; similar to Acetyl-coenzyme A synthetase, cytoplasmic (Acetate--CoA ligase) (Acyl-activating enzyme) (Acetyl-CoA synthetase) (ACS) (AceCS); ko:K01895 acetyl-CoA synthetase, putative, mRNA	92.000000	2 to 22	539 to 559	-20.200001	(21) (80.95%) (85.71%)
sja-let-7	AY815558.1	CNUS0000098067.1	Sjc_0028360 Sjp_0028360: LOC484941; similar to Glucosidase II beta subunit precursor (Protein kinase C substrate, 60.1 kDa protein, heavy chain) (PKCSH) (80K-H protein); ko:K08288 protein kinase C substrate 80K-H, putative, mRNA	84.000000	1 to 22	1030 to 1055	-21.260000	(25) (64.00%) (80.00%)
sja-let-7	AY814125.1	CNUS0000102737.1	Sjc_0078050 Sjp_0078050: LOC612604; similar to 60S ribosomal protein L6 (TAX-responsive enhancer element binding protein 107) (TAXREB107) (Neoplasm-related protein C140); ko:K02934 large subunit ribosomal protein L6e, putative, mRNA	82.000000	1 to 22	59 to 86	-22.570000	(27) (66.67%) (74.07%)
sja-let-7	FSE_067_07_G01	CNUS0000100171.1	Sjc_0050710 Sjp_0050710: ALAAT2 (ALANINE AMINOTRANSFERASE 2); 1-aminocyclopropane-1-carboxylate synthase/ alanine transaminase/ transferase, transferring nitrogenous groups [EC:2.6.1.2]; ko:K00814 alanine transaminase, putative, mRNA	91.000000	2 to 20	125 to 143	-20.209999	(18) (72.22%) (83.33%)
sja-let-7	FSE001-P00029-A02	CNUS0000097953.1	Sjc_0027190 Sjp_0027190: Ectonucleotide pyrophosphatase/phosphodiesterase family member 6 precursor (EC 3.1.-.-) (E-NPP6) (NPP-6) [Contains: Ectonucleotide pyrophosphatase/phosphodiesterase family member 6 soluble form], putative, mRNA	104.000000	1 to 22	1110 to 1130	-21.170000	(21) (80.95%) (85.71%)
sja-let-7	FSE001-P00017-J14	CNUS0000100761.1	Sjc_0056980 Sjp_0056980: LOC566539; similar to dolichyl-phosphate (UDP-N-acetylglucosamine) N-acetylglucosaminephosphotransferase 1 (GlcNAc-1-P transferase) [EC:2.7.8.15]; ko:K01001 UDP-N-acetylglucosamine--dolichyl-phosphate, putative, mRNA	98.000000	1 to 22	441 to 462	-21.129999	(21) (80.95%) (80.95%)
sja-let-7	FSE_104_09_A02	CNUS0000101806.1	Sjc_0068200 Sjp_0068200: LOC490285; similar to Feline leukemia virus subgroup C receptor-related protein 1 (Feline leukemia virus subgroup C receptor) (hFLVCR); ko:K08220 MFS transporter, FLVCR family, feline leukemia virus subgroup C, putative, mRNA	93.000000	1 to 22	669 to 693	-21.680000	(24) (66.67%) (79.17%)
sja-let-7	FSA_134_38_F05	CNUS0000097407.1	Sjc_0021510 Sjp_0021510: HLCS; holocarboxylase synthetase (biotin-(proprionyl-Coenzyme A-carboxylase (ATP-hydrolysing)) ligase) [EC:6.3.4.- 6.3.4.9 6.3.4.10 6.3.4.11 6.3.4.15]; ko:K01942 biotin-[methylmalonyl-CoA-carboxyltransferase] ligase, putative, mRNA	109.000000	1 to 22	495 to 516	-20.990000	(21) (85.71%) (90.48%)
sja-let-7	FSA001-P00035-J22	CNUS0000100063.1	Sjc_0049550 Sjp_0049550: Ribosomal protein S6 kinase 2 alpha (EC 2.7.11.1) (Ribosomal protein S6 kinase II alpha) (S6KII-alpha) (P90-RSK) (MAP kinase-activated protein kinase 1) (MAPK-activated protein kinase 1) (MAPKAP kinase 1) (MAPKAPK-1), putative, mRNA	123.000000	1 to 21	81 to 102	-26.510000	(21) (80.95%) (85.71%)
sja-let-7	FSE_162_37_E05	CNUS0000097857.1	Sjc_0026160 Sjp_0026160: Alpha-(1,6)-fucosyltransferase (EC 2.4.1.68) (Glycoprotein 6-alpha-L-fucosyltransferase) (GDP-fucose--glycoprotein fucosyltransferase) (GDP-L-Fuc:N-acetyl-beta-D-glucosaminide alpha1,6-fucosyltransferase) (alpha1-6FucT) (Fucosyltransferase 8), putative, mRNA	81.000000	1 to 22	70 to 93	-21.200001	(23) (78.26%) (82.61%)
sja-let-7	FSE001-P00015-N01	CNUS0000095687.1	Sjc_0003120 Sjp_0003120: FUS-interacting serine-arginine-rich protein 1 (TLS-associated protein with Ser-Arg repeats) (TLS-associated protein with SR repeats) (TASR) (TLS-associated serine-arginine protein) (TLS-associated SR protein) (Neural-specific SR protein) (Neural-salient serine/arginine-rich protein), putative, mRNA	85.000000	1 to 21	390 to 412	-20.350000	(22) (68.18%) (81.82%)
sja-miR-10	FSE001-P00021-D18	CNUS0000100604.1	Sjc_0055340 Sjp_0055340: Aquaporin-3 (AQP-3), putative, mRNA	90.000000	2 to 22	151 to 172	-22.730000	(21) (80.95%) (80.95%)
sja-miR-10	AY813418.1	CNUS0000098698.1	Sjc_0035010 Sjp_0035010: Uncharacterized protein CG7816, putative, mRNA	73.000000	2 to 22	23 to 46	-21.100000	(23) (60.87%) (73.91%)
sja-miR-10	AY915403.1	CNUS0000100995.1	Sjc_0059490 Sjp_0059490: Uncharacterized protein C1orf160, putative, mRNA	100.000000	1 to 23	98 to 122	-23.860001	(24) (66.67%) (79.17%)
sja-miR-10	FSE001-P00035-O10	CNUS0000097934.1	Sjc_0026980 Sjp_0026980: Solute carrier family 25 member 44, putative, mRNA	122.000000	2 to 23	62 to 84	-26.000000	(22) (86.36%) (86.36%)
sja-miR-10	FSE_043_01_A01	CNUS0000102715.1	Sjc_0077810 Sjp_0077810: CUL3; cullin 3; ko:K03869 cullin 3, putative, mRNA	91.000000	2 to 23	445 to 470	-22.299999	(25) (68.00%) (72.00%)
sja-miR-10	FSA001-P00024-F23	CNUS0000102657.1	Sjc_0077190 Sjp_0077190: Transportin-2 (Karyopherin beta-2b), putative, mRNA	91.000000	1 to 23	1407 to 1429	-21.770000	(22) (68.18%) (77.27%)
sja-miR-10	AY914911.1	CNUS0000096732.1	Sjc_0014320 Sjp_0014320: Cathepsin K precursor (EC 3.4.22.38), putative, mRNA	74.000000	2 to 23	1350 to 1371	-20.469999	(21) (61.90%) (71.43%)
sja-miR-10	FSA001-P00021-P07	CNUS0000099265.1	Sjc_0041060 Sjp_0041060: Microtubule-associated protein futsch, putative, mRNA	85.000000	1 to 22	1173 to 1196	-20.940001	(23) (69.57%) (78.26%)
sja-miR-10	FSA001-P00033-I05	CNUS0000095756.1	Sjc_0003850 Sjp_0003850: Syx6; Syntaxin 6; ko:K08498 syntaxin 6, putative, mRNA	103.000000	3 to 23	330 to 351	-21.690001	(21) (71.43%) (80.95%)
sja-miR-10	FSA001-P00032-M22	CNUS0000096492.1	Sjc_0011810 Sjp_0011810: Cell division cycle protein 123 homolog, putative, mRNA	90.000000	1 to 23	162 to 184	-20.549999	(23) (65.22%) (78.26%)
sja-miR-10	FSE001-P00015-C10	CNUS0000099923.1	Sjc_0048080 Sjp_0048080: Splicing factor, arginine/serine-rich 7, putative, mRNA	66.000000	1 to 23	279 to 309	-20.080000	(30) (56.67%) (66.67%)
sja-miR-10	AY815159.1	CNUS0000100350.1	Sjc_0052590 Sjp_0052590: IPR001388 Synaptobrevin,domain-containing protein, mRNA	58.000000	2 to 21	2 to 18	-24.410000	(19) (68.42%) (78.95%)
sja-miR-10	AY816081.1	CNUS0000100720.1	Sjc_0056560 Sjp_0056560: Innexin unc-9 (Uncoordinated protein 9), putative, mRNA	105.000000	2 to 23	573 to 596	-23.309999	(23) (78.26%) (82.61%)
sja-miR-10	AY811536.1	CNUS0000101490.1	Sjc_0064870 Sjp_0064870: 5'-nucleotidase domain-containing protein 2, putative, mRNA	100.000000	1 to 23	51 to 72	-24.820000	(22) (72.73%) (81.82%)
sja-miR-10	M63706.1	CNUS0000096375.1	Sjc_0010560 Sjp_0010560: cd63-prov; CD63 antigen; ko:K06497 CD63 antigen, putative, mRNA	76.000000	1 to 22	496 to 520	-21.990000	(25) (72.00%) (76.00%)
sja-miR-10	FSE001-P00023-E11	CNUS0000097740.1	Sjc_0024970 Sjp_0024970: 14-3-3 protein epsilon (Suppressor of Ras1 3-9), putative, mRNA	76.000000	1 to 23	217 to 236	-20.639999	(22) (68.18%) (81.82%)
sja-miR-10	FSE_178_91_C12	CNUS0000095730.1	Sjc_0003560 Sjp_0003560: Argk; Arginine kinase; ko:K00934 arginine kinase, putative, mRNA	99.000000	2 to 21	1293 to 1315	-21.879999	(22) (77.27%) (81.82%)
sja-miR-10	AY223232.1	CNUS0000099825.1	Sjc_0047060 Sjp_0047060: Tegument antigen (I(H)A) (Antigen SmA22.6) (A12), putative, mRNA	59.000000	2 to 22	616 to 638	-21.770000	(23) (73.91%) (73.91%)
sja-miR-10	FSE_099_95_G12	CNUS0000097651.1	Sjc_0024050 Sjp_0024050: Alpha-adducin (Erythrocyte adducin subunit alpha), putative, mRNA	87.000000	1 to 23	700 to 728	-25.790001	(28) (60.71%) (67.86%)
sja-miR-10	AY809231.1	CNUS0000097932.1	Sjc_0026960 Sjp_0026960: Neurogenic locus notch homolog protein 1 precursor, putative, mRNA	77.000000	1 to 22	319 to 346	-20.940001	(27) (62.96%) (62.96%)
sja-miR-10	FSE001-P00033-C24	CNUS0000101461.1	Sjc_0064510 Sjp_0064510: Vacuolar protein sorting-associated protein 28 homolog, putative, mRNA	80.000000	1 to 21	175 to 196	-24.910000	(21) (76.19%) (80.95%)
sja-miR-10	FSE_128_14_F02	CNUS0000095728.1	Sjc_0003540 Sjp_0003540: arginine kinase [EC:2.7.3.3]; ko:K00934 arginine kinase, putative, mRNA	99.000000	2 to 21	995 to 1017	-21.879999	(22) (77.27%) (81.82%)
sja-miR-10	AY815200.1	CNUS0000098798.1	Sjc_0036090 Sjp_0036090: Casein kinase I isoform delta (EC 2.7.11.1) (CKI-delta), putative, mRNA	68.000000	2 to 21	12 to 32	-20.750000	(20) (55.00%) (85.00%)
sja-miR-10	FSE001-P00035-N14	CNUS0000095540.1	Sjc_0001550 Sjp_0001550: Elongator complex protein 4 (PAX6 neighbor gene protein), putative, mRNA	91.000000	2 to 22	32 to 61	-21.270000	(29) (62.07%) (65.52%)
sja-miR-10	FSA001-P00015-N14	CNUS0000098969.1	Sjc_0037930 Sjp_0037930: Heterogeneous nuclear ribonucleoprotein U-like protein 1, putative, mRNA	73.000000	1 to 21	878 to 902	-21.080000	(24) (70.83%) (70.83%)
sja-miR-10	FSE_053_47_G06	CNUS0000099874.1	Sjc_0047570 Sjp_0047570: CG12082 [EC:3.1.2.15]; ko:K01072 ubiquitin thiolesterase, putative, mRNA	85.000000	2 to 21	9 to 34	-21.059999	(25) (60.00%) (72.00%)
sja-miR-10	AY812789.1	CNUS0000100505.1	Sjc_0054230 Sjp_0054230: ENO1; enolase 1, (alpha) [EC:4.2.1.11]; ko:K01689 enolase, putative, mRNA	82.000000	2 to 23	400 to 420	-20.450001	(21) (71.43%) (80.95%)
sja-miR-10	FSE001-P00018-N22	CNUS0000100125.1	Sjc_0050230 Sjp_0050230: Probable ATPase inhibitor B0546.1, mitochondrial precursor, putative, mRNA	58.000000	2 to 22	36 to 59	-20.309999	(23) (65.22%) (73.91%)
sja-miR-10	FSA001-P00025-L14	CNUS0000102923.1	Sjc_0080030 Sjp_0080030: RAD21; RAD21 homolog; ko:K06670 cohesin complex subunit SCC1, putative, mRNA	98.000000	1 to 23	164 to 187	-21.969999	(23) (69.57%) (73.91%)
sja-miR-10	FSE_195_63_G08	CNUS0000096639.1	Sjc_0013350 Sjp_0013350: phr; photorepair; ko:K01669 deoxyribodipyrimidine photo-lyase, putative, mRNA	92.000000	1 to 23	879 to 900	-20.230000	(23) (78.26%) (82.61%)
sja-miR-10	AY815666.1	CNUS0000102380.1	Sjc_0074280 Sjp_0074280: Probable RNA-binding protein 18 (RNA-binding motif protein 18), putative, mRNA	80.000000	3 to 23	44 to 66	-20.299999	(22) (68.18%) (72.73%)
sja-miR-10	AY223154.1	CNUS0000097332.1	Sjc_0020710 Sjp_0020710: Heterogeneous nuclear ribonucleoprotein A2 homolog 1 (hnRNP A2(A)), putative, mRNA	95.000000	1 to 23	37 to 65	-21.639999	(28) (60.71%) (67.86%)
sja-miR-10	FSE001-P00015-O11	CNUS0000097575.1	Sjc_0023290 Sjp_0023290: LOC462463; hypothetical LOC462463 [EC:6.3.2.-]; ko:K01932 E6.3.2.-, putative, mRNA	94.000000	2 to 23	155 to 179	-24.660000	(24) (75.00%) (75.00%)
sja-miR-10	FSE_053_69_E09	CNUS0000100277.1	Sjc_0051840 Sjp_0051840: LOC495188; hypothetical LOC495188; ko:K09574 FK506-binding protein 8, putative, mRNA	79.000000	1 to 21	1336 to 1355	-20.559999	(20) (75.00%) (80.00%)
sja-miR-10	AY816156.1	CNUS0000101914.1	Sjc_0069350 Sjp_0069350: U1 small nuclear ribonucleoprotein 70 kDa (U1 SNRNP 70 kDa) (snRNP70), putative, mRNA	85.000000	1 to 22	149 to 171	-20.469999	(22) (68.18%) (77.27%)
sja-miR-10	AY815231.1	CNUS0000099458.1	Sjc_0043130 Sjp_0043130: IPR000402 ATPase, P-type cation exchange, beta subunit,domain-containing protein, mRNA	92.000000	1 to 23	785 to 812	-20.570000	(27) (66.67%) (77.78%)
sja-miR-10	FSE001-P00007-H11	CNUS0000097751.1	Sjc_0025080 Sjp_0025080: DUT; dUTP pyrophosphatase [EC:3.6.1.23]; ko:K01520 dUTP pyrophosphatase, putative, mRNA	91.000000	3 to 23	220 to 244	-20.200001	(24) (75.00%) (75.00%)
sja-miR-10	FSA_061_90_B12	CNUS0000095545.1	Sjc_0001610 Sjp_0001610: Syt2; synaptotagmin II; ko:K03709 Mn-dependent transcriptional regulator, putative, mRNA	82.000000	2 to 23	2 to 26	-22.660000	(24) (66.67%) (75.00%)
sja-miR-10	FSA_088_67_C09	CNUS0000101129.1	Sjc_0060910 Sjp_0060910: Kelch-like ECH-associated protein 1 (Cytosolic inhibitor of Nrf2) (INrf2), putative, mRNA	97.000000	3 to 23	172 to 193	-20.900000	(21) (76.19%) (85.71%)
sja-miR-10	FSA001-P00010-E03	CNUS0000101910.1	Sjc_0069310 Sjp_0069310: MGC89305; MGC89305 protein; ko:K02981 small subunit ribosomal protein S2e, putative, mRNA	79.000000	2 to 21	369 to 400	-20.520000	(31) (58.06%) (61.29%)
sja-miR-10	FSE001-P00034-F16	CNUS0000101721.1	Sjc_0067300 Sjp_0067300: Spp; Signal peptide protease; ko:K09595 minor histocompatibility antigen H13, putative, mRNA	101.000000	2 to 22	717 to 738	-20.879999	(21) (76.19%) (80.95%)
sja-miR-10	FSE001-P00026-D07	CNUS0000096794.1	Sjc_0014990 Sjp_0014990: RpL37a; Ribosomal protein L37a; ko:K02922 large subunit ribosomal protein L37e, putative, mRNA	86.000000	1 to 21	1 to 24	-21.120001	(23) (69.57%) (73.91%)
sja-miR-10	FSE_037_30_F04	CNUS0000107804.1	Sjc_0017980 Sjp_0017980: Thex1; three prime histone mRNA exonuclease 1 [EC:3.1.-.-]; ko:K01175 E3.1.-.-, putative, mRNA	96.000000	3 to 23	459 to 479	-24.520000	(20) (75.00%) (80.00%)
sja-miR-10	FSE001-P00017-P15	CNUS0000099988.1	Sjc_0048770 Sjp_0048770: LOC459265; hypothetical LOC459265; ko:K09496 T-complex protein 1 subunit delta, putative, mRNA	82.000000	2 to 23	305 to 330	-20.910000	(25) (68.00%) (76.00%)
sja-miR-10	FSE_131_68_D09	CNUS0000097871.1	Sjc_0026300 Sjp_0026300: Ddx50; DEAD (Asp-Glu-Ala-Asp) box polypeptide 50 [EC:3.6.1.-]; ko:K01529 E3.6.1.-, putative, mRNA	66.000000	1 to 23	154 to 180	-21.740000	(28) (64.29%) (67.86%)
sja-miR-10	AY816103.1	CNUS0000101373.1	Sjc_0063550 Sjp_0063550: gst-3; Glutathione S-Transferase [EC:2.5.1.18]; ko:K00799 glutathione S-transferase, putative, mRNA	91.000000	1 to 21	278 to 303	-20.100000	(25) (68.00%) (68.00%)
sja-miR-10	AY814219.1	CNUS0000097377.1	Sjc_0021180 Sjp_0021180: TXNRD1; thioredoxin reductase 1 [EC:1.8.1.9]; ko:K00384 thioredoxin reductase (NADPH), putative, mRNA	89.000000	1 to 22	124 to 152	-25.360001	(28) (71.43%) (71.43%)
sja-miR-10	FSE001-P00011-M18	CNUS0000097733.1	Sjc_0024890 Sjp_0024890: Syntaxin-binding protein 1 (Unc-18 homolog) (Unc-18A) (Unc-18-1) (N-Sec1) (rbSec1) (p67), putative, mRNA	81.000000	1 to 23	518 to 537	-23.200001	(22) (68.18%) (77.27%)
sja-miR-10	FSA001-P00009-I10	CNUS0000100082.1	Sjc_0049740 Sjp_0049740: rps-26; Ribosomal Protein, Small subunit; ko:K02976 small subunit ribosomal protein S26e, putative, mRNA	104.000000	3 to 22	30 to 48	-21.870001	(19) (84.21%) (84.21%)
sja-miR-10	FSE001-P00033-N10	CNUS0000101349.1	Sjc_0063290 Sjp_0063290: Small nuclear ribonucleoprotein Sm D1 (snRNP core protein D1) (Sm-D1) (Sm-D autoantigen), putative, mRNA	79.000000	2 to 22	321 to 345	-23.000000	(24) (62.50%) (75.00%)
sja-miR-10	FSE001-P00002-L23	CNUS0000096264.1	Sjc_0009310 Sjp_0009310: RPL18A; similar to ribosomal protein L18a; ko:K02882 large subunit ribosomal protein L18Ae, putative, mRNA	72.000000	1 to 21	94 to 115	-20.010000	(21) (66.67%) (71.43%)
sja-miR-10	AY815963.1	CNUS0000099279.1	Sjc_0041210 Sjp_0041210: Small nuclear ribonucleoprotein-associated protein B (snRNP-B) (Sm protein B) (Sm-B) (SmB), putative, mRNA	88.000000	2 to 22	64 to 86	-21.780001	(22) (68.18%) (77.27%)
sja-miR-10	FSE_125_18_B03	CNUS0000100453.1	Sjc_0053670 Sjp_0053670: nars-prov; asparaginyl-tRNA synthetase [EC:6.1.1.22]; ko:K01893 asparaginyl-tRNA synthetase, putative, mRNA	99.000000	2 to 22	200 to 225	-21.709999	(25) (68.00%) (72.00%)
sja-miR-10	FSE001-P00004-F12	CNUS0000101796.1	Sjc_0068100 Sjp_0068100: LOC482854; similar to Proline synthetase co-transcribed bacterial homolog protein; ko:K06997, putative, mRNA	80.000000	4 to 21	30 to 59	-26.370001	(29) (58.62%) (58.62%)
sja-miR-10	FSA001-P00011-P21	CNUS0000095611.1	Sjc_0002330 Sjp_0002330: Protein SET (Phosphatase 2A inhibitor I2PP2A) (I-2PP2A) (Template-activating factor I) (TAF-I), putative, mRNA	82.000000	1 to 21	150 to 180	-21.200001	(30) (60.00%) (63.33%)
sja-miR-10	AY815215.1	CNUS0000096526.1	Sjc_0012160 Sjp_0012160: PTRH2; peptidyl-tRNA hydrolase 2 [EC:3.1.1.29]; ko:K04794 peptidyl-tRNA hydrolase, PTH2 family, putative, mRNA	71.000000	1 to 23	146 to 171	-20.770000	(25) (64.00%) (72.00%)
sja-miR-10	FSA001-P00024-J24	CNUS0000097362.1	Sjc_0021020 Sjp_0021020: SRP72; signal recognition particle 72kDa; ko:K03108 signal recognition particle, subunit SRP72, putative, mRNA	88.000000	1 to 22	647 to 669	-24.889999	(22) (72.73%) (77.27%)
sja-miR-10	AY813114.1	CNUS0000095731.1	Sjc_0003570 Sjp_0003570: SH3-containing GRB2-like protein 3 (Endophilin-3) (Endophilin-A3) (SH3 domain protein 2C) (EEN-B2), putative, mRNA	81.000000	2 to 21	262 to 285	-21.230000	(23) (69.57%) (73.91%)
sja-miR-10	AY814086.1	CNUS0000101463.1	Sjc_0064530 Sjp_0064530: gpb-1; G Protein, Beta subunit; ko:K07972 guanine nucleotide binding protein (G protein), beta, other, putative, mRNA	58.000000	1 to 22	70 to 97	-21.620001	(27) (59.26%) (70.37%)
sja-miR-10	FSE001-P00010-I09	CNUS0000098664.1	Sjc_0034660 Sjp_0034660: ATP-binding cassette sub-family G member 1 (White protein homolog) (ATP-binding cassette transporter 8), putative, mRNA	84.000000	2 to 21	232 to 253	-26.240000	(23) (69.57%) (73.91%)
sja-miR-10	FSE_184_43_C06	CNUS0000103083.1	Sjc_0081680 Sjp_0081680: Nuclear pore complex protein Nup93 (Nucleoporin Nup93) (93 kDa nucleoporin) (CBP-interacting protein 4), putative, mRNA	111.000000	2 to 23	47 to 68	-20.150000	(21) (66.67%) (80.95%)
sja-miR-10	AY815587.1	CNUS0000101629.1	Sjc_0066330 Sjp_0066330: Tether containing UBX domain for GLUT4 (Alveolar soft part sarcoma chromosome region candidate 1 homolog), putative, mRNA	82.000000	2 to 23	168 to 194	-21.900000	(27) (62.96%) (70.37%)
sja-miR-10	FSE001-P00007-L16	CNUS0000095525.1	Sjc_0001400 Sjp_0001400: LOC491913; similar to cold shock domain protein A; ko:K03704 cold shock protein (beta-ribbon, CspA family), putative, mRNA	68.000000	1 to 22	14 to 37	-23.280001	(24) (66.67%) (79.17%)
sja-miR-10	FSE_206_52_D07	CNUS0000102609.1	Sjc_0076700 Sjp_0076700: Furin-like protease 1, isoform 1-CRR precursor (EC 3.4.21.75) (Furin-1) (Kex2-like endoprotease 1) (dKLIP-1), putative, mRNA	115.000000	2 to 23	175 to 194	-27.530001	(21) (80.95%) (85.71%)
sja-miR-10	FSA001-P00015-E11	CNUS0000099316.1	Sjc_0041600 Sjp_0041600: LOC476022; similar to Cofilin-1 (Cofilin, non-muscle isoform) (18 kDa phosphoprotein) (p18); ko:K05765 cofilin, putative, mRNA	74.000000	2 to 23	8 to 31	-20.980000	(23) (60.87%) (69.57%)
sja-miR-10	AY222908.1	CNUS0000097865.1	Sjc_0026240 Sjp_0026240: LOC464455; similar to Glutamate receptor, ionotropic, N-methyl D-asparate-associated protein 1 (glutamate binding); ko:K06890, putative, mRNA	94.000000	1 to 23	53 to 77	-20.340000	(24) (66.67%) (70.83%)
sja-miR-10	FSE001-P00005-E21	CNUS0000098379.1	Sjc_0031650 Sjp_0031650: Aldh18a1; aldehyde dehydrogenase 18 family, member A1 [EC:2.7.2.11 1.2.1.41]; ko:K00147 glutamate-5-semialdehyde dehydrogenase, putative, mRNA	98.000000	2 to 22	95 to 115	-20.340000	(20) (80.00%) (80.00%)
sja-miR-10	AY222891.1	CNUS0000100996.1	Sjc_0059500 Sjp_0059500: LOC488090; similar to translocase of the inner mitochondrial membrane 14 isoform d; ko:K09539 DnaJ homolog, subfamily C, member 19, putative, mRNA	76.000000	2 to 23	181 to 205	-22.370001	(24) (66.67%) (75.00%)
sja-miR-10	AY812116.1	CNUS0000096132.1	Sjc_0007860 Sjp_0007860: U3 small nucleolar RNA-associated protein 6 homolog (Multiple hat domains protein) (Hepatocellular carcinoma-associated antigen 66), putative, mRNA	63.000000	1 to 21	150 to 167	-21.290001	(20) (65.00%) (75.00%)
sja-miR-10	FSA001-P00002-G10	CNUS0000100135.1	Sjc_0050350 Sjp_0050350: Probable phospholipase DDHD1 (EC 3.1.1.-) (DDHD domain protein 1) (Phosphatidic acid-preferring phospholipase A1 homolog) (PA-PLA1), putative, mRNA	92.000000	1 to 23	122 to 144	-21.240000	(23) (69.57%) (82.61%)
sja-miR-10	AY223375.1	CNUS0000098696.1	Sjc_0034990 Sjp_0034990: Dual specificity mitogen-activated protein kinase kinase 6 (EC 2.7.12.2) (MAP kinase kinase 6) (MAPKK 6) (MAPK/ERK kinase 6) (SAPKK3), putative, mRNA	75.000000	2 to 23	244 to 271	-20.020000	(27) (62.96%) (66.67%)
sja-miR-10	FSA_077_42_B06	CNUS0000101598.1	Sjc_0066010 Sjp_0066010: Solute carrier family 2, facilitated glucose transporter member 5 (Glucose transporter type 5, small intestine) (Fructose transporter), putative, mRNA	73.000000	1 to 23	172 to 202	-21.110001	(30) (60.00%) (66.67%)
sja-miR-10	AY814246.1	CNUS0000098141.1	Sjc_0029140 Sjp_0029140: Lipid phosphate phosphohydrolase 3 (EC 3.1.3.4) (Phosphatidic acid phosphatase 2b) (Phosphatidate phosphohydrolase type 2b) (PAP2b) (PAP-2b) (PAP2-beta), putative, mRNA	81.000000	2 to 23	179 to 196	-20.209999	(21) (71.43%) (76.19%)
sja-miR-10	AY915401.1	CNUS0000095926.1	Sjc_0005690 Sjp_0005690: LOC450529; similar to calcium/calmodulin-dependent protein kinase II gamma [EC:2.7.11.17]; ko:K04515 calcium/calmodulin-dependent protein kinase (CaM kinase) II, putative, mRNA	68.000000	1 to 21	444 to 465	-20.490000	(21) (57.14%) (80.95%)
sja-miR-10	FSA_084_24_H03	CNUS0000097975.1	Sjc_0027410 Sjp_0027410: LOC475897; similar to Mitochondrial processing peptidase beta subunit, mitochondrial precursor (Beta-MPP) (P-52) [EC:3.4.24.64]; ko:K01412 mitochondrial processing peptidase, putative, mRNA	54.000000	1 to 23	100 to 128	-20.469999	(28) (50.00%) (60.71%)
sja-miR-10	FSA001-P00018-L23	CNUS0000098672.1	Sjc_0034750 Sjp_0034750: Solute carrier organic anion transporter family member 5A1 (Solute carrier family 21 member 15) (Organic anion transporter polypeptide-related protein 4) (OATP-RP4) (OATPRP4), putative, mRNA	109.000000	4 to 23	2357 to 2376	-22.660000	(19) (84.21%) (89.47%)
sja-miR-10	AY816043.1	CNUS0000102007.1	Sjc_0070330 Sjp_0070330: LOC489626; similar to potassium voltage-gated channel, shaker-related subfamily, beta member 2 isoform 2; ko:K04883 potassium voltage-gated channel, Shaker-related subfamily A, beta, putative, mRNA	87.000000	1 to 23	242 to 267	-20.480000	(25) (60.00%) (76.00%)
sja-miR-10	AY814125.1	CNUS0000102737.1	Sjc_0078050 Sjp_0078050: LOC612604; similar to 60S ribosomal protein L6 (TAX-responsive enhancer element binding protein 107) (TAXREB107) (Neoplasm-related protein C140); ko:K02934 large subunit ribosomal protein L6e, putative, mRNA	55.000000	1 to 21	100 to 117	-21.770000	(20) (75.00%) (75.00%)
sja-miR-10	FSE001-P00015-N01	CNUS0000095687.1	Sjc_0003120 Sjp_0003120: FUS-interacting serine-arginine-rich protein 1 (TLS-associated protein with Ser-Arg repeats) (TLS-associated protein with SR repeats) (TASR) (TLS-associated serine-arginine protein) (TLS-associated SR protein) (Neural-specific SR protein) (Neural-salient serine/arginine-rich protein), putative, mRNA	105.000000	1 to 23	183 to 207	-22.830000	(24) (75.00%) (83.33%)
sja-miR-124	FSE001-P00033-L22	CNUS0000101028.1	Sjc_0059840 Sjp_0059840: Lin-52 homolog, putative, mRNA	94.000000	2 to 22	114 to 134	-23.740000	(20) (75.00%) (80.00%)
sja-miR-124	FSE001-P00033-K19	CNUS0000095404.1	Sjc_0000130 Sjp_0000130: Histone H1-delta, putative, mRNA	91.000000	1 to 20	1002 to 1020	-21.270000	(19) (84.21%) (89.47%)
sja-miR-124	AY813415.1	CNUS0000096666.1	Sjc_0013630 Sjp_0013630: Troponin T (TnT), putative, mRNA	91.000000	2 to 21	691 to 708	-22.370001	(19) (84.21%) (84.21%)
sja-miR-124	AY815672.1	CNUS0000098823.1	Sjc_0036400 Sjp_0036400: Histone H2B, sperm, putative, mRNA	100.000000	2 to 22	329 to 350	-23.940001	(21) (80.95%) (85.71%)
sja-miR-124	FSE_217_63_G08	CNUS0000096537.1	Sjc_0012270 Sjp_0012270: F-box only protein 42, putative, mRNA	91.000000	1 to 22	406 to 429	-21.260000	(23) (82.61%) (86.96%)
sja-miR-124	AY813789.1	CNUS0000100666.1	Sjc_0056010 Sjp_0056010: UPF0195 protein CG7949, putative, mRNA	98.000000	1 to 22	58 to 79	-21.290001	(21) (80.95%) (80.95%)
sja-miR-124	FSE001-P00007-N13	CNUS0000097383.1	Sjc_0021240 Sjp_0021240: Major egg antigen (p40), putative, mRNA	99.000000	1 to 22	145 to 167	-20.360001	(22) (81.82%) (86.36%)
sja-miR-124	FSA001-P00002-H07	CNUS0000099607.1	Sjc_0044790 Sjp_0044790: Mechanosensory protein 2, putative, mRNA	96.000000	3 to 22	730 to 749	-20.469999	(20) (75.00%) (85.00%)
sja-miR-124	FSE001-P00023-E06	CNUS0000097978.1	Sjc_0027440 Sjp_0027440: Mitochondria fission 1 protein, putative, mRNA	107.000000	2 to 21	14 to 34	-21.549999	(20) (75.00%) (85.00%)
sja-miR-124	FSA001-P00024-F23	CNUS0000102657.1	Sjc_0077190 Sjp_0077190: Transportin-2 (Karyopherin beta-2b), putative, mRNA	93.000000	2 to 22	140 to 165	-20.969999	(25) (68.00%) (76.00%)
sja-miR-124	FSE_075_27_C04	CNUS0000096652.1	Sjc_0013480 Sjp_0013480: Es2; ko:K00072 sepiapterin reductase, putative, mRNA	77.000000	2 to 22	328 to 355	-20.469999	(27) (66.67%) (66.67%)
sja-miR-124	FSE001-P00015-C10	CNUS0000099923.1	Sjc_0048080 Sjp_0048080: Splicing factor, arginine/serine-rich 7, putative, mRNA	87.000000	2 to 20	169 to 187	-20.830000	(19) (78.95%) (84.21%)
sja-miR-124	FSA001-P00024-L03	CNUS0000102084.1	Sjc_0071140 Sjp_0071140: Transmembrane protein 33 (DB83 protein), putative, mRNA	104.000000	2 to 22	364 to 388	-20.139999	(24) (66.67%) (79.17%)
sja-miR-124	FSE001-P00022-A05	CNUS0000099644.1	Sjc_0045170 Sjp_0045170: Uncharacterized protein C1orf149 homolog, putative, mRNA	85.000000	2 to 22	36 to 58	-21.709999	(22) (77.27%) (77.27%)
sja-miR-124	FSE001-P00032-F21	CNUS0000102968.1	Sjc_0080500 Sjp_0080500: IPR012989 SEP,IPR001012 UBX,domain-containing protein, mRNA	89.000000	2 to 22	339 to 362	-22.150000	(24) (75.00%) (75.00%)
sja-miR-124	FSA_070_34_B05	CNUS0000097690.1	Sjc_0024460 Sjp_0024460: Zinc finger CCHC domain-containing protein 8, putative, mRNA	102.000000	1 to 21	44 to 65	-21.360001	(21) (80.95%) (90.48%)
sja-miR-124	FSA001-P00010-F12	CNUS0000099648.1	Sjc_0045210 Sjp_0045210: Tegument antigen (I(H)A) (Antigen SmA22.6) (A12), putative, mRNA	103.000000	1 to 22	190 to 214	-21.590000	(24) (75.00%) (87.50%)
sja-miR-124	FSE_205_32_H04	CNUS0000099992.1	Sjc_0048810 Sjp_0048810: Potassium voltage-gated channel protein Shaw (Shaw2), putative, mRNA	103.000000	4 to 22	642 to 663	-22.910000	(21) (76.19%) (76.19%)
sja-miR-124	FSE001-P00008-A23	CNUS0000101009.1	Sjc_0059650 Sjp_0059650: Smu-1 suppressor of mec-8 and unc-52 protein homolog, putative, mRNA	93.000000	1 to 22	61 to 84	-20.110001	(24) (75.00%) (83.33%)
sja-miR-124	AY811926.1	CNUS0000102214.1	Sjc_0072530 Sjp_0072530: Probable splicing factor, arginine/serine-rich 7 (p54), putative, mRNA	87.000000	2 to 20	257 to 280	-20.760000	(23) (69.57%) (78.26%)
sja-miR-124	FSE_105_76_D10	CNUS0000102401.1	Sjc_0074500 Sjp_0074500: Coatomer subunit gamma (Gamma-coat protein) (Gamma-COP), putative, mRNA	102.000000	1 to 21	521 to 545	-21.350000	(24) (70.83%) (79.17%)
sja-miR-124	FSE001-P00008-P09	CNUS0000101957.1	Sjc_0069800 Sjp_0069800: sqh; spaghetti squash; ko:K01509 adenosinetriphosphatase, putative, mRNA	66.000000	1 to 22	508 to 536	-20.110001	(28) (57.14%) (64.29%)
sja-miR-124	FSA001-P00007-N05	CNUS0000099057.1	Sjc_0038860 Sjp_0038860: Bestrophin-3 (Vitelliform macular dystrophy 2-like protein 3), putative, mRNA	96.000000	2 to 21	146 to 166	-20.440001	(20) (75.00%) (80.00%)
sja-miR-124	FSA001-P00032-B03	CNUS0000099987.1	Sjc_0048760 Sjp_0048760: CDase; Ceramidase; ko:K01441 N-acylsphingosine amidohydrolase, putative, mRNA	74.000000	2 to 22	410 to 431	-20.969999	(22) (59.09%) (77.27%)
sja-miR-124	AY814699.1	CNUS0000097269.1	Sjc_0020040 Sjp_0020040: SAP30-binding protein (Transcriptional regulator protein HCNGP), putative, mRNA	77.000000	1 to 22	724 to 744	-20.830000	(21) (66.67%) (76.19%)
sja-miR-124	FSE001-P00015-O11	CNUS0000097575.1	Sjc_0023290 Sjp_0023290: LOC462463; hypothetical LOC462463 [EC:6.3.2.-]; ko:K01932 E6.3.2.-, putative, mRNA	97.000000	1 to 22	340 to 361	-23.570000	(21) (80.95%) (85.71%)
sja-miR-124	AY223152.1	CNUS0000102514.1	Sjc_0075700 Sjp_0075700: Rpl3; ribosomal protein L3; ko:K02925 large subunit ribosomal protein L3e, putative, mRNA	118.000000	1 to 22	81 to 102	-26.500000	(21) (80.95%) (90.48%)
sja-miR-124	FSE_061_44_D06	CNUS0000096673.1	Sjc_0013700 Sjp_0013700: Mitochondrial ornithine transporter 1 (Solute carrier family 25 member 15), putative, mRNA	89.000000	3 to 22	26 to 45	-20.590000	(20) (75.00%) (90.00%)
sja-miR-124	AY813329.1	CNUS0000100192.1	Sjc_0050940 Sjp_0050940: Ankyrin repeat domain-containing protein 49 (Fetal globin-inducing factor), putative, mRNA	87.000000	2 to 22	276 to 297	-20.120001	(21) (71.43%) (80.95%)
sja-miR-124	FSA001-P00002-H03	CNUS0000098453.1	Sjc_0032430 Sjp_0032430: RPL26; ribosomal protein L26; ko:K02898 large subunit ribosomal protein L26e, putative, mRNA	74.000000	1 to 22	149 to 169	-21.030001	(21) (71.43%) (80.95%)
sja-miR-124	AY815060.1	CNUS0000099391.1	Sjc_0042440 Sjp_0042440: Nt5c2; 5'-nucleotidase, cytosolic II [EC:3.1.3.5]; ko:K01081 5'-nucleotidase, putative, mRNA	100.000000	2 to 21	8 to 28	-24.030001	(20) (75.00%) (90.00%)
sja-miR-124	AY223017.1	CNUS0000102184.1	Sjc_0072200 Sjp_0072200: Nuclear migration protein nudC (Nuclear distribution protein C homolog) (c15), putative, mRNA	87.000000	2 to 22	347 to 365	-20.070000	(20) (75.00%) (85.00%)
sja-miR-124	FSE_162_33_A05	CNUS0000102943.1	Sjc_0080240 Sjp_0080240: Sialin (Solute carrier family 17 member 5) (Sodium/sialic acid cotransporter), putative, mRNA	87.000000	1 to 22	494 to 516	-22.450001	(22) (72.73%) (77.27%)
sja-miR-124	FSA_047_21_E03	CNUS0000102504.1	Sjc_0075600 Sjp_0075600: Aats-ala; Alanyl-tRNA synthetase [EC:6.1.1.7]; ko:K01872 alanyl-tRNA synthetase, putative, mRNA	69.000000	2 to 22	718 to 743	-21.450001	(25) (64.00%) (80.00%)
sja-miR-124	FSA001-P00033-B16	CNUS0000099342.1	Sjc_0041910 Sjp_0041910: MDH1; cytosolic malate dehydrogenase [EC:1.1.1.37]; ko:K00026 malate dehydrogenase, putative, mRNA	120.000000	1 to 22	233 to 254	-22.870001	(21) (80.95%) (90.48%)
sja-miR-124	FSE001-P00008-H11	CNUS0000101982.1	Sjc_0070070 Sjp_0070070: nitrophenylphosphatase; F44E7.2 [EC:3.1.3.41]; ko:K01101 4-nitrophenyl phosphatase, putative, mRNA	105.000000	1 to 22	80 to 101	-20.100000	(21) (76.19%) (80.95%)
sja-miR-124	FSE001-P00023-I02	CNUS0000099745.1	Sjc_0046250 Sjp_0046250: Long-chain-fatty-acid--CoA ligase 5 (EC 6.2.1.3) (Long-chain acyl-CoA synthetase 5) (LACS 5), putative, mRNA	106.000000	2 to 21	630 to 649	-22.150000	(19) (78.95%) (84.21%)
sja-miR-124	FSE_189_16_H02	CNUS0000103081.1	Sjc_0081660 Sjp_0081660: Long-chain-fatty-acid--CoA ligase 5 (EC 6.2.1.3) (Long-chain acyl-CoA synthetase 5) (LACS 5), putative, mRNA	93.000000	2 to 22	949 to 968	-22.600000	(20) (70.00%) (75.00%)
sja-miR-124	AY814815.1	CNUS0000099500.1	Sjc_0043610 Sjp_0043610: Ganab; alpha glucosidase 2 alpha neutral subunit [EC:3.2.1.84]; ko:K05546 alpha 1,3-glucosidase, putative, mRNA	101.000000	4 to 22	43 to 61	-21.850000	(19) (84.21%) (89.47%)
sja-miR-124	FSE_144_90_B12	CNUS0000102045.1	Sjc_0070740 Sjp_0070740: Grb2; growth factor receptor bound protein 2; ko:K04364 growth factor receptor-binding protein 2, putative, mRNA	85.000000	4 to 20	86 to 106	-20.340000	(20) (80.00%) (80.00%)
sja-miR-124	FSE001-P00028-L18	CNUS0000096969.1	Sjc_0016830 Sjp_0016830: dnaja1; DnaJ (Hsp40) homolog, subfamily A, member 1; ko:K09502 DnaJ homolog, subfamily A, member 1, putative, mRNA	112.000000	2 to 22	97 to 120	-26.889999	(23) (69.57%) (82.61%)
sja-miR-124	FSA001-P00007-E23	CNUS0000098608.1	Sjc_0034070 Sjp_0034070: LIM domain transcription factor LMO4 (LIM domain only protein 4) (LMO-4) (Breast tumor autoantigen), putative, mRNA	84.000000	2 to 22	250 to 269	-22.299999	(20) (80.00%) (85.00%)
sja-miR-124	AY811969.1	CNUS0000102320.1	Sjc_0073660 Sjp_0073660: LOC475648; similar to Ribonuclease H1 (RNase H1) (Ribonuclease H type II); ko:K03469 ribonuclease HI, putative, mRNA	95.000000	1 to 22	61 to 83	-20.080000	(23) (73.91%) (82.61%)
sja-miR-124	AY814086.1	CNUS0000101463.1	Sjc_0064530 Sjp_0064530: gpb-1; G Protein, Beta subunit; ko:K07972 guanine nucleotide binding protein (G protein), beta, other, putative, mRNA	110.000000	1 to 22	159 to 182	-25.610001	(23) (78.26%) (86.96%)
sja-miR-124	FSE001-P00015-C24	CNUS0000099308.1	Sjc_0041520 Sjp_0041520: MGC139161; similar to DnaJ (Hsp40) homolog, subfamily C, member 2; ko:K09522 DnaJ homolog, subfamily C, member 2, putative, mRNA	102.000000	2 to 22	774 to 793	-25.520000	(21) (85.71%) (85.71%)
sja-miR-124	FSA001-P00019-M07	CNUS0000100731.1	Sjc_0056670 Sjp_0056670: hmg-coa-r; 3-hydroxy-3-methylglutaryl CoA reductase [EC:1.1.1.34]; ko:K00021 3-hydroxy-3-methylglutaryl-CoA reductase, putative, mRNA	97.000000	3 to 22	209 to 229	-21.150000	(20) (75.00%) (80.00%)
sja-miR-124	AY815995.1	CNUS0000102446.1	Sjc_0074970 Sjp_0074970: Arginyl-tRNA--protein transferase 1 (EC 2.3.2.8) (R-transferase 1) (Arginyltransferase 1) (Arginine-tRNA--protein transferase 1), putative, mRNA	72.000000	2 to 22	114 to 139	-21.389999	(25) (60.00%) (72.00%)
sja-miR-124	AY814709.1	CNUS0000100005.1	Sjc_0048940 Sjp_0048940: Large neutral amino acids transporter small subunit 1 (L-type amino acid transporter 1) (4F2 light chain) (4F2 LC) (4F2LC) (LAT1 light chain), putative, mRNA	88.000000	1 to 21	152 to 177	-20.700001	(26) (73.08%) (73.08%)
sja-miR-124	FSE_160_41_A06	CNUS0000103082.1	Sjc_0081670 Sjp_0081670: Cell division cycle and apoptosis regulator protein 1 (Cell cycle and apoptosis regulatory protein 1) (CARP-1) (Death inducer with SAP domain), putative, mRNA	96.000000	2 to 22	1642 to 1663	-20.639999	(21) (76.19%) (90.48%)
sja-miR-124	FSE001-P00033-E20	CNUS0000098789.1	Sjc_0035980 Sjp_0035980: Receptor-type tyrosine-protein phosphatase O precursor (EC 3.1.3.48) (Glomerular epithelial protein 1) (Protein tyrosine phosphatase U2) (PTPase U2) (PTP-U2), putative, mRNA	86.000000	2 to 22	102 to 124	-21.250000	(22) (81.82%) (86.36%)
sja-miR-124	AY816043.1	CNUS0000102007.1	Sjc_0070330 Sjp_0070330: LOC489626; similar to potassium voltage-gated channel, shaker-related subfamily, beta member 2 isoform 2; ko:K04883 potassium voltage-gated channel, Shaker-related subfamily A, beta, putative, mRNA	85.000000	4 to 22	770 to 789	-21.870001	(20) (75.00%) (85.00%)
sja-miR-124	FSA_134_38_F05	CNUS0000097407.1	Sjc_0021510 Sjp_0021510: HLCS; holocarboxylase synthetase (biotin-(proprionyl-Coenzyme A-carboxylase (ATP-hydrolysing)) ligase) [EC:6.3.4.- 6.3.4.9 6.3.4.10 6.3.4.11 6.3.4.15]; ko:K01942 biotin-[methylmalonyl-CoA-carboxyltransferase] ligase, putative, mRNA	94.000000	1 to 22	402 to 422	-20.150000	(21) (66.67%) (80.95%)
sja-miR-125	FSA001-P00023-D08	CNUS0000095628.1	Sjc_0002500 Sjp_0002500: Surfeit locus protein 4, putative, mRNA	83.000000	3 to 21	180 to 199	-22.000000	(19) (78.95%) (84.21%)
sja-miR-125	FSE001-P00005-L17	CNUS0000096681.1	Sjc_0013780 Sjp_0013780: Notchless protein homolog 1, putative, mRNA	97.000000	3 to 20	196 to 213	-20.969999	(18) (77.78%) (88.89%)
sja-miR-125	FSA001-P00021-P07	CNUS0000099265.1	Sjc_0041060 Sjp_0041060: Microtubule-associated protein futsch, putative, mRNA	74.000000	2 to 22	2041 to 2066	-20.660000	(25) (64.00%) (76.00%)
sja-miR-125	FSE_149_80_H10	CNUS0000099140.1	Sjc_0039780 Sjp_0039780: Uncharacterized protein C9orf138 homolog, putative, mRNA	74.000000	1 to 22	165 to 200	-22.889999	(35) (57.14%) (57.14%)
sja-miR-125	FSE_107_71_G09	CNUS0000095854.1	Sjc_0004890 Sjp_0004890: MCOLN3; mucolipin 3; ko:K04994 mucolipin 3, putative, mRNA	104.000000	2 to 22	874 to 900	-24.290001	(26) (57.69%) (69.23%)
sja-miR-125	AY814023.1	CNUS0000102211.1	Sjc_0072500 Sjp_0072500: Conserved oligomeric Golgi complex component 6, putative, mRNA	116.000000	4 to 22	359 to 376	-21.410000	(18) (88.89%) (88.89%)
sja-miR-125	FSE_056_64_H08	CNUS0000097477.1	Sjc_0022210 Sjp_0022210: Pre-rRNA-processing protein ESF1 (18S rRNA factor 1), putative, mRNA	101.000000	4 to 21	243 to 259	-20.379999	(17) (88.24%) (88.24%)
sja-miR-125	FSA001-P00015-N14	CNUS0000098969.1	Sjc_0037930 Sjp_0037930: Heterogeneous nuclear ribonucleoprotein U-like protein 1, putative, mRNA	101.000000	2 to 22	653 to 671	-26.230000	(21) (71.43%) (76.19%)
sja-miR-125	FSE001-P00011-O20	CNUS0000096525.1	Sjc_0012150 Sjp_0012150: ago; archipelago; ko:K03361 SCF complex F-box protein CDC4, putative, mRNA	112.000000	1 to 22	308 to 330	-22.139999	(23) (78.26%) (82.61%)
sja-miR-125	FSE001-P00016-C17	CNUS0000100594.1	Sjc_0055230 Sjp_0055230: kin-19; protein KINase [EC:2.7.11.1]; ko:K02218 casein kinase 1, putative, mRNA	99.000000	1 to 22	248 to 270	-21.160000	(23) (78.26%) (86.96%)
sja-miR-125	FSA_061_90_B12	CNUS0000095545.1	Sjc_0001610 Sjp_0001610: Syt2; synaptotagmin II; ko:K03709 Mn-dependent transcriptional regulator, putative, mRNA	75.000000	2 to 21	1 to 24	-20.250000	(23) (69.57%) (78.26%)
sja-miR-125	FSE001-P00034-F16	CNUS0000101721.1	Sjc_0067300 Sjp_0067300: Spp; Signal peptide protease; ko:K09595 minor histocompatibility antigen H13, putative, mRNA	95.000000	1 to 22	394 to 418	-23.080000	(24) (75.00%) (79.17%)
sja-miR-125	AY815736.1	CNUS0000095743.1	Sjc_0003710 Sjp_0003710: Cysteine-rich hydrophobic domain 2 protein (BrX-like translocated in leukemia), putative, mRNA	86.000000	1 to 22	213 to 237	-21.040001	(24) (75.00%) (75.00%)
sja-miR-125	AY814994.1	CNUS0000096596.1	Sjc_0012890 Sjp_0012890: cco-2; Cytochrome C Oxidase [EC:1.9.3.1]; ko:K02264 cytochrome c oxidase subunit Va, putative, mRNA	95.000000	3 to 22	209 to 232	-21.450001	(23) (78.26%) (82.61%)
sja-miR-125	FSA001-P00029-H18	CNUS0000098687.1	Sjc_0034900 Sjp_0034900: MVK; mevalonate kinase (mevalonic aciduria) [EC:2.7.1.36]; ko:K00869 mevalonate kinase, putative, mRNA	92.000000	2 to 22	31 to 53	-21.410000	(22) (68.18%) (81.82%)
sja-miR-125	FSE_195_82_B11	CNUS0000101343.1	Sjc_0063230 Sjp_0063230: Four and a half LIM domains protein 2 (FHL-2) (Skeletal muscle LIM-protein 3) (SLIM 3), putative, mRNA	109.000000	1 to 22	377 to 398	-23.660000	(21) (85.71%) (90.48%)
sja-miR-125	FSE001-P00004-O20	CNUS0000096439.1	Sjc_0011240 Sjp_0011240: IPR006025 Peptidase M, neutral zinc metallopeptidases, zinc-binding site,domain-containing protein, mRNA	85.000000	3 to 21	336 to 355	-21.570000	(19) (78.95%) (84.21%)
sja-miR-125	FSE001-P00011-M18	CNUS0000097733.1	Sjc_0024890 Sjp_0024890: Syntaxin-binding protein 1 (Unc-18 homolog) (Unc-18A) (Unc-18-1) (N-Sec1) (rbSec1) (p67), putative, mRNA	98.000000	1 to 22	253 to 277	-21.420000	(24) (79.17%) (79.17%)
sja-miR-125	FSA001-P00002-C03	CNUS0000102120.1	Sjc_0071520 Sjp_0071520: trans-hexaprenyltranstransferase [EC:2.5.1.30]; ko:K00805 heptaprenyl diphosphate synthase, putative, mRNA	93.000000	1 to 22	387 to 412	-20.040001	(26) (69.23%) (73.08%)
sja-miR-125	AY815587.1	CNUS0000101629.1	Sjc_0066330 Sjp_0066330: Tether containing UBX domain for GLUT4 (Alveolar soft part sarcoma chromosome region candidate 1 homolog), putative, mRNA	102.000000	1 to 21	560 to 583	-20.930000	(23) (73.91%) (82.61%)
sja-miR-125	AY815787.1	CNUS0000101428.1	Sjc_0064150 Sjp_0064150: Smpd2; sphingomyelin phosphodiesterase 2, neutral [EC:3.1.4.12]; ko:K01117 sphingomyelin phosphodiesterase, putative, mRNA	98.000000	2 to 22	216 to 236	-20.850000	(20) (80.00%) (85.00%)
sja-miR-125	FSA001-P00005-P04	CNUS0000097979.1	Sjc_0027450 Sjp_0027450: Mitochondrial fission 1 protein (Fis1 homolog) (Tetratricopeptide repeat protein 11) (TPR repeat protein 11), putative, mRNA	87.000000	1 to 20	21 to 48	-25.219999	(27) (55.56%) (66.67%)
sja-miR-125	FSE_112_33_A05	CNUS0000098471.1	Sjc_0032620 Sjp_0032620: Forkhead box protein K2 (Interleukin enhancer-binding factor 1) (Cellular transcription factor ILF-1) (FOXK1), putative, mRNA	109.000000	1 to 22	286 to 306	-21.070000	(21) (80.95%) (80.95%)
sja-miR-125	FSE001-P00015-C24	CNUS0000099308.1	Sjc_0041520 Sjp_0041520: MGC139161; similar to DnaJ (Hsp40) homolog, subfamily C, member 2; ko:K09522 DnaJ homolog, subfamily C, member 2, putative, mRNA	104.000000	1 to 22	441 to 467	-22.059999	(26) (69.23%) (69.23%)
sja-miR-125	FSE001-P00016-N04	CNUS0000095905.1	Sjc_0005480 Sjp_0005480: Gpd1; glycerol-3-phosphate dehydrogenase 1 (soluble) [EC:1.1.1.8]; ko:K00006 glycerol-3-phosphate dehydrogenase (NAD+), putative, mRNA	96.000000	2 to 20	43 to 61	-20.160000	(18) (83.33%) (88.89%)
sja-miR-125	FSE001-P00005-E21	CNUS0000098379.1	Sjc_0031650 Sjp_0031650: Aldh18a1; aldehyde dehydrogenase 18 family, member A1 [EC:2.7.2.11 1.2.1.41]; ko:K00147 glutamate-5-semialdehyde dehydrogenase, putative, mRNA	105.000000	3 to 22	131 to 149	-21.760000	(19) (78.95%) (84.21%)
sja-miR-125	FSA_084_24_H03	CNUS0000097975.1	Sjc_0027410 Sjp_0027410: LOC475897; similar to Mitochondrial processing peptidase beta subunit, mitochondrial precursor (Beta-MPP) (P-52) [EC:3.4.24.64]; ko:K01412 mitochondrial processing peptidase, putative, mRNA	96.000000	1 to 22	61 to 82	-25.260000	(22) (81.82%) (81.82%)
sja-miR-125	FSE_067_07_G01	CNUS0000100171.1	Sjc_0050710 Sjp_0050710: ALAAT2 (ALANINE AMINOTRANSFERASE 2); 1-aminocyclopropane-1-carboxylate synthase/ alanine transaminase/ transferase, transferring nitrogenous groups [EC:2.6.1.2]; ko:K00814 alanine transaminase, putative, mRNA	98.000000	1 to 22	12 to 34	-20.870001	(22) (81.82%) (81.82%)
sja-miR-125	FSA_089_43_C06	CNUS0000101067.1	Sjc_0060240 Sjp_0060240: Beta-1,4-galactosyltransferase 4 (EC 2.4.1.-) (Beta-1,4-GalTase 4) (Beta4Gal-T4) (b4Gal-T4) (UDP-galactose:beta-N-acetylglucosamine beta-1,4-galactosyltransferase 4) (UDP-Gal:beta-GlcNAc beta-1,4-galactosyltransferase 4) [Includes: N-acetyllactosamine synthase (EC 2.4.1.90) (Nal synthetase); Beta-N-acetylglucosaminyl-glycolipid beta-1,4-galactosyltransferase (EC 2.4.1.-)]…	80.000000	3 to 22	41 to 63	-21.120001	(22) (77.27%) (77.27%)
sja-miR-1732	FSA001-P00024-O12	CNUS0000097149.1	Sjc_0018770 Sjp_0018770: Tropomyosin, putative, mRNA	68.000000	2 to 21	394 to 415	-21.379999	(21) (71.43%) (80.95%)
sja-miR-1732	FSE001-P00033-K01	CNUS0000096404.1	Sjc_0010870 Sjp_0010870: Protein FAM46C, putative, mRNA	100.000000	2 to 19	1041 to 1060	-25.240000	(19) (84.21%) (84.21%)
sja-miR-1732	FSE001-P00033-K19	CNUS0000095404.1	Sjc_0000130 Sjp_0000130: Histone H1-delta, putative, mRNA	84.000000	3 to 21	244 to 266	-21.080000	(22) (63.64%) (77.27%)
sja-miR-1732	AY814432.1	CNUS0000102464.1	Sjc_0075180 Sjp_0075180: WD repeat protein 82, putative, mRNA	90.000000	1 to 21	108 to 131	-22.200001	(23) (73.91%) (78.26%)
sja-miR-1732	FSE001-P00004-B06	CNUS0000102925.1	Sjc_0080050 Sjp_0080050: Tropomyosin-2 (TMII), putative, mRNA	78.000000	2 to 21	152 to 171	-23.400000	(20) (80.00%) (80.00%)
sja-miR-1732	AY814131.1	CNUS0000103056.1	Sjc_0081400 Sjp_0081400: Golgin subfamily A member 7, putative, mRNA	95.000000	1 to 21	268 to 288	-23.879999	(20) (80.00%) (80.00%)
sja-miR-1732	AY813418.1	CNUS0000098698.1	Sjc_0035010 Sjp_0035010: Uncharacterized protein CG7816, putative, mRNA	96.000000	3 to 21	69 to 86	-22.160000	(18) (83.33%) (88.89%)
sja-miR-1732	FSE001-P00001-F10	CNUS0000098167.1	Sjc_0029410 Sjp_0029410: Smad nuclear-interacting protein 1, putative, mRNA	74.000000	2 to 21	258 to 279	-21.469999	(22) (77.27%) (77.27%)
sja-miR-1732	FSE_043_01_A01	CNUS0000102715.1	Sjc_0077810 Sjp_0077810: CUL3; cullin 3; ko:K03869 cullin 3, putative, mRNA	75.000000	4 to 21	318 to 337	-20.959999	(19) (73.68%) (78.95%)
sja-miR-1732	FSE_087_54_F07	CNUS0000096557.1	Sjc_0012480 Sjp_0012480: Armadillo repeat-containing protein 6, putative, mRNA	82.000000	2 to 21	25 to 45	-20.309999	(20) (70.00%) (80.00%)
sja-miR-1732	FSE001-P00013-G01	CNUS0000095657.1	Sjc_0002810 Sjp_0002810: Protein translation factor SUI1 homolog, putative, mRNA	95.000000	2 to 21	413 to 431	-20.889999	(19) (84.21%) (84.21%)
sja-miR-1732	AY813479.1	CNUS0000097029.1	Sjc_0017490 Sjp_0017490: EH domain-containing protein 1 (mPAST1), putative, mRNA	97.000000	1 to 21	256 to 278	-21.549999	(22) (68.18%) (77.27%)
sja-miR-1732	AY223400.1	CNUS0000097674.1	Sjc_0024300 Sjp_0024300: Uncharacterized protein C2orf29 homolog, putative, mRNA	93.000000	2 to 20	110 to 130	-21.350000	(20) (80.00%) (85.00%)
sja-miR-1732	FSE_120_18_B03	CNUS0000099696.1	Sjc_0045710 Sjp_0045710: Uncharacterized protein C4orf14 homolog, putative, mRNA	58.000000	2 to 19	933 to 949	-21.549999	(17) (76.47%) (76.47%)
sja-miR-1732	FSE001-P00031-B08	CNUS0000102468.1	Sjc_0075220 Sjp_0075220: Tektin-2 (Testicular tektin) (Tektin-t), putative, mRNA	97.000000	1 to 21	149 to 168	-20.990000	(20) (80.00%) (85.00%)
sja-miR-1732	FSE001-P00009-E20	CNUS0000099364.1	Sjc_0042160 Sjp_0042160: Stromal interaction molecule 1 precursor, putative, mRNA	71.000000	1 to 21	1099 to 1124	-20.930000	(25) (64.00%) (72.00%)
sja-miR-1732	FSE001-P00022-A05	CNUS0000099644.1	Sjc_0045170 Sjp_0045170: Uncharacterized protein C1orf149 homolog, putative, mRNA	99.000000	3 to 20	662 to 680	-21.400000	(18) (77.78%) (88.89%)
sja-miR-1732	FSE001-P00023-L22	CNUS0000096091.1	Sjc_0007440 Sjp_0007440: IPR001568 Ribonuclease T2,domain-containing protein, mRNA	80.000000	2 to 21	953 to 970	-20.600000	(19) (78.95%) (84.21%)
sja-miR-1732	AY813954.1	CNUS0000099999.1	Sjc_0048880 Sjp_0048880: TLC domain-containing protein 1 precursor, putative, mRNA	67.000000	2 to 21	234 to 256	-20.620001	(22) (72.73%) (77.27%)
sja-miR-1732	AY814764.1	CNUS0000101136.1	Sjc_0060980 Sjp_0060980: Dynactin subunit 5 (Dynactin subunit p25), putative, mRNA	90.000000	2 to 20	10 to 30	-20.520000	(20) (85.00%) (85.00%)
sja-miR-1732	FSE001-P00032-F13	CNUS0000097424.1	Sjc_0021680 Sjp_0021680: Casein kinase II subunit beta (CK II beta), putative, mRNA	77.000000	4 to 21	160 to 176	-21.100000	(17) (82.35%) (88.24%)
sja-miR-1732	FSE_038_39_G05	CNUS0000102604.1	Sjc_0076640 Sjp_0076640: WD and tetratricopeptide repeats protein 1, putative, mRNA	96.000000	1 to 21	362 to 384	-21.820000	(22) (81.82%) (86.36%)
sja-miR-1732	FSE001-P00033-M09	CNUS0000095513.1	Sjc_0001280 Sjp_0001280: Integrin beta-1-binding protein 2 (Melusin), putative, mRNA	76.000000	2 to 20	99 to 122	-24.480000	(23) (73.91%) (73.91%)
sja-miR-1732	AY812080.1	CNUS0000095868.1	Sjc_0005060 Sjp_0005060: IPR001810 Cyclin-like F-box,domain-containing protein, mRNA	78.000000	1 to 20	801 to 819	-20.209999	(19) (73.68%) (78.95%)
sja-miR-1732	AY813555.1	CNUS0000099738.1	Sjc_0046180 Sjp_0046180: Translocation-associated membrane protein 1, putative, mRNA	69.000000	2 to 21	72 to 92	-20.620001	(20) (70.00%) (75.00%)
sja-miR-1732	AY223412.1	CNUS0000100918.1	Sjc_0058670 Sjp_0058670: BolA family protein; ko:K05527 BolA protein, putative, mRNA	74.000000	2 to 21	4 to 26	-21.540001	(23) (69.57%) (69.57%)
sja-miR-1732	FSA001-P00010-C21	CNUS0000097790.1	Sjc_0025490 Sjp_0025490: Putative aminopeptidase W07G4.4 (EC 3.4.11.-), putative, mRNA	91.000000	2 to 21	478 to 502	-23.290001	(24) (70.83%) (75.00%)
sja-miR-1732	FSE001-P00016-D08	CNUS0000102430.1	Sjc_0074810 Sjp_0074810: Zinc finger CDGSH domain-containing protein 1, putative, mRNA	85.000000	4 to 21	106 to 124	-20.469999	(18) (77.78%) (83.33%)
sja-miR-1732	FSE001-P00026-F09	CNUS0000098897.1	Sjc_0037160 Sjp_0037160: Asparagine-rich protein (Ag319) (ARP) (Fragment), putative, mRNA	86.000000	2 to 21	1137 to 1156	-21.049999	(20) (75.00%) (80.00%)
sja-miR-1732	AY223232.1	CNUS0000099825.1	Sjc_0047060 Sjp_0047060: Tegument antigen (I(H)A) (Antigen SmA22.6) (A12), putative, mRNA	70.000000	3 to 20	431 to 447	-20.080000	(17) (70.59%) (76.47%)
sja-miR-1732	FSE_099_95_G12	CNUS0000097651.1	Sjc_0024050 Sjp_0024050: Alpha-adducin (Erythrocyte adducin subunit alpha), putative, mRNA	69.000000	4 to 21	970 to 985	-21.520000	(17) (76.47%) (82.35%)
sja-miR-1732	AY815733.1	CNUS0000102852.1	Sjc_0079270 Sjp_0079270: IPR002048 Calcium-binding EF-hand,domain-containing protein, mRNA	86.000000	4 to 20	13 to 35	-20.430000	(22) (72.73%) (72.73%)
sja-miR-1732	AY810643.1	CNUS0000097663.1	Sjc_0024170 Sjp_0024170: Nucleolar protein 12 (Nucleolar protein of 25 kDa), putative, mRNA	75.000000	1 to 20	509 to 533	-20.719999	(24) (66.67%) (66.67%)
sja-miR-1732	AY809231.1	CNUS0000097932.1	Sjc_0026960 Sjp_0026960: Neurogenic locus notch homolog protein 1 precursor, putative, mRNA	70.000000	2 to 21	72 to 92	-21.100000	(21) (76.19%) (76.19%)
sja-miR-1732	FSE001-P00035-B12	CNUS0000098003.1	Sjc_0027710 Sjp_0027710: Heterogeneous nuclear ribonucleoprotein L (hnRNP L), putative, mRNA	82.000000	2 to 21	244 to 272	-21.690001	(28) (53.57%) (60.71%)
sja-miR-1732	FSE001-P00004-E14	CNUS0000098711.1	Sjc_0035140 Sjp_0035140: Protein FAM62B (Extended synaptotagmin-2) (Chr2Syt), putative, mRNA	102.000000	2 to 21	160 to 180	-23.660000	(20) (80.00%) (90.00%)
sja-miR-1732	FSE001-P00024-H20	CNUS0000097542.1	Sjc_0022930 Sjp_0022930: Pre-mRNA 3'-end-processing factor FIP1 (FIP1-like 1), putative, mRNA	65.000000	2 to 20	41 to 60	-20.290001	(20) (70.00%) (75.00%)
sja-miR-1732	FSE_133_95_G12	CNUS0000097919.1	Sjc_0026810 Sjp_0026810: Eukaryotic translation initiation factor 2A (eIF-2A), putative, mRNA	67.000000	3 to 20	31 to 49	-20.610001	(18) (72.22%) (72.22%)
sja-miR-1732	FSE_205_32_H04	CNUS0000099992.1	Sjc_0048810 Sjp_0048810: Potassium voltage-gated channel protein Shaw (Shaw2), putative, mRNA	101.000000	4 to 21	57 to 75	-26.780001	(18) (83.33%) (88.89%)
sja-miR-1732	FSE001-P00033-E02	CNUS0000101326.1	Sjc_0063050 Sjp_0063050: Mitochondrial 28S ribosomal protein S2 (S2mt) (MRP-S2), putative, mRNA	100.000000	1 to 21	188 to 207	-20.730000	(20) (85.00%) (85.00%)
sja-miR-1732	AY811926.1	CNUS0000102214.1	Sjc_0072530 Sjp_0072530: Probable splicing factor, arginine/serine-rich 7 (p54), putative, mRNA	77.000000	2 to 19	101 to 120	-20.430000	(19) (73.68%) (78.95%)
sja-miR-1732	AY814137.1	CNUS0000095973.1	Sjc_0006190 Sjp_0006190: LOC489733; similar to nin one binding protein; ko:K07060, putative, mRNA	98.000000	1 to 21	204 to 223	-22.959999	(21) (76.19%) (80.95%)
sja-miR-1732	FSA001-P00015-N14	CNUS0000098969.1	Sjc_0037930 Sjp_0037930: Heterogeneous nuclear ribonucleoprotein U-like protein 1, putative, mRNA	85.000000	1 to 21	779 to 799	-21.290001	(20) (75.00%) (75.00%)
sja-miR-1732	FSE_053_47_G06	CNUS0000099874.1	Sjc_0047570 Sjp_0047570: CG12082 [EC:3.1.2.15]; ko:K01072 ubiquitin thiolesterase, putative, mRNA	83.000000	2 to 21	293 to 314	-20.260000	(21) (71.43%) (76.19%)
sja-miR-1732	FSE001-P00001-K02	CNUS0000097553.1	Sjc_0023050 Sjp_0023050: Putative ATP-dependent RNA helicase T26G10.1 (EC 3.6.1.-), putative, mRNA	83.000000	4 to 21	576 to 592	-21.510000	(17) (82.35%) (82.35%)
sja-miR-1732	FSE001-P00014-G17	CNUS0000100929.1	Sjc_0058780 Sjp_0058780: ATPsyn-b; ATP synthase, subunit b; ko:K01549 ATP synthase, putative, mRNA	89.000000	3 to 20	25 to 41	-21.809999	(17) (88.24%) (88.24%)
sja-miR-1732	FSE001-P00011-C23	CNUS0000102003.1	Sjc_0070290 Sjp_0070290: H34C03.2 [EC:3.1.2.15]; ko:K01072 ubiquitin thiolesterase, putative, mRNA	104.000000	4 to 21	64 to 82	-21.049999	(18) (77.78%) (88.89%)
sja-miR-1732	FSA001-P00031-G08	CNUS0000100909.1	Sjc_0058570 Sjp_0058570: Ankyrin repeat and zinc finger domain-containing protein 1, putative, mRNA	83.000000	2 to 20	495 to 513	-20.070000	(19) (73.68%) (84.21%)
sja-miR-1732	FSA001-P00025-L14	CNUS0000102923.1	Sjc_0080030 Sjp_0080030: RAD21; RAD21 homolog; ko:K06670 cohesin complex subunit SCC1, putative, mRNA	84.000000	2 to 21	520 to 541	-24.610001	(21) (76.19%) (76.19%)
sja-miR-1732	FSE_195_63_G08	CNUS0000096639.1	Sjc_0013350 Sjp_0013350: phr; photorepair; ko:K01669 deoxyribodipyrimidine photo-lyase, putative, mRNA	79.000000	1 to 21	764 to 785	-21.770000	(22) (77.27%) (81.82%)
sja-miR-1732	AY813548.1	CNUS0000100964.1	Sjc_0059170 Sjp_0059170: CG14211 [EC:3.1.3.16 3.1.3.48]; ko:K01090 protein phosphatase, putative, mRNA	98.000000	2 to 21	97 to 117	-20.120001	(20) (75.00%) (85.00%)
sja-miR-1732	AY814699.1	CNUS0000097269.1	Sjc_0020040 Sjp_0020040: SAP30-binding protein (Transcriptional regulator protein HCNGP), putative, mRNA	76.000000	2 to 19	848 to 869	-21.559999	(21) (76.19%) (76.19%)
sja-miR-1732	AY223154.1	CNUS0000097332.1	Sjc_0020710 Sjp_0020710: Heterogeneous nuclear ribonucleoprotein A2 homolog 1 (hnRNP A2(A)), putative, mRNA	74.000000	1 to 21	20 to 45	-21.480000	(25) (68.00%) (72.00%)
sja-miR-1732	FSE001-P00022-G18	CNUS0000103029.1	Sjc_0081110 Sjp_0081110: phosphatase; T23F11.1 [EC:3.1.3.16]; ko:K01090 protein phosphatase, putative, mRNA	73.000000	1 to 21	182 to 204	-20.330000	(22) (68.18%) (77.27%)
sja-miR-1732	AY815588.1	CNUS0000100507.1	Sjc_0054250 Sjp_0054250: Polyadenylate-binding protein 1 (Poly(A)-binding protein 1) (PABP 1), putative, mRNA	88.000000	2 to 20	42 to 62	-22.480000	(20) (75.00%) (85.00%)
sja-miR-1732	FSE_055_81_A11	CNUS0000101695.1	Sjc_0067040 Sjp_0067040: F-box-like/WD repeat protein TBL1X (Transducin beta-like 1X protein), putative, mRNA	94.000000	2 to 21	138 to 158	-24.340000	(20) (75.00%) (75.00%)
sja-miR-1732	AY814391.1	CNUS0000100848.1	Sjc_0057910 Sjp_0057910: Protein enabled homolog (NPC-derived proline-rich protein 1) (NDPP-1), putative, mRNA	77.000000	1 to 20	71 to 92	-20.379999	(21) (66.67%) (76.19%)
sja-miR-1732	FSA001-P00008-G22	CNUS0000102094.1	Sjc_0071240 Sjp_0071240: NOG1; Nucleolar G-protein 1; LPG15w (working nomenclature); ko:K06943, putative, mRNA	97.000000	1 to 21	795 to 812	-24.959999	(20) (75.00%) (80.00%)
sja-miR-1732	FSE001-P00019-E01	CNUS0000102556.1	Sjc_0076120 Sjp_0076120: Charged multivesicular body protein 5 (Chromatin-modifying protein 5), putative, mRNA	71.000000	1 to 21	161 to 186	-20.930000	(25) (64.00%) (72.00%)
sja-miR-1732	FSE001-P00014-J16	CNUS0000099860.1	Sjc_0047430 Sjp_0047430: IPR011009 Protein kinase-like,IPR000719 Protein kinase,domain-containing protein, mRNA	98.000000	1 to 20	364 to 382	-21.639999	(19) (84.21%) (84.21%)
sja-miR-1732	FSA001-P00026-B01	CNUS0000100076.1	Sjc_0049680 Sjp_0049680: Oscp; Oligomycin sensitivity-conferring protein; ko:K01549 ATP synthase, putative, mRNA	96.000000	1 to 21	17 to 36	-23.180000	(20) (80.00%) (85.00%)
sja-miR-1732	FSE001-P00020-M14	CNUS0000102330.1	Sjc_0073760 Sjp_0073760: Import inner membrane translocase subunit TIM44, mitochondrial precursor, putative, mRNA	89.000000	4 to 19	468 to 483	-20.240000	(15) (80.00%) (86.67%)
sja-miR-1732	FSA001-P00010-E03	CNUS0000101910.1	Sjc_0069310 Sjp_0069310: MGC89305; MGC89305 protein; ko:K02981 small subunit ribosomal protein S2e, putative, mRNA	70.000000	1 to 21	290 to 314	-20.459999	(24) (75.00%) (79.17%)
sja-miR-1732	AY813329.1	CNUS0000100192.1	Sjc_0050940 Sjp_0050940: Ankyrin repeat domain-containing protein 49 (Fetal globin-inducing factor), putative, mRNA	78.000000	1 to 19	282 to 300	-20.570000	(19) (78.95%) (84.21%)
sja-miR-1732	AY813244.1	CNUS0000096037.1	Sjc_0006860 Sjp_0006860: Protein C20orf11 homolog (Two-hybrid associated protein 1 with RanBPM) (Twa1), putative, mRNA	102.000000	2 to 20	41 to 62	-21.430000	(21) (61.90%) (80.95%)
sja-miR-1732	FSE001-P00005-E08	CNUS0000099954.1	Sjc_0048390 Sjp_0048390: Fragile X mental retardation protein 1 homolog (Protein FMR-1) (FMRP) (mFmr1p), putative, mRNA	77.000000	2 to 21	372 to 394	-21.090000	(22) (72.73%) (77.27%)
sja-miR-1732	FSA001-P00027-G14	CNUS0000102038.1	Sjc_0070660 Sjp_0070660: stet; stem cell tumor [EC:3.4.21.105]; ko:K02857 rhomboid-related protein 1/2/3, putative, mRNA	83.000000	2 to 20	555 to 574	-21.870001	(19) (78.95%) (84.21%)
sja-miR-1732	FSE_201_78_F10	CNUS0000098144.1	Sjc_0029170 Sjp_0029170: Epsin-2 (EPS-15-interacting protein 2) (Intersectin-EH-binding protein 2) (Ibp2), putative, mRNA	74.000000	2 to 21	4 to 25	-24.799999	(21) (71.43%) (71.43%)
sja-miR-1732	AY809783.1	CNUS0000095460.1	Sjc_0000730 Sjp_0000730: T-complex protein 1 subunit gamma (TCP-1-gamma) (CCT-gamma) (Matricin) (mTRiC-P5), putative, mRNA	94.000000	2 to 21	74 to 94	-20.820000	(21) (80.95%) (80.95%)
sja-miR-1732	FSA_111_42_B06	CNUS0000102500.1	Sjc_0075550 Sjp_0075550: Atlastin-1 (GTP-binding protein 3) (Guanine nucleotide-binding protein 3) (GBP-3), putative, mRNA	98.000000	3 to 21	478 to 501	-20.360001	(23) (73.91%) (78.26%)
sja-miR-1732	FSE_080_47_G06	CNUS0000098340.1	Sjc_0031230 Sjp_0031230: LOC475093; similar to TatD DNase domain containing 1; ko:K03424 Mg-dependent DNase, putative, mRNA	87.000000	1 to 21	749 to 768	-23.830000	(20) (85.00%) (85.00%)
sja-miR-1732	FSE001-P00008-H11	CNUS0000101982.1	Sjc_0070070 Sjp_0070070: nitrophenylphosphatase; F44E7.2 [EC:3.1.3.41]; ko:K01101 4-nitrophenyl phosphatase, putative, mRNA	79.000000	4 to 21	79 to 98	-20.900000	(19) (78.95%) (84.21%)
sja-miR-1732	AY816103.1	CNUS0000101373.1	Sjc_0063550 Sjp_0063550: gst-3; Glutathione S-Transferase [EC:2.5.1.18]; ko:K00799 glutathione S-transferase, putative, mRNA	102.000000	1 to 21	202 to 226	-25.440001	(24) (70.83%) (75.00%)
sja-miR-1732	FSA001-P00019-P15	CNUS0000095923.1	Sjc_0005660 Sjp_0005660: Rps4x; ribosomal protein S4, X-linked; ko:K02987 small subunit ribosomal protein S4e, putative, mRNA	69.000000	4 to 21	190 to 205	-21.290001	(18) (72.22%) (72.22%)
sja-miR-1732	AY814219.1	CNUS0000097377.1	Sjc_0021180 Sjp_0021180: TXNRD1; thioredoxin reductase 1 [EC:1.8.1.9]; ko:K00384 thioredoxin reductase (NADPH), putative, mRNA	96.000000	1 to 21	139 to 160	-25.879999	(22) (77.27%) (81.82%)
sja-miR-1732	AY814436.1	CNUS0000099406.1	Sjc_0042590 Sjp_0042590: Mitochondrial precursor proteins import receptor (Translocase of outer membrane TOM70), putative, mRNA	90.000000	1 to 21	16 to 35	-20.650000	(20) (80.00%) (85.00%)
sja-miR-1732	FSE001-P00021-G03	CNUS0000095944.1	Sjc_0005880 Sjp_0005880: eRF1; eukaryotic release factor 1; ko:K03265 peptide chain release factor eRF subunit 1, putative, mRNA	70.000000	4 to 21	27 to 46	-20.090000	(19) (84.21%) (84.21%)
sja-miR-1732	FSE001-P00021-E11	CNUS0000099261.1	Sjc_0041020 Sjp_0041020: Pal; Peptidyl--hydroxyglycine--amidating lyase; ko:K00504 peptidylglycine monooxygenase, putative, mRNA	91.000000	3 to 21	261 to 278	-20.620001	(18) (72.22%) (83.33%)
sja-miR-1732	FSE001-P00002-I24	CNUS0000095767.1	Sjc_0003970 Sjp_0003970: Uncharacterized protein C11orf73 homolog (Lethal gene on chromosome 7 Rinchik 6 protein), putative, mRNA	84.000000	2 to 21	351 to 370	-20.389999	(20) (75.00%) (80.00%)
sja-miR-1732	FSE001-P00033-N10	CNUS0000101349.1	Sjc_0063290 Sjp_0063290: Small nuclear ribonucleoprotein Sm D1 (snRNP core protein D1) (Sm-D1) (Sm-D autoantigen), putative, mRNA	83.000000	2 to 21	361 to 382	-20.520000	(21) (76.19%) (80.95%)
sja-miR-1732	FSE_216_82_B11	CNUS0000101539.1	Sjc_0065390 Sjp_0065390: YTH domain-containing protein 1 (Putative splicing factor YT521) (RA301-binding protein), putative, mRNA	52.000000	2 to 21	84 to 102	-20.309999	(20) (75.00%) (75.00%)
sja-miR-1732	AY815963.1	CNUS0000099279.1	Sjc_0041210 Sjp_0041210: Small nuclear ribonucleoprotein-associated protein B (snRNP-B) (Sm protein B) (Sm-B) (SmB), putative, mRNA	91.000000	2 to 21	55 to 77	-23.650000	(22) (77.27%) (81.82%)
sja-miR-1732	FSE001-P00031-E07	CNUS0000098827.1	Sjc_0036440 Sjp_0036440: Transmembrane emp24 domain-containing protein 2 precursor (Membrane protein p24A) (RNP21.4), putative, mRNA	85.000000	4 to 21	515 to 533	-20.469999	(18) (77.78%) (83.33%)
sja-miR-1732	FSE001-P00013-P21	CNUS0000099884.1	Sjc_0047680 Sjp_0047680: Transmembrane serine protease 8 precursor (EC 3.4.21.-) (Distal intestinal serine protease), putative, mRNA	69.000000	3 to 20	488 to 509	-21.620001	(21) (76.19%) (76.19%)
sja-miR-1732	FSA001-P00006-P03	CNUS0000103134.1	Sjc_0082240 Sjp_0082240: MGC85306; MGC85306 protein [EC:3.6.3.14]; ko:K02134 F-type H+-transporting ATPase delta chain, putative, mRNA	64.000000	3 to 21	425 to 444	-20.309999	(19) (73.68%) (78.95%)
sja-miR-1732	FSE_184_10_B02	CNUS0000095758.1	Sjc_0003870 Sjp_0003870: Fbxl20; F-box and leucine-rich repeat protein 20; ko:K03875 S-phase kinase-associated protein 2, putative, mRNA	84.000000	2 to 21	550 to 580	-24.270000	(30) (60.00%) (60.00%)
sja-miR-1732	FSE_220_75_C10	CNUS0000102912.1	Sjc_0079910 Sjp_0079910: Cleavage stimulation factor 77 kDa subunit (CSTF 77 kDa subunit) (CF-1 77 kDa subunit) (CstF-77), putative, mRNA	91.000000	2 to 21	653 to 671	-21.400000	(19) (78.95%) (84.21%)
sja-miR-1732	FSE001-P00002-N17	CNUS0000097277.1	Sjc_0020120 Sjp_0020120: Potassium voltage-gated channel subfamily D member 2 (Voltage-gated potassium channel subunit Kv4.2), putative, mRNA	83.000000	2 to 20	826 to 844	-21.700001	(18) (72.22%) (77.78%)
sja-miR-1732	AY815109.1	CNUS0000098556.1	Sjc_0033520 Sjp_0033520: COQ3; coenzyme Q3 homolog, methyltransferase ; ko:K00591 hexaprenyldihydroxybenzoate methyltransferase, putative, mRNA	67.000000	1 to 21	119 to 141	-20.490000	(23) (65.22%) (73.91%)
sja-miR-1732	FSE001-P00010-I09	CNUS0000098664.1	Sjc_0034660 Sjp_0034660: ATP-binding cassette sub-family G member 1 (White protein homolog) (ATP-binding cassette transporter 8), putative, mRNA	79.000000	2 to 21	1725 to 1744	-22.490000	(20) (80.00%) (85.00%)
sja-miR-1732	FSA001-P00020-D04	CNUS0000098130.1	Sjc_0029020 Sjp_0029020: Queuine tRNA-ribosyltransferase (EC 2.4.2.29) (tRNA-guanine transglycosylase) (Guanine insertion enzyme), putative, mRNA	83.000000	2 to 21	344 to 366	-20.930000	(22) (77.27%) (81.82%)
sja-miR-1732	FSA_100_16_H02	CNUS0000102567.1	Sjc_0076230 Sjp_0076230: Hematopoietic lineage cell-specific protein (Hematopoietic cell-specific LYN substrate 1) (LckBP1) (p75), putative, mRNA	67.000000	2 to 20	501 to 523	-20.219999	(22) (68.18%) (72.73%)
sja-miR-1732	FSE001-P00018-F22	CNUS0000102944.1	Sjc_0080250 Sjp_0080250: COP9 signalosome complex subunit 3 (Signalosome subunit 3) (SGN3) (JAB1-containing signalosome subunit 3), putative, mRNA	71.000000	1 to 21	91 to 116	-20.930000	(25) (64.00%) (72.00%)
sja-miR-1732	FSE001-P00007-L16	CNUS0000095525.1	Sjc_0001400 Sjp_0001400: LOC491913; similar to cold shock domain protein A; ko:K03704 cold shock protein (beta-ribbon, CspA family), putative, mRNA	75.000000	4 to 21	209 to 228	-22.049999	(20) (75.00%) (80.00%)
sja-miR-1732	AY814011.1	CNUS0000102078.1	Sjc_0071080 Sjp_0071080: Vamp8; vesicle-associated membrane protein 8; ko:K08512 vesicle-associated membrane protein 8 (endobrevin), putative, mRNA	90.000000	2 to 21	171 to 189	-20.980000	(20) (85.00%) (85.00%)
sja-miR-1732	AY813156.1	CNUS0000101316.1	Sjc_0062950 Sjp_0062950: Synaptosomal-associated protein 25 (SNAP-25) (Synaptosomal-associated 25 kDa protein) (Super protein) (SUP), putative, mRNA	81.000000	2 to 21	161 to 178	-21.090000	(19) (68.42%) (84.21%)
sja-miR-1732	FSE001-P00015-C24	CNUS0000099308.1	Sjc_0041520 Sjp_0041520: MGC139161; similar to DnaJ (Hsp40) homolog, subfamily C, member 2; ko:K09522 DnaJ homolog, subfamily C, member 2, putative, mRNA	93.000000	2 to 21	1025 to 1046	-20.530001	(21) (76.19%) (80.95%)
sja-miR-1732	FSE001-P00001-I18	CNUS0000095595.1	Sjc_0002160 Sjp_0002160: Rab proteins geranylgeranyltransferase component A 2 (Rab escort protein 2) (REP-2) (Choroideraemia-like protein), putative, mRNA	79.000000	2 to 21	541 to 562	-20.180000	(21) (76.19%) (80.95%)
sja-miR-1732	AY815097.1	CNUS0000102868.1	Sjc_0079460 Sjp_0079460: snRNA-activating protein complex subunit 3 (SNAPc subunit 3) (Small nuclear RNA-activating complex polypeptide 3), putative, mRNA	79.000000	1 to 19	98 to 116	-22.200001	(19) (78.95%) (78.95%)
sja-miR-1732	AY815650.1	CNUS0000102426.1	Sjc_0074760 Sjp_0074760: Eukaryotic translation initiation factor 4H (eIF-4H) (Williams-Beuren syndrome chromosome region 1 protein homolog), putative, mRNA	90.000000	3 to 20	271 to 288	-21.790001	(18) (83.33%) (83.33%)
sja-miR-1732	FSA001-P00019-M07	CNUS0000100731.1	Sjc_0056670 Sjp_0056670: hmg-coa-r; 3-hydroxy-3-methylglutaryl CoA reductase [EC:1.1.1.34]; ko:K00021 3-hydroxy-3-methylglutaryl-CoA reductase, putative, mRNA	92.000000	4 to 21	57 to 73	-21.950001	(17) (76.47%) (88.24%)
sja-miR-1732	FSE001-P00030-C16	CNUS0000100928.1	Sjc_0058770 Sjp_0058770: nme2l; non-metastatic cells 2-like, protein (NM23B) expressed in [EC:2.7.4.6]; ko:K00940 nucleoside-diphosphate kinase, putative, mRNA	87.000000	1 to 21	287 to 310	-21.879999	(23) (65.22%) (73.91%)
sja-miR-1732	AY814058.1	CNUS0000100509.1	Sjc_0054280 Sjp_0054280: eef1a2-prov; eukaryotic translation elongation factor 1 alpha 2 [EC:3.6.5.3]; ko:K03231 elongation factor EF-1 alpha subunit, putative, mRNA	85.000000	2 to 21	432 to 452	-20.620001	(21) (80.95%) (80.95%)
sja-miR-1732	FSE001-P00005-C24	CNUS0000101509.1	Sjc_0065060 Sjp_0065060: Qprt; quinolinate phosphoribosyltransferase [EC:2.4.2.19]; ko:K00767 nicotinate-nucleotide pyrophosphorylase (carboxylating), putative, mRNA	78.000000	2 to 21	221 to 248	-20.070000	(27) (66.67%) (66.67%)
sja-miR-1732	FSE001-P00004-F13	CNUS0000099298.1	Sjc_0041400 Sjp_0041400: Shc1; src homology 2 domain-containing transforming protein C1; ko:K06279 src homology 2 domain-containing transforming protein C, putative, mRNA	101.000000	1 to 21	19 to 41	-22.129999	(22) (77.27%) (77.27%)
sja-miR-1732	FSE001-P00008-N13	CNUS0000102844.1	Sjc_0079190 Sjp_0079190: GTP binding / translation elongation factor/ translation factor, nucleic acid binding [EC:3.6.5.3]; ko:K03234 elongation factor EF-2, putative, mRNA	86.000000	1 to 21	242 to 264	-22.959999	(22) (68.18%) (81.82%)
sja-miR-1732	AY223375.1	CNUS0000098696.1	Sjc_0034990 Sjp_0034990: Dual specificity mitogen-activated protein kinase kinase 6 (EC 2.7.12.2) (MAP kinase kinase 6) (MAPKK 6) (MAPK/ERK kinase 6) (SAPKK3), putative, mRNA	83.000000	4 to 21	240 to 259	-24.299999	(19) (78.95%) (84.21%)
sja-miR-1732	FSA_103_87_G11	CNUS0000101611.1	Sjc_0066150 Sjp_0066150: Myosin-7 (Myosin heavy chain 7) (Myosin heavy chain, cardiac muscle beta isoform) (MyHC-beta) (Myosin heavy chain slow isoform) (MyHC-slow), putative, mRNA	91.000000	2 to 21	234 to 258	-20.620001	(24) (70.83%) (75.00%)
sja-miR-1732	FSA001-P00016-C04	CNUS0000101553.1	Sjc_0065540 Sjp_0065540: Probable E3 ubiquitin-protein ligase HERC5 (EC 6.3.2.-) (HECT domain and RCC1-like domain-containing protein 5) (Cyclin-E-binding protein 1), putative, mRNA	70.000000	2 to 19	248 to 265	-21.420000	(18) (77.78%) (88.89%)
sja-miR-1732	AY814709.1	CNUS0000100005.1	Sjc_0048940 Sjp_0048940: Large neutral amino acids transporter small subunit 1 (L-type amino acid transporter 1) (4F2 light chain) (4F2 LC) (4F2LC) (LAT1 light chain), putative, mRNA	75.000000	2 to 19	396 to 415	-20.209999	(20) (70.00%) (75.00%)
sja-miR-1732	FSE001-P00001-M05	CNUS0000102046.1	Sjc_0070750 Sjp_0070750: LOC479248; similar to protein phosphatase 3 (formerly 2B), catalytic subunit, beta isoform (calcineurin A beta); ko:K01090 protein phosphatase, putative, mRNA	78.000000	2 to 19	1342 to 1362	-20.400000	(20) (70.00%) (80.00%)
sja-miR-1732	FSE_160_41_A06	CNUS0000103082.1	Sjc_0081670 Sjp_0081670: Cell division cycle and apoptosis regulator protein 1 (Cell cycle and apoptosis regulatory protein 1) (CARP-1) (Death inducer with SAP domain), putative, mRNA	94.000000	1 to 20	679 to 697	-20.610001	(19) (78.95%) (84.21%)
sja-miR-1732	FSE001-P00010-E06	CNUS0000096124.1	Sjc_0007770 Sjp_0007770: LIM and senescent cell antigen-like-containing domain protein 2 (Particularly interesting new Cys-His protein 2) (PINCH-2) (LIM-like protein 2), putative, mRNA	83.000000	2 to 19	5 to 22	-21.010000	(17) (70.59%) (88.24%)
sja-miR-1732	FSE001-P00015-B06	CNUS0000099848.1	Sjc_0047310 Sjp_0047310: Nucleolar phosphoprotein p130 (Nucleolar 130 kDa protein) (140 kDa nucleolar phosphoprotein) (Nopp140) (Nucleolar and coiled-body phosphoprotein 1), putative, mRNA	98.000000	2 to 19	532 to 549	-21.209999	(17) (82.35%) (94.12%)
sja-miR-1732	AY223402.1	CNUS0000100945.1	Sjc_0058940 Sjp_0058940: Survival of motor neuron-related-splicing factor 30 (SMN-related protein) (30 kDa splicing factor SMNrp) (Survival motor neuron domain-containing protein 1), putative, mRNA	70.000000	2 to 21	449 to 470	-23.100000	(21) (71.43%) (71.43%)
sja-miR-1732	FSE_162_60_D08	CNUS0000098771.1	Sjc_0035790 Sjp_0035790: Protein tyrosine phosphatase type IVA protein 3 (EC 3.1.3.48) (Protein-tyrosine phosphatase 4a3) (Protein-tyrosine phosphatase of regenerating liver 3) (PRL-3), putative, mRNA	80.000000	2 to 21	936 to 957	-20.139999	(21) (76.19%) (76.19%)
sja-miR-1732	AY814217.1	CNUS0000095605.1	Sjc_0002260 Sjp_0002260: sdha-prov; succinate dehydrogenase complex, subunit A, flavoprotein (Fp) [EC:1.3.5.1]; ko:K00234 succinate dehydrogenase (ubiquinone) flavoprotein subunit precursor, putative, mRNA	91.000000	1 to 20	66 to 87	-24.290001	(21) (76.19%) (85.71%)
sja-miR-1732	FSA001-P00018-L23	CNUS0000098672.1	Sjc_0034750 Sjp_0034750: Solute carrier organic anion transporter family member 5A1 (Solute carrier family 21 member 15) (Organic anion transporter polypeptide-related protein 4) (OATP-RP4) (OATPRP4), putative, mRNA	93.000000	1 to 21	228 to 247	-21.600000	(20) (80.00%) (80.00%)
sja-miR-1732	FSE_166_37_E05	CNUS0000099024.1	Sjc_0038520 Sjp_0038520: Exosome component 10 (Polymyositis/scleroderma autoantigen 2) (Autoantigen PM/Scl 2) (Polymyositis/scleroderma autoantigen 100 kDa) (PM/Scl-100) (P100 polymyositis-scleroderma overlap syndrome-associated autoantigen), putative, mRNA	87.000000	2 to 21	36 to 54	-20.910000	(19) (78.95%) (84.21%)
sja-miR-1732	AY812786.1	CNUS0000097621.1	Sjc_0023750 Sjp_0023750: Lysosomal protective protein precursor (EC 3.4.16.5) (Cathepsin A) (Carboxypeptidase C) (Protective protein for beta-galactosidase) [Contains: Lysosomal protective protein 32 kDa chain; Lysosomal protective protein 20 kDa chain], putative, mRNA	86.000000	1 to 20	516 to 539	-21.980000	(23) (69.57%) (73.91%)
sja-miR-1732	FSE001-P00015-N01	CNUS0000095687.1	Sjc_0003120 Sjp_0003120: FUS-interacting serine-arginine-rich protein 1 (TLS-associated protein with Ser-Arg repeats) (TLS-associated protein with SR repeats) (TASR) (TLS-associated serine-arginine protein) (TLS-associated SR protein) (Neural-specific SR protein) (Neural-salient serine/arginine-rich protein), putative, mRNA	65.000000	3 to 21	785 to 806	-21.280001	(21) (80.95%) (80.95%)
sja-miR-2a	FSA001-P00027-N08	CNUS0000102792.1	Sjc_0078660 Sjp_0078660: Histone H1B, putative, mRNA	98.000000	4 to 24	156 to 176	-20.379999	(20) (65.00%) (85.00%)
sja-miR-2a	FSE001-P00033-K01	CNUS0000096404.1	Sjc_0010870 Sjp_0010870: Protein FAM46C, putative, mRNA	77.000000	1 to 25	1786 to 1809	-20.129999	(25) (64.00%) (80.00%)
sja-miR-2a	FSA001-P00021-N16	CNUS0000097462.1	Sjc_0022060 Sjp_0022060: Protein FAM98A, putative, mRNA	75.000000	2 to 23	332 to 354	-20.190001	(22) (68.18%) (81.82%)
sja-miR-2a	AY813569.1	CNUS0000101651.1	Sjc_0066560 Sjp_0066560: Calmodulin (CaM), putative, mRNA	98.000000	1 to 25	156 to 186	-20.400000	(30) (63.33%) (73.33%)
sja-miR-2a	FSA001-P00022-A06	CNUS0000096212.1	Sjc_0008760 Sjp_0008760: Zinc finger protein 782, putative, mRNA	75.000000	2 to 25	203 to 233	-20.030001	(30) (60.00%) (70.00%)
sja-miR-2a	FSE_040_17_A03	CNUS0000096922.1	Sjc_0016350 Sjp_0016350: Homeobox protein ceh-18, putative, mRNA	109.000000	4 to 25	1 to 22	-20.910000	(22) (72.73%) (86.36%)
sja-miR-2a	AY915877.1	CNUS0000100266.1	Sjc_0051720 Sjp_0051720: Transmembrane protein 49, putative, mRNA	88.000000	2 to 25	64 to 87	-20.110001	(24) (66.67%) (79.17%)
sja-miR-2a	FSE001-P00018-I14	CNUS0000102610.1	Sjc_0076710 Sjp_0076710: Ras-related protein Rab-3, putative, mRNA	96.000000	4 to 25	1112 to 1133	-21.139999	(23) (73.91%) (82.61%)
sja-miR-2a	AY223274.1	CNUS0000095592.1	Sjc_0002130 Sjp_0002130: SelT-like protein precursor, putative, mRNA	72.000000	1 to 23	204 to 234	-21.530001	(30) (60.00%) (63.33%)
sja-miR-2a	AY814348.1	CNUS0000100491.1	Sjc_0054090 Sjp_0054090: Bud site selection protein 20, putative, mRNA	90.000000	1 to 25	66 to 88	-22.520000	(24) (79.17%) (79.17%)
sja-miR-2a	FSE_090_55_G07	CNUS0000101541.1	Sjc_0065410 Sjp_0065410: RING finger protein 13 (C-RZF), putative, mRNA	81.000000	1 to 25	551 to 582	-21.100000	(31) (51.61%) (70.97%)
sja-miR-2a	FSE001-P00030-H22	CNUS0000095837.1	Sjc_0004700 Sjp_0004700: mRNA turnover protein 4 homolog, putative, mRNA	84.000000	1 to 25	179 to 216	-20.309999	(37) (56.76%) (59.46%)
sja-miR-2a	AY814903.1	CNUS0000099087.1	Sjc_0039190 Sjp_0039190: Uncharacterized protein YHR009C, putative, mRNA	91.000000	1 to 24	226 to 253	-20.309999	(27) (59.26%) (81.48%)
sja-miR-2a	FSE_171_37_E05	CNUS0000101312.1	Sjc_0062910 Sjp_0062910: Dopamine D2-like receptor (DD2R), putative, mRNA	88.000000	1 to 25	124 to 145	-20.090000	(24) (70.83%) (75.00%)
sja-miR-2a	AY808639.1	CNUS0000102050.1	Sjc_0070790 Sjp_0070790: IPR002110 Ankyrin,domain-containing protein, mRNA	74.000000	3 to 25	282 to 305	-20.760000	(24) (75.00%) (79.17%)
sja-miR-2a	FSE001-P00035-O10	CNUS0000097934.1	Sjc_0026980 Sjp_0026980: Solute carrier family 25 member 44, putative, mRNA	97.000000	1 to 25	118 to 142	-22.350000	(25) (72.00%) (84.00%)
sja-miR-2a	FSE_177_64_H08	CNUS0000095579.1	Sjc_0001970 Sjp_0001970: Ubiquitin-fold modifier 1 precursor, putative, mRNA	91.000000	1 to 25	4 to 30	-21.500000	(27) (62.96%) (70.37%)
sja-miR-2a	AY815728.1	CNUS0000097728.1	Sjc_0024840 Sjp_0024840: Transmembrane protein 41A precursor, putative, mRNA	107.000000	1 to 25	296 to 321	-24.600000	(25) (72.00%) (80.00%)
sja-miR-2a	FSA001-P00015-C11	CNUS0000099486.1	Sjc_0043460 Sjp_0043460: Cathepsin C precursor (EC 3.4.22.-), putative, mRNA	104.000000	2 to 25	188 to 211	-25.010000	(24) (79.17%) (83.33%)
sja-miR-2a	FSA001-P00024-F23	CNUS0000102657.1	Sjc_0077190 Sjp_0077190: Transportin-2 (Karyopherin beta-2b), putative, mRNA	96.000000	2 to 25	1274 to 1297	-23.070000	(23) (60.87%) (78.26%)
sja-miR-2a	FSA001-P00021-P07	CNUS0000099265.1	Sjc_0041060 Sjp_0041060: Microtubule-associated protein futsch, putative, mRNA	108.000000	1 to 25	1507 to 1535	-24.860001	(28) (75.00%) (78.57%)
sja-miR-2a	FSE001-P00015-C10	CNUS0000099923.1	Sjc_0048080 Sjp_0048080: Splicing factor, arginine/serine-rich 7, putative, mRNA	91.000000	1 to 25	40 to 70	-22.410000	(30) (66.67%) (66.67%)
sja-miR-2a	AY223297.1	CNUS0000100286.1	Sjc_0051930 Sjp_0051930: Uncharacterized protein C8orf32 homolog, putative, mRNA	52.000000	1 to 23	245 to 268	-20.080000	(23) (60.87%) (65.22%)
sja-miR-2a	AY816081.1	CNUS0000100720.1	Sjc_0056560 Sjp_0056560: Innexin unc-9 (Uncoordinated protein 9), putative, mRNA	97.000000	1 to 24	163 to 188	-21.639999	(25) (72.00%) (80.00%)
sja-miR-2a	FSE001-P00009-E20	CNUS0000099364.1	Sjc_0042160 Sjp_0042160: Stromal interaction molecule 1 precursor, putative, mRNA	95.000000	1 to 25	1660 to 1694	-24.600000	(34) (64.71%) (70.59%)
sja-miR-2a	FSE001-P00022-A05	CNUS0000099644.1	Sjc_0045170 Sjp_0045170: Uncharacterized protein C1orf149 homolog, putative, mRNA	96.000000	1 to 25	288 to 311	-22.100000	(25) (72.00%) (76.00%)
sja-miR-2a	FSE001-P00011-K18	CNUS0000103000.1	Sjc_0080820 Sjp_0080820: Uncharacterized protein C20orf72 homolog, putative, mRNA	70.000000	1 to 25	74 to 104	-22.570000	(30) (56.67%) (73.33%)
sja-miR-2a	AY815313.1	CNUS0000095576.1	Sjc_0001940 Sjp_0001940: DNA replication complex GINS protein PSF2, putative, mRNA	71.000000	4 to 25	52 to 81	-20.950001	(29) (62.07%) (65.52%)
sja-miR-2a	FSE001-P00023-L22	CNUS0000096091.1	Sjc_0007440 Sjp_0007440: IPR001568 Ribonuclease T2,domain-containing protein, mRNA	79.000000	2 to 24	172 to 197	-21.370001	(25) (72.00%) (76.00%)
sja-miR-2a	FSE001-P00019-N01	CNUS0000100732.1	Sjc_0056680 Sjp_0056680: calr; calreticulin; ko:K08057 calreticulin, putative, mRNA	97.000000	1 to 23	45 to 67	-21.650000	(22) (63.64%) (81.82%)
sja-miR-2a	FSE_038_39_G05	CNUS0000102604.1	Sjc_0076640 Sjp_0076640: WD and tetratricopeptide repeats protein 1, putative, mRNA	113.000000	4 to 25	1621 to 1640	-21.360001	(21) (76.19%) (85.71%)
sja-miR-2a	AY813416.1	CNUS0000096931.1	Sjc_0016440 Sjp_0016440: Ethanolamine kinase 1 (EC 2.7.1.82) (EKI 1), putative, mRNA	103.000000	3 to 25	14 to 37	-20.730000	(24) (79.17%) (83.33%)
sja-miR-2a	FSE001-P00008-I11	CNUS0000100010.1	Sjc_0049010 Sjp_0049010: Translation machinery-associated protein 46, putative, mRNA	90.000000	1 to 25	227 to 249	-21.120001	(24) (70.83%) (83.33%)
sja-miR-2a	AY815996.1	CNUS0000102961.1	Sjc_0080420 Sjp_0080420: Dynein light chain LC6, flagellar outer arm, putative, mRNA	97.000000	2 to 25	758 to 781	-20.920000	(25) (68.00%) (80.00%)
sja-miR-2a	FSE001-P00032-F21	CNUS0000102968.1	Sjc_0080500 Sjp_0080500: IPR012989 SEP,IPR001012 UBX,domain-containing protein, mRNA	83.000000	1 to 25	2 to 25	-25.490000	(25) (68.00%) (80.00%)
sja-miR-2a	AY813334.1	CNUS0000096341.1	Sjc_0010200 Sjp_0010200: Methyltransferase-like protein 5 (EC 2.1.1.-), putative, mRNA	89.000000	1 to 25	189 to 214	-20.110001	(26) (65.38%) (76.92%)
sja-miR-2a	FSE001-P00016-D08	CNUS0000102430.1	Sjc_0074810 Sjp_0074810: Zinc finger CDGSH domain-containing protein 1, putative, mRNA	106.000000	2 to 25	53 to 79	-27.660000	(26) (69.23%) (76.92%)
sja-miR-2a	FSA001-P00023-J19	CNUS0000098920.1	Sjc_0037400 Sjp_0037400: AMME syndrome candidate gene 1 protein homolog, putative, mRNA	79.000000	4 to 25	468 to 489	-23.610001	(22) (77.27%) (81.82%)
sja-miR-2a	FSA001-P00016-D09	CNUS0000099227.1	Sjc_0040660 Sjp_0040660: Rho-related GTP-binding protein RhoB precursor, putative, mRNA	93.000000	1 to 25	151 to 174	-22.660000	(25) (68.00%) (76.00%)
sja-miR-2a	AF519183.1	CNUS0000100234.1	Sjc_0051400 Sjp_0051400: IPR000782 Beta-Ig-H3/fasciclin,domain-containing protein, mRNA	111.000000	1 to 25	149 to 176	-21.370001	(27) (74.07%) (74.07%)
sja-miR-2a	AY814023.1	CNUS0000102211.1	Sjc_0072500 Sjp_0072500: Conserved oligomeric Golgi complex component 6, putative, mRNA	111.000000	3 to 25	499 to 525	-21.420000	(26) (69.23%) (76.92%)
sja-miR-2a	FSA_048_81_A11	CNUS0000097507.1	Sjc_0022530 Sjp_0022530: Inhibitor of growth protein 3 (p47ING3 protein), putative, mRNA	94.000000	1 to 24	168 to 191	-22.570000	(25) (72.00%) (76.00%)
sja-miR-2a	AY915242.1	CNUS0000097662.1	Sjc_0024160 Sjp_0024160: IPR001965 Zinc finger, PHD-type,domain-containing protein, mRNA	68.000000	1 to 25	700 to 728	-20.670000	(29) (55.17%) (65.52%)
sja-miR-2a	FSE_178_91_C12	CNUS0000095730.1	Sjc_0003560 Sjp_0003560: Argk; Arginine kinase; ko:K00934 arginine kinase, putative, mRNA	91.000000	4 to 25	225 to 247	-20.299999	(22) (68.18%) (81.82%)
sja-miR-2a	AY915086.1	CNUS0000099904.1	Sjc_0047880 Sjp_0047880: SPRY domain-containing SOCS box protein 3 (SSB-3), putative, mRNA	89.000000	3 to 25	338 to 364	-20.770000	(26) (61.54%) (76.92%)
sja-miR-2a	FSE_139_41_A06	CNUS0000099507.1	Sjc_0043690 Sjp_0043690: RING finger protein 113A (Zinc finger protein 183), putative, mRNA	94.000000	1 to 24	286 to 310	-20.870001	(24) (66.67%) (79.17%)
sja-miR-2a	AY813676.1	CNUS0000100899.1	Sjc_0058470 Sjp_0058470: 25 kDa integral membrane protein (Sj25) (Sj25/TM4), putative, mRNA	84.000000	4 to 23	160 to 178	-21.459999	(19) (73.68%) (84.21%)
sja-miR-2a	AY813529.1	CNUS0000102525.1	Sjc_0075810 Sjp_0075810: IPR013026 Tetratricopeptide region,domain-containing protein, mRNA	98.000000	1 to 25	370 to 397	-20.660000	(27) (59.26%) (77.78%)
sja-miR-2a	FSE_078_61_E08	CNUS0000102881.1	Sjc_0079590 Sjp_0079590: Signal recognition particle 54 kDa protein (SRP54), putative, mRNA	88.000000	1 to 25	966 to 988	-21.700001	(24) (75.00%) (79.17%)
sja-miR-2a	FSE001-P00004-E14	CNUS0000098711.1	Sjc_0035140 Sjp_0035140: Protein FAM62B (Extended synaptotagmin-2) (Chr2Syt), putative, mRNA	87.000000	3 to 24	351 to 367	-21.299999	(21) (71.43%) (71.43%)
sja-miR-2a	FSE001-P00027-K15	CNUS0000099572.1	Sjc_0044400 Sjp_0044400: Ankyrin repeat and MYND domain-containing protein 2, putative, mRNA	93.000000	4 to 25	6 to 30	-20.940001	(24) (62.50%) (75.00%)
sja-miR-2a	FSE001-P00002-H18	CNUS0000101614.1	Sjc_0066180 Sjp_0066180: RNA-binding protein 4 (RNA-binding motif protein 4), putative, mRNA	117.000000	1 to 25	186 to 213	-29.250000	(28) (78.57%) (82.14%)
sja-miR-2a	FSE_036_14_F02	CNUS0000095769.1	Sjc_0003990 Sjp_0003990: DnaJ homolog dnj-2 precursor (DnaJ domain protein 2), putative, mRNA	104.000000	2 to 25	205 to 228	-21.910000	(24) (79.17%) (83.33%)
sja-miR-2a	FSE_056_64_H08	CNUS0000097477.1	Sjc_0022210 Sjp_0022210: Pre-rRNA-processing protein ESF1 (18S rRNA factor 1), putative, mRNA	94.000000	3 to 25	146 to 171	-20.070000	(25) (76.00%) (80.00%)
sja-miR-2a	FSE_205_32_H04	CNUS0000099992.1	Sjc_0048810 Sjp_0048810: Potassium voltage-gated channel protein Shaw (Shaw2), putative, mRNA	80.000000	1 to 25	455 to 477	-21.620001	(25) (72.00%) (76.00%)
sja-miR-2a	AY813904.1	CNUS0000099498.1	Sjc_0043580 Sjp_0043580: WD repeat protein 68 (WD repeat protein An11 homolog), putative, mRNA	93.000000	1 to 25	134 to 157	-20.270000	(24) (70.83%) (70.83%)
sja-miR-2a	FSE_164_96_H12	CNUS0000099719.1	Sjc_0045990 Sjp_0045990: Endothelin-converting enzyme 1 (EC 3.4.24.71) (ECE-1), putative, mRNA	79.000000	1 to 23	1275 to 1297	-20.980000	(23) (69.57%) (82.61%)
sja-miR-2a	AY810366.1	CNUS0000100101.1	Sjc_0049940 Sjp_0049940: POM1, putative [EC:2.7.7.7]; ko:K00961 DNA polymerase, putative, mRNA	93.000000	1 to 25	253 to 280	-21.230000	(28) (64.29%) (71.43%)
sja-miR-2a	AY814005.1	CNUS0000100145.1	Sjc_0050450 Sjp_0050450: CycC; Cyclin C; ko:K00960 DNA-directed RNA polymerase, putative, mRNA	88.000000	3 to 25	358 to 383	-24.070000	(25) (68.00%) (80.00%)
sja-miR-2a	FSE001-P00024-E02	CNUS0000101564.1	Sjc_0065660 Sjp_0065660: Small ubiquitin-related modifier 2 precursor (SUMO-2), putative, mRNA	97.000000	2 to 23	21 to 43	-20.360001	(23) (65.22%) (73.91%)
sja-miR-2a	FSE001-P00033-E02	CNUS0000101326.1	Sjc_0063050 Sjp_0063050: Mitochondrial 28S ribosomal protein S2 (S2mt) (MRP-S2), putative, mRNA	83.000000	2 to 23	300 to 319	-22.559999	(21) (76.19%) (85.71%)
sja-miR-2a	FSE001-P00033-C24	CNUS0000101461.1	Sjc_0064510 Sjp_0064510: Vacuolar protein sorting-associated protein 28 homolog, putative, mRNA	76.000000	4 to 25	485 to 509	-21.950001	(24) (66.67%) (75.00%)
sja-miR-2a	FSE_127_79_G10	CNUS0000101871.1	Sjc_0068880 Sjp_0068880: Cysteine-rich with EGF-like domain protein 1 precursor, putative, mRNA	88.000000	2 to 25	7 to 31	-20.860001	(24) (70.83%) (79.17%)
sja-miR-2a	FSE001-P00012-I11	CNUS0000095466.1	Sjc_0000790 Sjp_0000790: CG3800; ko:K09250 cellular nucleic acid-binding protein, putative, mRNA	87.000000	4 to 23	114 to 134	-21.510000	(21) (76.19%) (80.95%)
sja-miR-2a	FSE_128_14_F02	CNUS0000095728.1	Sjc_0003540 Sjp_0003540: arginine kinase [EC:2.7.3.3]; ko:K00934 arginine kinase, putative, mRNA	89.000000	3 to 24	310 to 335	-21.100000	(25) (68.00%) (76.00%)
sja-miR-2a	FSA001-P00007-E08	CNUS0000099285.1	Sjc_0041270 Sjp_0041270: IPR002475 BCL2-like apoptosis inhibitor,domain-containing protein, mRNA	90.000000	1 to 23	478 to 499	-20.160000	(22) (68.18%) (77.27%)
sja-miR-2a	AY813489.1	CNUS0000097049.1	Sjc_0017700 Sjp_0017700: IPR013926 Kinase binding protein CGI-121,domain-containing protein, mRNA	108.000000	4 to 25	296 to 317	-22.600000	(21) (76.19%) (85.71%)
sja-miR-2a	FSE_053_47_G06	CNUS0000099874.1	Sjc_0047570 Sjp_0047570: CG12082 [EC:3.1.2.15]; ko:K01072 ubiquitin thiolesterase, putative, mRNA	100.000000	1 to 25	1748 to 1777	-20.500000	(29) (68.97%) (72.41%)
sja-miR-2a	FSE001-P00002-P06	CNUS0000097361.1	Sjc_0021010 Sjp_0021010: zgc:101585 [EC:3.6.1.43]; ko:K07252 dolichyldiphosphatase, putative, mRNA	100.000000	4 to 25	334 to 360	-20.430000	(26) (69.23%) (76.92%)
sja-miR-2a	FSE001-P00024-D18	CNUS0000097624.1	Sjc_0023780 Sjp_0023780: Mitochondrial 39S ribosomal protein L49 (L49mt) (MRP-L49), putative, mRNA	94.000000	1 to 23	804 to 825	-20.040001	(24) (66.67%) (75.00%)
sja-miR-2a	AY812789.1	CNUS0000100505.1	Sjc_0054230 Sjp_0054230: ENO1; enolase 1, (alpha) [EC:4.2.1.11]; ko:K01689 enolase, putative, mRNA	101.000000	1 to 24	640 to 664	-20.490000	(26) (61.54%) (76.92%)
sja-miR-2a	FSE_169_85_E11	CNUS0000101523.1	Sjc_0065200 Sjp_0065200: Pfk; Phosphofructokinase; ko:K00850 6-phosphofructokinase, putative, mRNA	90.000000	1 to 25	201 to 229	-22.590000	(28) (71.43%) (75.00%)
sja-miR-2a	FSE001-P00018-N22	CNUS0000100125.1	Sjc_0050230 Sjp_0050230: Probable ATPase inhibitor B0546.1, mitochondrial precursor, putative, mRNA	83.000000	1 to 23	29 to 52	-20.459999	(23) (69.57%) (78.26%)
sja-miR-2a	FSA001-P00031-G08	CNUS0000100909.1	Sjc_0058570 Sjp_0058570: Ankyrin repeat and zinc finger domain-containing protein 1, putative, mRNA	105.000000	1 to 25	1602 to 1627	-20.629999	(25) (60.00%) (84.00%)
sja-miR-2a	AY814719.1	CNUS0000098841.1	Sjc_0036580 Sjp_0036580: BET1; BET1 homolog ; ko:K08504 blocked early in transport 1, putative, mRNA	88.000000	4 to 24	75 to 100	-20.790001	(25) (68.00%) (68.00%)
sja-miR-2a	AY812036.1	CNUS0000102458.1	Sjc_0075120 Sjp_0075120: Intraflagellar transport 122 homolog (WD repeat protein 10), putative, mRNA	74.000000	1 to 25	26 to 53	-23.879999	(28) (64.29%) (75.00%)
sja-miR-2a	AY810946.1	CNUS0000099056.1	Sjc_0038850 Sjp_0038850: IPR006162 Phosphopantetheine attachment site,domain-containing protein, mRNA	110.000000	1 to 25	198 to 221	-25.230000	(24) (83.33%) (83.33%)
sja-miR-2a	FSE_042_51_C07	CNUS0000099633.1	Sjc_0045050 Sjp_0045050: rnf2; ring finger protein 2 [EC:6.3.2.-]; ko:K01932 E6.3.2.-, putative, mRNA	80.000000	3 to 25	1 to 30	-20.040001	(29) (65.52%) (68.97%)
sja-miR-2a	FSE001-P00012-J20	CNUS0000098848.1	Sjc_0036650 Sjp_0036650: Mitochondrial import inner membrane translocase subunit Tim10, putative, mRNA	76.000000	1 to 25	83 to 113	-20.620001	(32) (62.50%) (65.62%)
sja-miR-2a	AY810326.1	CNUS0000100841.1	Sjc_0057840 Sjp_0057840: Ubiquilin-4 (Ataxin-1 ubiquitin-like-interacting protein A1U), putative, mRNA	68.000000	4 to 25	138 to 159	-22.809999	(21) (57.14%) (66.67%)
sja-miR-2a	FSE_183_30_F04	CNUS0000096653.1	Sjc_0013490 Sjp_0013490: P2X purinoceptor 4 (ATP receptor) (P2X4) (Purinergic receptor), putative, mRNA	84.000000	3 to 25	189 to 212	-21.990000	(23) (73.91%) (78.26%)
sja-miR-2a	AY815527.1	CNUS0000097441.1	Sjc_0021850 Sjp_0021850: EXOSC7; exosome component 7 [EC:3.1.13.-]; ko:K01149 E3.1.13.-, putative, mRNA	81.000000	1 to 25	185 to 212	-20.430000	(27) (62.96%) (70.37%)
sja-miR-2a	AY220751.2	CNUS0000098769.1	Sjc_0035760 Sjp_0035760: zgc:92169; ko:K06268 protein phosphatase 3, regulatory subunit, putative, mRNA	86.000000	1 to 25	665 to 685	-24.790001	(24) (62.50%) (83.33%)
sja-miR-2a	FSE001-P00002-H04	CNUS0000101319.1	Sjc_0062980 Sjp_0062980: Endoplasmic reticulum-Golgi intermediate compartment protein 2, putative, mRNA	93.000000	1 to 25	42 to 65	-21.450001	(25) (68.00%) (76.00%)
sja-miR-2a	AY814699.1	CNUS0000097269.1	Sjc_0020040 Sjp_0020040: SAP30-binding protein (Transcriptional regulator protein HCNGP), putative, mRNA	93.000000	1 to 25	869 to 893	-23.690001	(25) (68.00%) (80.00%)
sja-miR-2a	FSE001-P00020-M02	CNUS0000100224.1	Sjc_0051280 Sjp_0051280: LOC494724; 5'-nucleotidase [EC:3.1.3.5]; ko:K01081 5'-nucleotidase, putative, mRNA	98.000000	1 to 25	278 to 309	-24.260000	(31) (67.74%) (77.42%)
sja-miR-2a	AY815003.1	CNUS0000100816.1	Sjc_0057590 Sjp_0057590: putative TyrA protein; ko:K07223 putative iron-dependent peroxidase, putative, mRNA	81.000000	3 to 25	219 to 241	-20.740000	(22) (59.09%) (77.27%)
sja-miR-2a	AY815102.1	CNUS0000096197.1	Sjc_0008580 Sjp_0008580: Magnesium-dependent phosphatase 1 (EC 3.1.3.-) (EC 3.1.3.48) (MDP-1), putative, mRNA	77.000000	3 to 25	232 to 254	-20.170000	(24) (66.67%) (75.00%)
sja-miR-2a	AY915303.1	CNUS0000096679.1	Sjc_0013760 Sjp_0013760: Isochorismatase domain-containing protein 2, mitochondrial precursor, putative, mRNA	108.000000	1 to 25	98 to 121	-20.389999	(24) (70.83%) (79.17%)
sja-miR-2a	AY815588.1	CNUS0000100507.1	Sjc_0054250 Sjp_0054250: Polyadenylate-binding protein 1 (Poly(A)-binding protein 1) (PABP 1), putative, mRNA	82.000000	1 to 25	37 to 66	-21.379999	(29) (58.62%) (68.97%)
sja-miR-2a	FSE_055_81_A11	CNUS0000101695.1	Sjc_0067040 Sjp_0067040: F-box-like/WD repeat protein TBL1X (Transducin beta-like 1X protein), putative, mRNA	93.000000	1 to 24	2387 to 2409	-24.139999	(24) (75.00%) (79.17%)
sja-miR-2a	FSA_088_88_H11	CNUS0000099309.1	Sjc_0041530 Sjp_0041530: GPI-anchored membrane protein 1 (GPI-anchored protein p137) (p137GPI), putative, mRNA	97.000000	1 to 25	173 to 196	-21.059999	(25) (64.00%) (84.00%)
sja-miR-2a	AY815188.1	CNUS0000096814.1	Sjc_0015190 Sjp_0015190: ubc-12; UBiquitin Conjugating enzyme [EC:6.3.2.19]; ko:K01931 E6.3.2.19, putative, mRNA	87.000000	2 to 24	232 to 249	-20.820000	(22) (68.18%) (77.27%)
sja-miR-2a	AY811970.1	CNUS0000100790.1	Sjc_0057300 Sjp_0057300: Formin-like protein 1 (Leukocyte formin) (CLL-associated antigen KW-13), putative, mRNA	80.000000	3 to 25	392 to 418	-24.700001	(26) (65.38%) (76.92%)
sja-miR-2a	FSE_149_09_A02	CNUS0000101876.1	Sjc_0068940 Sjp_0068940: phy-2; Proline HYdroxylase [EC:1.14.11.2]; ko:K00472 prolyl 4-hydroxylase, putative, mRNA	89.000000	1 to 24	600 to 628	-22.830000	(28) (60.71%) (75.00%)
sja-miR-2a	FSE001-P00005-O15	CNUS0000101921.1	Sjc_0069420 Sjp_0069420: IPR001092 Basic helix-loop-helix dimerisation region bHLH,domain-containing protein, mRNA	104.000000	1 to 25	48 to 76	-23.770000	(29) (68.97%) (75.86%)
sja-miR-2a	AY813047.1	CNUS0000099473.1	Sjc_0043310 Sjp_0043310: Receptor expression-enhancing protein 6 (Polyposis locus protein 1-like 1), putative, mRNA	76.000000	4 to 25	141 to 170	-22.129999	(29) (65.52%) (72.41%)
sja-miR-2a	FSA001-P00003-F09	CNUS0000099444.1	Sjc_0042990 Sjp_0042990: Extracellular superoxide dismutase [Cu-Zn] precursor (EC 1.15.1.1) (EC-SOD), putative, mRNA	80.000000	1 to 24	2 to 32	-21.240000	(30) (60.00%) (63.33%)
sja-miR-2a	FSA001-P00012-O08	CNUS0000098176.1	Sjc_0029500 Sjp_0029500: Serine/threonine-protein phosphatase 2A regulatory subunit B'' subunit gamma, putative, mRNA	95.000000	4 to 23	59 to 82	-21.000000	(23) (73.91%) (78.26%)
sja-miR-2a	FSE001-P00004-P10	CNUS0000099909.1	Sjc_0047940 Sjp_0047940: AN1-type zinc finger protein 6 (Zinc finger A20 domain-containing protein 3), putative, mRNA	79.000000	1 to 23	552 to 576	-20.770000	(24) (66.67%) (75.00%)
sja-miR-2a	FSE_134_16_H02	CNUS0000101138.1	Sjc_0061000 Sjp_0061000: Y77E11A.6 [EC:2.7.7.6]; ko:K03019 DNA-directed RNA polymerase III subunit C11, putative, mRNA	114.000000	4 to 25	34 to 55	-22.459999	(22) (81.82%) (86.36%)
sja-miR-2a	FSE001-P00020-O15	CNUS0000102148.1	Sjc_0071810 Sjp_0071810: DHFR; dihydrofolate reductase [EC:1.5.1.3]; ko:K00287 dihydrofolate reductase, putative, mRNA	67.000000	3 to 24	96 to 129	-23.530001	(33) (60.61%) (60.61%)
sja-miR-2a	FSE001-P00009-A14	CNUS0000099233.1	Sjc_0040720 Sjp_0040720: MGC68529; ribosomal protein S12; ko:K02951 small subunit ribosomal protein S12e, putative, mRNA	79.000000	3 to 25	179 to 200	-20.410000	(22) (72.73%) (77.27%)
sja-miR-2a	AY814320.1	CNUS0000099558.1	Sjc_0044230 Sjp_0044230: Elongin-B; Elongin B; ko:K03873 transcription elongation factor B, polypeptide 2, putative, mRNA	109.000000	1 to 25	583 to 610	-25.090000	(27) (66.67%) (74.07%)
sja-miR-2a	FSE001-P00031-E15	CNUS0000100773.1	Sjc_0057110 Sjp_0057110: Charged multivesicular body protein 2a (Chromatin-modifying protein 2a) (CHMP2a), putative, mRNA	100.000000	3 to 25	125 to 146	-20.430000	(22) (68.18%) (77.27%)
sja-miR-2a	AY813449.1	CNUS0000101375.1	Sjc_0063570 Sjp_0063570: tRNA (guanine-N(1)-)-methyltransferase (EC 2.1.1.31) (tRNA methyltransferase 10), putative, mRNA	81.000000	2 to 25	81 to 118	-25.400000	(37) (56.76%) (59.46%)
sja-miR-2a	AY809783.1	CNUS0000095460.1	Sjc_0000730 Sjp_0000730: T-complex protein 1 subunit gamma (TCP-1-gamma) (CCT-gamma) (Matricin) (mTRiC-P5), putative, mRNA	105.000000	4 to 25	239 to 260	-20.650000	(22) (68.18%) (86.36%)
sja-miR-2a	FSE001-P00032-A20	CNUS0000096759.1	Sjc_0014620 Sjp_0014620: sod1; superoxide dismutase 1, soluble [EC:1.15.1.1]; ko:K00518 superoxide dismutase, putative, mRNA	72.000000	2 to 25	53 to 74	-20.370001	(23) (65.22%) (78.26%)
sja-miR-2a	AY816103.1	CNUS0000101373.1	Sjc_0063550 Sjp_0063550: gst-3; Glutathione S-Transferase [EC:2.5.1.18]; ko:K00799 glutathione S-transferase, putative, mRNA	97.000000	1 to 23	551 to 579	-23.549999	(28) (60.71%) (75.00%)
sja-miR-2a	AY813776.1	CNUS0000100158.1	Sjc_0050580 Sjp_0050580: LOC495283; hypothetical LOC495283 [EC:2.3.1.37]; ko:K00643 5-aminolevulinate synthase, putative, mRNA	105.000000	2 to 24	106 to 134	-27.639999	(28) (71.43%) (75.00%)
sja-miR-2a	AY814227.1	CNUS0000100795.1	Sjc_0057360 Sjp_0057360: mismatch repair ATPase MSH2 (MutS family); ko:K08735 DNA mismatch repair protein MSH2, putative, mRNA	101.000000	1 to 25	214 to 240	-21.030001	(26) (69.23%) (76.92%)
sja-miR-2a	AY815379.1	CNUS0000097691.1	Sjc_0024470 Sjp_0024470: Adprhl2; ADP-ribosylhydrolase like 2 [EC:3.2.-.-]; ko:K05521 ADP-ribosylglycohydrolase, putative, mRNA	95.000000	1 to 25	76 to 100	-20.850000	(24) (62.50%) (79.17%)
sja-miR-2a	FSA001-P00029-H18	CNUS0000098687.1	Sjc_0034900 Sjp_0034900: MVK; mevalonate kinase (mevalonic aciduria) [EC:2.7.1.36]; ko:K00869 mevalonate kinase, putative, mRNA	81.000000	2 to 25	4 to 34	-24.750000	(31) (54.84%) (64.52%)
sja-miR-2a	FSE_168_96_H12	CNUS0000099474.1	Sjc_0043320 Sjp_0043320: Secretory carrier-associated membrane protein 2 (Secretory carrier membrane protein 2), putative, mRNA	85.000000	3 to 25	593 to 620	-22.270000	(27) (59.26%) (74.07%)
sja-miR-2a	FSE_195_82_B11	CNUS0000101343.1	Sjc_0063230 Sjp_0063230: Four and a half LIM domains protein 2 (FHL-2) (Skeletal muscle LIM-protein 3) (SLIM 3), putative, mRNA	96.000000	1 to 25	1437 to 1465	-22.950001	(28) (60.71%) (78.57%)
sja-miR-2a	FSE_072_76_D10	CNUS0000097903.1	Sjc_0026630 Sjp_0026630: rhot1; ras homolog gene family, member T1; ko:K07870 Ras homolog gene family, member T1, putative, mRNA	103.000000	3 to 25	435 to 456	-21.100000	(22) (77.27%) (86.36%)
sja-miR-2a	FSE001-P00004-O20	CNUS0000096439.1	Sjc_0011240 Sjp_0011240: IPR006025 Peptidase M, neutral zinc metallopeptidases, zinc-binding site,domain-containing protein, mRNA	84.000000	3 to 24	467 to 496	-21.570000	(30) (56.67%) (66.67%)
sja-miR-2a	FSE001-P00011-M18	CNUS0000097733.1	Sjc_0024890 Sjp_0024890: Syntaxin-binding protein 1 (Unc-18 homolog) (Unc-18A) (Unc-18-1) (N-Sec1) (rbSec1) (p67), putative, mRNA	99.000000	1 to 24	2211 to 2240	-20.709999	(30) (70.00%) (70.00%)
sja-miR-2a	FSE_078_32_H04	CNUS0000097616.1	Sjc_0023700 Sjp_0023700: Hippocampus abundant transcript 1 protein (Putative tetracycline transporter-like protein), putative, mRNA	95.000000	1 to 25	595 to 618	-23.709999	(25) (68.00%) (84.00%)
sja-miR-2a	AY815963.1	CNUS0000099279.1	Sjc_0041210 Sjp_0041210: Small nuclear ribonucleoprotein-associated protein B (snRNP-B) (Sm protein B) (Sm-B) (SmB), putative, mRNA	83.000000	1 to 23	155 to 179	-20.650000	(24) (62.50%) (70.83%)
sja-miR-2a	FSE001-P00018-N04	CNUS0000102544.1	Sjc_0076000 Sjp_0076000: MGC79723; MGC79723 protein; ko:K03626 nascent polypeptide-associated complex subunit alpha, putative, mRNA	89.000000	1 to 24	27 to 49	-26.180000	(24) (75.00%) (83.33%)
sja-miR-2a	FSA001-P00033-B17	CNUS0000097974.1	Sjc_0027400 Sjp_0027400: LOC477046; similar to ribosomal protein L15; ko:K02877 large subunit ribosomal protein L15e, putative, mRNA	65.000000	1 to 25	170 to 204	-21.530001	(34) (55.88%) (55.88%)
sja-miR-2a	FSE001-P00031-E07	CNUS0000098827.1	Sjc_0036440 Sjp_0036440: Transmembrane emp24 domain-containing protein 2 precursor (Membrane protein p24A) (RNP21.4), putative, mRNA	106.000000	2 to 25	462 to 488	-27.660000	(26) (69.23%) (76.92%)
sja-miR-2a	FSE001-P00013-P21	CNUS0000099884.1	Sjc_0047680 Sjp_0047680: Transmembrane serine protease 8 precursor (EC 3.4.21.-) (Distal intestinal serine protease), putative, mRNA	97.000000	4 to 25	67 to 88	-20.870001	(22) (77.27%) (86.36%)
sja-miR-2a	FSE001-P00005-E07	CNUS0000102146.1	Sjc_0071790 Sjp_0071790: LOC610820; similar to ribosomal protein S13; ko:K02953 small subunit ribosomal protein S13e, putative, mRNA	78.000000	4 to 25	5 to 30	-21.480000	(25) (64.00%) (72.00%)
sja-miR-2a	FSE_190_46_F06	CNUS0000100709.1	Sjc_0056450 Sjp_0056450: LOC478828; similar to NCK-associated protein 1 isoform 2; ko:K05750 NCK-associated protein 1, putative, mRNA	85.000000	1 to 25	48 to 76	-20.900000	(28) (64.29%) (78.57%)
sja-miR-2a	AY812936.1	CNUS0000103180.1	Sjc_0082730 Sjp_0082730: LOC476387; similar to 40S ribosomal protein S9; ko:K02997 small subunit ribosomal protein S9e, putative, mRNA	97.000000	1 to 25	189 to 216	-22.540001	(27) (66.67%) (74.07%)
sja-miR-2a	AY815082.1	CNUS0000102427.1	Sjc_0074770 Sjp_0074770: Transmembrane 9 superfamily protein member 3 precursor (SM-11044-binding protein) (EP70-P-iso), putative, mRNA	112.000000	1 to 24	1216 to 1234	-20.889999	(23) (60.87%) (78.26%)
sja-miR-2a	FSE_220_75_C10	CNUS0000102912.1	Sjc_0079910 Sjp_0079910: Cleavage stimulation factor 77 kDa subunit (CSTF 77 kDa subunit) (CF-1 77 kDa subunit) (CstF-77), putative, mRNA	84.000000	2 to 25	454 to 476	-24.540001	(23) (78.26%) (78.26%)
sja-miR-2a	FSA001-P00016-G02	CNUS0000099428.1	Sjc_0042820 Sjp_0042820: LOC612944; similar to ADP-ribosylation factor-like 10C; ko:K07956 ADP-ribosylation factor-like 8B, putative, mRNA	81.000000	3 to 23	189 to 210	-20.280001	(21) (71.43%) (71.43%)
sja-miR-2a	FSE001-P00001-A13	CNUS0000095873.1	Sjc_0005120 Sjp_0005120: Splicing factor, arginine/serine-rich 2 (Splicing factor SC35) (SC-35) (Splicing component, 35 kDa), putative, mRNA	93.000000	2 to 23	281 to 310	-22.320000	(29) (55.17%) (72.41%)
sja-miR-2a	FSE001-P00028-I20	CNUS0000099721.1	Sjc_0046010 Sjp_0046010: LOC481620; similar to aldehyde dehydrogenase 1B1 precursor; ko:K00128 aldehyde dehydrogenase (NAD+), putative, mRNA	72.000000	1 to 25	179 to 208	-20.209999	(29) (55.17%) (72.41%)
sja-miR-2a	FSE_186_50_B07	CNUS0000101858.1	Sjc_0068750 Sjp_0068750: MBD2-interacting zinc finger protein (Methyl-CpG-binding protein 2-interacting zinc finger protein), putative, mRNA	86.000000	1 to 23	1872 to 1896	-21.700001	(24) (58.33%) (79.17%)
sja-miR-2a	FSE001-P00004-G06	CNUS0000098564.1	Sjc_0033610 Sjp_0033610: StAR-related lipid transfer protein 3 (StARD3) (START domain-containing protein 3) (MLN64-like protein), putative, mRNA	55.000000	1 to 23	253 to 272	-20.020000	(23) (60.87%) (73.91%)
sja-miR-2a	FSE_168_27_C04	CNUS0000101580.1	Sjc_0065820 Sjp_0065820: Ubiquitin-conjugating enzyme E2 J1 (EC 6.3.2.19) (Non-canonical ubiquitin-conjugating enzyme 1) (NCUBE1), putative, mRNA	74.000000	1 to 23	349 to 379	-22.930000	(30) (60.00%) (70.00%)
sja-miR-2a	AY815587.1	CNUS0000101629.1	Sjc_0066330 Sjp_0066330: Tether containing UBX domain for GLUT4 (Alveolar soft part sarcoma chromosome region candidate 1 homolog), putative, mRNA	86.000000	1 to 25	385 to 409	-21.340000	(26) (69.23%) (80.77%)
sja-miR-2a	AY814011.1	CNUS0000102078.1	Sjc_0071080 Sjp_0071080: Vamp8; vesicle-associated membrane protein 8; ko:K08512 vesicle-associated membrane protein 8 (endobrevin), putative, mRNA	80.000000	1 to 24	188 to 211	-21.070000	(25) (68.00%) (80.00%)
sja-miR-2a	FSE_184_93_E12	CNUS0000098497.1	Sjc_0032900 Sjp_0032900: Islet cell autoantigen 1 (69 kDa islet cell autoantigen) (ICA69) (p69) (Islet cell autoantigen p69) (ICAp69), putative, mRNA	95.000000	3 to 25	508 to 532	-20.250000	(26) (65.38%) (73.08%)
sja-miR-2a	FSA001-P00028-D06	CNUS0000102245.1	Sjc_0072840 Sjp_0072840: Probable palmitoyltransferase ZDHHC20 (EC 2.3.1.-) (Zinc finger DHHC domain-containing protein 20) (DHHC-20), putative, mRNA	84.000000	2 to 25	42 to 65	-20.030001	(24) (70.83%) (75.00%)
sja-miR-2a	FSE_206_52_D07	CNUS0000102609.1	Sjc_0076700 Sjp_0076700: Furin-like protease 1, isoform 1-CRR precursor (EC 3.4.21.75) (Furin-1) (Kex2-like endoprotease 1) (dKLIP-1), putative, mRNA	85.000000	1 to 25	354 to 383	-24.750000	(30) (66.67%) (73.33%)
sja-miR-2a	FSE001-P00020-M07	CNUS0000095781.1	Sjc_0004120 Sjp_0004120: Ssr4; signal sequence receptor, delta; ko:K04571 signal sequence receptor, delta (translocon-associated protein, putative, mRNA	94.000000	4 to 25	93 to 111	-21.510000	(21) (71.43%) (80.95%)
sja-miR-2a	FSE_077_37_E05	CNUS0000100050.1	Sjc_0049420 Sjp_0049420: mapk15, zgc:110345; mitogen-activated protein kinase 15 [EC:2.7.11.24]; ko:K08293 mitogen-activated protein kinase, putative, mRNA	100.000000	2 to 25	1057 to 1082	-22.719999	(25) (64.00%) (72.00%)
sja-miR-2a	FSE001-P00004-F16	CNUS0000097984.1	Sjc_0027500 Sjp_0027500: Charged multivesicular body protein 3 (Chromatin-modifying protein 3) (Vacuolar protein sorting-associated protein 24), putative, mRNA	73.000000	2 to 24	1031 to 1058	-20.809999	(27) (70.37%) (74.07%)
sja-miR-2a	AY813546.1	CNUS0000100586.1	Sjc_0055140 Sjp_0055140: pdha1-A-prov; pyruvate dehydrogenase E1 alpha 1 [EC:1.2.4.1]; ko:K00161 pyruvate dehydrogenase E1 component, alpha subunit, putative, mRNA	94.000000	2 to 24	58 to 81	-21.700001	(23) (60.87%) (78.26%)
sja-miR-2a	FSE001-P00012-B02	CNUS0000097489.1	Sjc_0022350 Sjp_0022350: G patch domain and KOW motifs-containing protein (G patch domain-containing protein 5) (Protein MOS2 homolog) (Protein T54), putative, mRNA	85.000000	1 to 25	260 to 288	-20.590000	(28) (60.71%) (75.00%)
sja-miR-2a	FSE001-P00022-K23	CNUS0000097291.1	Sjc_0020270 Sjp_0020270: Kunitz-type protease inhibitor 2 precursor (Hepatocyte growth factor activator inhibitor type 2) (HAI-2) (Placental bikunin), putative, mRNA	100.000000	3 to 25	181 to 202	-22.270000	(22) (77.27%) (81.82%)
sja-miR-2a	AY814058.1	CNUS0000100509.1	Sjc_0054280 Sjp_0054280: eef1a2-prov; eukaryotic translation elongation factor 1 alpha 2 [EC:3.6.5.3]; ko:K03231 elongation factor EF-1 alpha subunit, putative, mRNA	72.000000	1 to 25	395 to 417	-20.309999	(25) (64.00%) (72.00%)
sja-miR-2a	FSE001-P00005-C24	CNUS0000101509.1	Sjc_0065060 Sjp_0065060: Qprt; quinolinate phosphoribosyltransferase [EC:2.4.2.19]; ko:K00767 nicotinate-nucleotide pyrophosphorylase (carboxylating), putative, mRNA	82.000000	2 to 25	581 to 607	-21.930000	(26) (61.54%) (69.23%)
sja-miR-2a	FSE_186_27_C04	CNUS0000103106.1	Sjc_0081950 Sjp_0081950: Probable ATP-dependent RNA helicase DDX52 (EC 3.6.1.-) (DEAD box protein 52) (ATP-dependent RNA helicase ROK1-like) (rROK1L), putative, mRNA	100.000000	1 to 25	230 to 259	-21.770000	(29) (65.52%) (75.86%)
sja-miR-2a	FSE001-P00004-F13	CNUS0000099298.1	Sjc_0041400 Sjp_0041400: Shc1; src homology 2 domain-containing transforming protein C1; ko:K06279 src homology 2 domain-containing transforming protein C, putative, mRNA	103.000000	1 to 24	342 to 365	-22.410000	(24) (75.00%) (83.33%)
sja-miR-2a	AY222891.1	CNUS0000100996.1	Sjc_0059500 Sjp_0059500: LOC488090; similar to translocase of the inner mitochondrial membrane 14 isoform d; ko:K09539 DnaJ homolog, subfamily C, member 19, putative, mRNA	96.000000	1 to 25	151 to 178	-20.480000	(28) (67.86%) (71.43%)
sja-miR-2a	FSA001-P00002-G10	CNUS0000100135.1	Sjc_0050350 Sjp_0050350: Probable phospholipase DDHD1 (EC 3.1.1.-) (DDHD domain protein 1) (Phosphatidic acid-preferring phospholipase A1 homolog) (PA-PLA1), putative, mRNA	88.000000	4 to 25	860 to 879	-20.100000	(22) (68.18%) (81.82%)
sja-miR-2a	FSE001-P00008-N13	CNUS0000102844.1	Sjc_0079190 Sjp_0079190: GTP binding / translation elongation factor/ translation factor, nucleic acid binding [EC:3.6.5.3]; ko:K03234 elongation factor EF-2, putative, mRNA	97.000000	2 to 24	208 to 227	-23.270000	(22) (77.27%) (77.27%)
sja-miR-2a	FSA001-P00021-C15	CNUS0000096992.1	Sjc_0017100 Sjp_0017100: Suclg2; succinate-Coenzyme A ligase, GDP-forming, beta subunit [EC:6.2.1.4]; ko:K01900 succinate--CoA ligase (GDP-forming) beta chain, putative, mRNA	92.000000	1 to 25	197 to 220	-20.590000	(24) (66.67%) (79.17%)
sja-miR-2a	FSA_077_42_B06	CNUS0000101598.1	Sjc_0066010 Sjp_0066010: Solute carrier family 2, facilitated glucose transporter member 5 (Glucose transporter type 5, small intestine) (Fructose transporter), putative, mRNA	87.000000	3 to 25	1025 to 1049	-20.629999	(25) (72.00%) (80.00%)
sja-miR-2a	FSA001-P00002-L03	CNUS0000100561.1	Sjc_0054860 Sjp_0054860: pcmt; l-isoaspartyl protein carboxyl methyltransferase [EC:2.1.1.77]; ko:K00573 protein-L-isoaspartate(D-aspartate) O-methyltransferase, putative, mRNA	80.000000	1 to 25	429 to 456	-20.580000	(27) (55.56%) (74.07%)
sja-miR-2a	FSE_103_38_F05	CNUS0000096834.1	Sjc_0015410 Sjp_0015410: Beta-hexosaminidase alpha chain precursor (EC 3.2.1.52) (N-acetyl-beta-glucosaminidase) (Beta-N-acetylhexosaminidase) (Hexosaminidase A), putative, mRNA	73.000000	3 to 25	505 to 530	-20.580000	(25) (64.00%) (80.00%)
sja-miR-2a	FSE001-P00025-D23	CNUS0000101999.1	Sjc_0070250 Sjp_0070250: VTI1A; similar to vesicle transport through interaction with t-SNAREs homolog 1A ; ko:K08493 vesicle transport through interaction with t-SNAREs 1, putative, mRNA	67.000000	4 to 24	334 to 361	-20.809999	(27) (59.26%) (62.96%)
sja-miR-2a	FSE001-P00015-H01	CNUS0000102828.1	Sjc_0079030 Sjp_0079030: Solute carrier family 12 member 5 (Electroneutral potassium-chloride cotransporter 2) (K-Cl cotransporter 2) (Neuronal K-Cl cotransporter) (mKCC2), putative, mRNA	96.000000	1 to 25	600 to 621	-20.969999	(24) (66.67%) (75.00%)
sja-miR-2a	AY810101.1	CNUS0000100496.1	Sjc_0054140 Sjp_0054140: Serine/threonine-protein kinase PLK4 (EC 2.7.11.21) (Polo-like kinase 4) (PLK-4) (Serine/threonine-protein kinase Sak) (Serine/threonine-protein kinase 18), putative, mRNA	105.000000	1 to 25	14 to 39	-20.650000	(26) (69.23%) (80.77%)
sja-miR-2a	AY915401.1	CNUS0000095926.1	Sjc_0005690 Sjp_0005690: LOC450529; similar to calcium/calmodulin-dependent protein kinase II gamma [EC:2.7.11.17]; ko:K04515 calcium/calmodulin-dependent protein kinase (CaM kinase) II, putative, mRNA	92.000000	2 to 24	482 to 505	-20.629999	(24) (70.83%) (83.33%)
sja-miR-2a	AY812762.1	CNUS0000101309.1	Sjc_0062870 Sjp_0062870: B4GALT7; xylosylprotein beta 1,4-galactosyltransferase, polypeptide 7 (galactosyltransferase I) [EC:2.4.1.133]; ko:K00733 xylosylprotein 4-beta-galactosyltransferase, putative, mRNA	92.000000	4 to 25	338 to 359	-20.580000	(22) (72.73%) (81.82%)
sja-miR-2a	AY815848.1	CNUS0000101839.1	Sjc_0068550 Sjp_0068550: LOC481616; similar to Exosome complex exonuclease RRP40 (Ribosomal RNA processing protein 40) (Exosome component 3) (p10); ko:K03681 exosome complex exonuclease RRP40, putative, mRNA	83.000000	2 to 25	132 to 159	-20.969999	(27) (59.26%) (77.78%)
sja-miR-2a	FSE_105_56_H07	CNUS0000096576.1	Sjc_0012680 Sjp_0012680: ADP-ribosylation factor GTPase-activating protein 1 (ADP-ribosylation factor 1 GTPase-activating protein) (ARF1 GAP) (ARF1-directed GTPase-activating protein) (GAP protein), putative, mRNA	116.000000	1 to 25	329 to 360	-24.780001	(31) (61.29%) (70.97%)
sja-miR-2a	FSE001-P00010-F04	CNUS0000098675.1	Sjc_0034780 Sjp_0034780: LOC475152; similar to DNA-directed RNA polymerase II 140 kDa polypeptide (RNA polymerase II subunit 2) (RPB2) [EC:2.7.7.6]; ko:K03010 DNA-directed RNA polymerase II subunit B, putative, mRNA	83.000000	1 to 25	1258 to 1289	-22.420000	(31) (61.29%) (67.74%)
sja-miR-2a	FSE001-P00009-H24	CNUS0000095655.1	Sjc_0002780 Sjp_0002780: E3 ubiquitin-protein ligase RNF19 (EC 6.3.2.-) (RING finger protein 19) (XY body protein) (XYbp) (Gametogenesis expressed protein GEG-154) (UBCM4-interacting protein 117) (UIP117), putative, mRNA	92.000000	1 to 24	629 to 652	-20.670000	(24) (70.83%) (79.17%)
sja-miR-2a	AY815422.1	CNUS0000101287.1	Sjc_0062650 Sjp_0062650: Sdhb_predicted; succinate dehydrogenase complex, subunit B, iron sulfur (Ip) (predicted) [EC:1.3.5.1]; ko:K00235 succinate dehydrogenase (ubiquinone) iron-sulfur protein precursor, putative, mRNA	92.000000	1 to 25	174 to 202	-22.139999	(28) (60.71%) (71.43%)
sja-miR-2a	AY816043.1	CNUS0000102007.1	Sjc_0070330 Sjp_0070330: LOC489626; similar to potassium voltage-gated channel, shaker-related subfamily, beta member 2 isoform 2; ko:K04883 potassium voltage-gated channel, Shaker-related subfamily A, beta, putative, mRNA	88.000000	2 to 25	246 to 274	-20.160000	(28) (60.71%) (67.86%)
sja-miR-2a	FSE_067_07_G01	CNUS0000100171.1	Sjc_0050710 Sjp_0050710: ALAAT2 (ALANINE AMINOTRANSFERASE 2); 1-aminocyclopropane-1-carboxylate synthase/ alanine transaminase/ transferase, transferring nitrogenous groups [EC:2.6.1.2]; ko:K00814 alanine transaminase, putative, mRNA	79.000000	1 to 24	229 to 249	-21.670000	(24) (62.50%) (75.00%)
sja-miR-2a	AY812786.1	CNUS0000097621.1	Sjc_0023750 Sjp_0023750: Lysosomal protective protein precursor (EC 3.4.16.5) (Cathepsin A) (Carboxypeptidase C) (Protective protein for beta-galactosidase) [Contains: Lysosomal protective protein 32 kDa chain; Lysosomal protective protein 20 kDa chain], putative, mRNA	85.000000	1 to 25	515 to 540	-22.240000	(25) (60.00%) (76.00%)
sja-miR-2a	FSE001-P00015-N01	CNUS0000095687.1	Sjc_0003120 Sjp_0003120: FUS-interacting serine-arginine-rich protein 1 (TLS-associated protein with Ser-Arg repeats) (TLS-associated protein with SR repeats) (TASR) (TLS-associated serine-arginine protein) (TLS-associated SR protein) (Neural-specific SR protein) (Neural-salient serine/arginine-rich protein), putative, mRNA	72.000000	3 to 23	504 to 528	-21.010000	(24) (62.50%) (75.00%)
sja-miR-2a	FSE001-P00013-P08	CNUS0000100758.1	Sjc_0056950 Sjp_0056950: Beta-1,4-galactosyltransferase 2 (EC 2.4.1.-) (Beta-1,4-GalTase 2) (Beta4Gal-T2) (b4Gal-T2) (UDP-galactose:beta-N-acetylglucosamine beta-1,4-galactosyltransferase 2) (UDP-Gal:beta-GlcNAc beta-1,4-galactosyltransferase 2) [Includes: Lactose synthase A protein (EC 2.4.1.22); N-acetyllactosamine synthase (EC 2.4.1.90) (Nal synthetase); Beta-N-acetylglucosaminylglycopeptide b…	81.000000	1 to 24	84 to 115	-20.430000	(31) (58.06%) (70.97%)
sja-miR-2b	AY814387.1	CNUS0000099164.1	Sjc_0040020 Sjp_0040020: Severin, putative, mRNA	86.000000	3 to 24	619 to 637	-20.969999	(21) (71.43%) (80.95%)
sja-miR-2b	FSE001-P00033-D10	CNUS0000098822.1	Sjc_0036390 Sjp_0036390: Histone H2B, putative, mRNA	64.000000	3 to 23	68 to 96	-22.879999	(28) (53.57%) (60.71%)
sja-miR-2b	FSA001-P00021-N16	CNUS0000097462.1	Sjc_0022060 Sjp_0022060: Protein FAM98A, putative, mRNA	94.000000	1 to 24	110 to 140	-24.330000	(30) (70.00%) (70.00%)
sja-miR-2b	FSA_084_40_H05	CNUS0000100233.1	Sjc_0051390 Sjp_0051390: Protein TRC8 homolog, putative, mRNA	76.000000	3 to 24	521 to 544	-20.750000	(23) (65.22%) (73.91%)
sja-miR-2b	AY814605.1	CNUS0000101825.1	Sjc_0068400 Sjp_0068400: UPF0160 protein MYG1, putative, mRNA	95.000000	2 to 24	86 to 112	-23.280001	(26) (76.92%) (76.92%)
sja-miR-2b	FSE001-P00016-C11	CNUS0000097504.1	Sjc_0022500 Sjp_0022500: Heat shock protein 67B2, putative, mRNA	93.000000	1 to 24	205 to 226	-20.980000	(23) (69.57%) (78.26%)
sja-miR-2b	FSE001-P00026-H20	CNUS0000097817.1	Sjc_0025760 Sjp_0025760: UPF0183 protein C16orf70, putative, mRNA	83.000000	2 to 24	304 to 326	-22.860001	(23) (78.26%) (78.26%)
sja-miR-2b	U11825.1	CNUS0000097968.1	Sjc_0027340 Sjp_0027340: Paramyosin (Antigen Sj97), putative, mRNA	85.000000	1 to 24	236 to 268	-22.360001	(32) (59.38%) (68.75%)
sja-miR-2b	FSE001-P00035-O10	CNUS0000097934.1	Sjc_0026980 Sjp_0026980: Solute carrier family 25 member 44, putative, mRNA	98.000000	2 to 24	118 to 142	-22.520000	(24) (70.83%) (83.33%)
sja-miR-2b	AY914915.1	CNUS0000095462.1	Sjc_0000750 Sjp_0000750: Collagen alpha-2(V) chain precursor, putative, mRNA	61.000000	1 to 22	184 to 208	-21.049999	(25) (64.00%) (68.00%)
sja-miR-2b	FSA001-P00015-C11	CNUS0000099486.1	Sjc_0043460 Sjp_0043460: Cathepsin C precursor (EC 3.4.22.-), putative, mRNA	107.000000	1 to 24	185 to 211	-27.600000	(26) (76.92%) (80.77%)
sja-miR-2b	FSA001-P00024-F23	CNUS0000102657.1	Sjc_0077190 Sjp_0077190: Transportin-2 (Karyopherin beta-2b), putative, mRNA	103.000000	1 to 24	1275 to 1297	-24.559999	(23) (69.57%) (78.26%)
sja-miR-2b	FSE_075_27_C04	CNUS0000096652.1	Sjc_0013480 Sjp_0013480: Es2; ko:K00072 sepiapterin reductase, putative, mRNA	83.000000	1 to 24	297 to 324	-20.709999	(27) (62.96%) (66.67%)
sja-miR-2b	FSA001-P00019-N01	CNUS0000096119.1	Sjc_0007720 Sjp_0007720: Putative transporter C19orf28 homolog, putative, mRNA	90.000000	1 to 23	20 to 42	-21.950001	(23) (73.91%) (78.26%)
sja-miR-2b	FSE_197_65_A09	CNUS0000100080.1	Sjc_0049720 Sjp_0049720: Nuclear cap-binding protein subunit 1, putative, mRNA	91.000000	3 to 22	908 to 926	-20.209999	(19) (68.42%) (78.95%)
sja-miR-2b	FSE_063_43_C06	CNUS0000097511.1	Sjc_0022580 Sjp_0022580: IPR000436 Sushi/SCR/CCP,domain-containing protein, mRNA	89.000000	2 to 24	659 to 682	-22.270000	(23) (69.57%) (78.26%)
sja-miR-2b	FSE001-P00009-E20	CNUS0000099364.1	Sjc_0042160 Sjp_0042160: Stromal interaction molecule 1 precursor, putative, mRNA	104.000000	1 to 24	1661 to 1694	-23.209999	(33) (60.61%) (66.67%)
sja-miR-2b	FSE001-P00022-A05	CNUS0000099644.1	Sjc_0045170 Sjp_0045170: Uncharacterized protein C1orf149 homolog, putative, mRNA	98.000000	3 to 24	944 to 963	-26.240000	(21) (76.19%) (85.71%)
sja-miR-2b	FSE_169_27_C04	CNUS0000095881.1	Sjc_0005220 Sjp_0005220: Ankyrin repeat domain-containing protein 5, putative, mRNA	103.000000	1 to 24	403 to 426	-20.820000	(23) (69.57%) (73.91%)
sja-miR-2b	FSE001-P00019-N01	CNUS0000100732.1	Sjc_0056680 Sjp_0056680: calr; calreticulin; ko:K08057 calreticulin, putative, mRNA	94.000000	2 to 22	48 to 67	-21.030001	(20) (70.00%) (80.00%)
sja-miR-2b	FSE_038_39_G05	CNUS0000102604.1	Sjc_0076640 Sjp_0076640: WD and tetratricopeptide repeats protein 1, putative, mRNA	77.000000	3 to 24	355 to 376	-20.080000	(22) (72.73%) (72.73%)
sja-miR-2b	FSE001-P00032-F21	CNUS0000102968.1	Sjc_0080500 Sjp_0080500: IPR012989 SEP,IPR001012 UBX,domain-containing protein, mRNA	85.000000	3 to 23	4 to 27	-22.549999	(23) (69.57%) (82.61%)
sja-miR-2b	FSA001-P00010-F04	CNUS0000096729.1	Sjc_0014280 Sjp_0014280: Probable UPF0334 kinase-like protein C1orf57, putative, mRNA	77.000000	2 to 23	431 to 463	-20.799999	(32) (53.12%) (59.38%)
sja-miR-2b	AY809828.1	CNUS0000103146.1	Sjc_0082360 Sjp_0082360: Pitrm1; pitrilysin metallepetidase 1; ko:K06972, putative, mRNA	99.000000	2 to 24	50 to 71	-20.420000	(22) (72.73%) (72.73%)
sja-miR-2b	FSE001-P00026-F09	CNUS0000098897.1	Sjc_0037160 Sjp_0037160: Asparagine-rich protein (Ag319) (ARP) (Fragment), putative, mRNA	79.000000	2 to 24	1669 to 1695	-20.240000	(26) (53.85%) (69.23%)
sja-miR-2b	AY813938.1	CNUS0000097641.1	Sjc_0023950 Sjp_0023950: Rab10; Rab-protein 10; ko:K07976 Rab family, other, putative, mRNA	102.000000	4 to 24	333 to 353	-20.469999	(20) (70.00%) (85.00%)
sja-miR-2b	AY809231.1	CNUS0000097932.1	Sjc_0026960 Sjp_0026960: Neurogenic locus notch homolog protein 1 precursor, putative, mRNA	72.000000	1 to 24	197 to 224	-20.450001	(27) (62.96%) (70.37%)
sja-miR-2b	AY813529.1	CNUS0000102525.1	Sjc_0075810 Sjp_0075810: IPR013026 Tetratricopeptide region,domain-containing protein, mRNA	100.000000	4 to 24	375 to 397	-20.469999	(22) (59.09%) (81.82%)
sja-miR-2b	FSE001-P00002-H18	CNUS0000101614.1	Sjc_0066180 Sjp_0066180: RNA-binding protein 4 (RNA-binding motif protein 4), putative, mRNA	96.000000	1 to 24	184 to 213	-21.180000	(29) (68.97%) (75.86%)
sja-miR-2b	FSE_036_14_F02	CNUS0000095769.1	Sjc_0003990 Sjp_0003990: DnaJ homolog dnj-2 precursor (DnaJ domain protein 2), putative, mRNA	95.000000	3 to 24	205 to 228	-21.170000	(24) (70.83%) (79.17%)
sja-miR-2b	AY812968.1	CNUS0000096164.1	Sjc_0008220 Sjp_0008220: Smu-1 suppressor of mec-8 and unc-52 protein homolog, putative, mRNA	89.000000	1 to 24	109 to 132	-21.260000	(24) (62.50%) (83.33%)
sja-miR-2b	FSE_164_96_H12	CNUS0000099719.1	Sjc_0045990 Sjp_0045990: Endothelin-converting enzyme 1 (EC 3.4.24.71) (ECE-1), putative, mRNA	85.000000	1 to 23	1452 to 1477	-20.920000	(25) (64.00%) (76.00%)
sja-miR-2b	AY811926.1	CNUS0000102214.1	Sjc_0072530 Sjp_0072530: Probable splicing factor, arginine/serine-rich 7 (p54), putative, mRNA	80.000000	3 to 24	29 to 49	-21.570000	(22) (68.18%) (77.27%)
sja-miR-2b	FSE001-P00024-B03	CNUS0000095521.1	Sjc_0001360 Sjp_0001360: zgc:112536 [EC:3.1.3.16]; ko:K01090 protein phosphatase, putative, mRNA	95.000000	1 to 24	803 to 831	-21.190001	(28) (67.86%) (71.43%)
sja-miR-2b	AY816025.1	CNUS0000101840.1	Sjc_0068560 Sjp_0068560: Probable calcium-binding mitochondrial carrier F55A11.4, putative, mRNA	88.000000	1 to 22	165 to 187	-20.870001	(22) (68.18%) (77.27%)
sja-miR-2b	FSE_053_47_G06	CNUS0000099874.1	Sjc_0047570 Sjp_0047570: CG12082 [EC:3.1.2.15]; ko:K01072 ubiquitin thiolesterase, putative, mRNA	62.000000	1 to 24	1930 to 1961	-20.620001	(31) (54.84%) (61.29%)
sja-miR-2b	FSE001-P00029-B17	CNUS0000100822.1	Sjc_0057650 Sjp_0057650: IPR001148 Carbonic anhydrase, eukaryotic,domain-containing protein, mRNA	113.000000	1 to 24	821 to 845	-20.770000	(24) (75.00%) (79.17%)
sja-miR-2b	FSE001-P00002-P06	CNUS0000097361.1	Sjc_0021010 Sjp_0021010: zgc:101585 [EC:3.6.1.43]; ko:K07252 dolichyldiphosphatase, putative, mRNA	98.000000	3 to 24	333 to 360	-20.709999	(27) (66.67%) (74.07%)
sja-miR-2b	AY812789.1	CNUS0000100505.1	Sjc_0054230 Sjp_0054230: ENO1; enolase 1, (alpha) [EC:4.2.1.11]; ko:K01689 enolase, putative, mRNA	85.000000	2 to 24	388 to 412	-20.469999	(24) (70.83%) (70.83%)
sja-miR-2b	FSE001-P00018-N22	CNUS0000100125.1	Sjc_0050230 Sjp_0050230: Probable ATPase inhibitor B0546.1, mitochondrial precursor, putative, mRNA	95.000000	1 to 22	30 to 52	-23.920000	(22) (77.27%) (81.82%)
sja-miR-2b	FSA001-P00031-G08	CNUS0000100909.1	Sjc_0058570 Sjp_0058570: Ankyrin repeat and zinc finger domain-containing protein 1, putative, mRNA	112.000000	2 to 24	1605 to 1627	-20.559999	(22) (63.64%) (86.36%)
sja-miR-2b	AY814213.1	CNUS0000097264.1	Sjc_0019970 Sjp_0019970: Tetratricopeptide repeat protein 19 (TPR repeat protein 19), putative, mRNA	87.000000	2 to 24	442 to 466	-20.129999	(24) (70.83%) (70.83%)
sja-miR-2b	AY815495.1	CNUS0000100099.1	Sjc_0049920 Sjp_0049920: Tubulin alpha-3 chain (Alpha-tubulin 3) (Tubulin B-alpha-1), putative, mRNA	63.000000	1 to 24	85 to 112	-20.040001	(27) (62.96%) (66.67%)
sja-miR-2b	FSE_195_63_G08	CNUS0000096639.1	Sjc_0013350 Sjp_0013350: phr; photorepair; ko:K01669 deoxyribodipyrimidine photo-lyase, putative, mRNA	93.000000	2 to 24	875 to 898	-21.590000	(23) (73.91%) (82.61%)
sja-miR-2b	FSE001-P00002-H04	CNUS0000101319.1	Sjc_0062980 Sjp_0062980: Endoplasmic reticulum-Golgi intermediate compartment protein 2, putative, mRNA	85.000000	1 to 23	220 to 241	-21.110001	(22) (68.18%) (77.27%)
sja-miR-2b	AY814699.1	CNUS0000097269.1	Sjc_0020040 Sjp_0020040: SAP30-binding protein (Transcriptional regulator protein HCNGP), putative, mRNA	78.000000	1 to 24	870 to 893	-20.850000	(24) (70.83%) (75.00%)
sja-miR-2b	AY815850.1	CNUS0000097739.1	Sjc_0024960 Sjp_0024960: Dbp45A; DEAD box protein 45A; ko:K01509 adenosinetriphosphatase, putative, mRNA	68.000000	3 to 22	228 to 249	-20.990000	(21) (57.14%) (66.67%)
sja-miR-2b	FSA_050_10_B02	CNUS0000098097.1	Sjc_0028660 Sjp_0028660: CalpB; Calpain-B [EC:3.4.22.-]; ko:K08585 calpain, invertebrate, putative, mRNA	83.000000	1 to 24	57 to 81	-21.270000	(25) (68.00%) (72.00%)
sja-miR-2b	FSA001-P00003-D03	CNUS0000098990.1	Sjc_0038170 Sjp_0038170: Transmembrane emp24 domain-containing protein 4 precursor (p26), putative, mRNA	78.000000	2 to 24	90 to 119	-20.180000	(29) (58.62%) (62.07%)
sja-miR-2b	FSE001-P00029-H15	CNUS0000096141.1	Sjc_0007970 Sjp_0007970: Uncharacterized protein C2orf25 homolog, mitochondrial precursor, putative, mRNA	95.000000	2 to 24	58 to 84	-21.580000	(26) (61.54%) (76.92%)
sja-miR-2b	FSE_103_86_F11	CNUS0000099158.1	Sjc_0039960 Sjp_0039960: Putative RNA-binding protein 15B (RNA-binding motif protein 15B), putative, mRNA	85.000000	3 to 23	37 to 57	-20.940001	(21) (71.43%) (80.95%)
sja-miR-2b	FSE001-P00029-J13	CNUS0000100744.1	Sjc_0056810 Sjp_0056810: Nose resistant to fluoxetine protein 6 precursor (Protein nrf-6), putative, mRNA	90.000000	1 to 24	778 to 798	-20.270000	(23) (69.57%) (73.91%)
sja-miR-2b	AY223154.1	CNUS0000097332.1	Sjc_0020710 Sjp_0020710: Heterogeneous nuclear ribonucleoprotein A2 homolog 1 (hnRNP A2(A)), putative, mRNA	92.000000	2 to 23	19 to 44	-21.750000	(26) (65.38%) (73.08%)
sja-miR-2b	FSE_175_72_H09	CNUS0000098102.1	Sjc_0028710 Sjp_0028710: Lbr; lamin B receptor [EC:1.3.1.70]; ko:K00222 D14-sterol reductase, putative, mRNA	86.000000	3 to 23	270 to 294	-21.240000	(24) (58.33%) (75.00%)
sja-miR-2b	AY814151.1	CNUS0000101754.1	Sjc_0067670 Sjp_0067670: Uncharacterized protein C6orf55 (Dopamine-responsive protein DRG-1), putative, mRNA	71.000000	1 to 22	352 to 381	-22.389999	(29) (55.17%) (58.62%)
sja-miR-2b	FSE001-P00012-A13	CNUS0000098636.1	Sjc_0034360 Sjp_0034360: Rho GDP-dissociation inhibitor 2 (Rho GDI 2) (Rho-GDI beta) (Ly-GDI), putative, mRNA	64.000000	1 to 24	151 to 190	-22.299999	(39) (43.59%) (48.72%)
sja-miR-2b	FSA_084_50_B07	CNUS0000101146.1	Sjc_0061080 Sjp_0061080: TGF-beta-inducible nuclear protein 1 (Hairy cell leukemia protein 1), putative, mRNA	84.000000	4 to 24	18 to 40	-22.790001	(23) (69.57%) (73.91%)
sja-miR-2b	FSE_055_81_A11	CNUS0000101695.1	Sjc_0067040 Sjp_0067040: F-box-like/WD repeat protein TBL1X (Transducin beta-like 1X protein), putative, mRNA	77.000000	2 to 24	2658 to 2682	-20.070000	(24) (70.83%) (70.83%)
sja-miR-2b	AY812963.1	CNUS0000095641.1	Sjc_0002630 Sjp_0002630: Fumarylacetoacetate hydrolase domain-containing protein 1 (EC 3.-.-.-), putative, mRNA	79.000000	1 to 22	130 to 153	-23.450001	(24) (70.83%) (75.00%)
sja-miR-2b	FSE001-P00014-J16	CNUS0000099860.1	Sjc_0047430 Sjp_0047430: IPR011009 Protein kinase-like,IPR000719 Protein kinase,domain-containing protein, mRNA	86.000000	2 to 24	93 to 117	-22.340000	(24) (70.83%) (75.00%)
sja-miR-2b	FSE001-P00007-H11	CNUS0000097751.1	Sjc_0025080 Sjp_0025080: DUT; dUTP pyrophosphatase [EC:3.6.1.23]; ko:K01520 dUTP pyrophosphatase, putative, mRNA	77.000000	2 to 22	245 to 264	-21.299999	(20) (65.00%) (80.00%)
sja-miR-2b	FSE001-P00020-M14	CNUS0000102330.1	Sjc_0073760 Sjp_0073760: Import inner membrane translocase subunit TIM44, mitochondrial precursor, putative, mRNA	99.000000	4 to 24	510 to 530	-20.020000	(20) (75.00%) (75.00%)
sja-miR-2b	FSE_149_09_A02	CNUS0000101876.1	Sjc_0068940 Sjp_0068940: phy-2; Proline HYdroxylase [EC:1.14.11.2]; ko:K00472 prolyl 4-hydroxylase, putative, mRNA	95.000000	1 to 23	604 to 628	-23.940001	(24) (70.83%) (75.00%)
sja-miR-2b	FSA001-P00010-E03	CNUS0000101910.1	Sjc_0069310 Sjp_0069310: MGC89305; MGC89305 protein; ko:K02981 small subunit ribosomal protein S2e, putative, mRNA	78.000000	1 to 23	156 to 184	-21.299999	(28) (64.29%) (71.43%)
sja-miR-2b	AY813047.1	CNUS0000099473.1	Sjc_0043310 Sjp_0043310: Receptor expression-enhancing protein 6 (Polyposis locus protein 1-like 1), putative, mRNA	72.000000	4 to 24	143 to 170	-20.500000	(27) (59.26%) (70.37%)
sja-miR-2b	FSE001-P00013-F22	CNUS0000098905.1	Sjc_0037240 Sjp_0037240: rps29; ribosomal protein S29; ko:K02980 small subunit ribosomal protein S29e, putative, mRNA	75.000000	2 to 24	18 to 42	-21.629999	(25) (64.00%) (80.00%)
sja-miR-2b	FSE001-P00004-P10	CNUS0000099909.1	Sjc_0047940 Sjp_0047940: AN1-type zinc finger protein 6 (Zinc finger A20 domain-containing protein 3), putative, mRNA	94.000000	3 to 24	64 to 85	-20.360001	(21) (61.90%) (80.95%)
sja-miR-2b	FSE001-P00020-O15	CNUS0000102148.1	Sjc_0071810 Sjp_0071810: DHFR; dihydrofolate reductase [EC:1.5.1.3]; ko:K00287 dihydrofolate reductase, putative, mRNA	70.000000	2 to 23	96 to 129	-22.520000	(33) (57.58%) (60.61%)
sja-miR-2b	AY223017.1	CNUS0000102184.1	Sjc_0072200 Sjp_0072200: Nuclear migration protein nudC (Nuclear distribution protein C homolog) (c15), putative, mRNA	79.000000	4 to 23	210 to 228	-20.260000	(19) (68.42%) (89.47%)
sja-miR-2b	FSA_047_21_E03	CNUS0000102504.1	Sjc_0075600 Sjp_0075600: Aats-ala; Alanyl-tRNA synthetase [EC:6.1.1.7]; ko:K01872 alanyl-tRNA synthetase, putative, mRNA	106.000000	2 to 24	1153 to 1174	-20.650000	(22) (81.82%) (81.82%)
sja-miR-2b	AY814320.1	CNUS0000099558.1	Sjc_0044230 Sjp_0044230: Elongin-B; Elongin B; ko:K03873 transcription elongation factor B, polypeptide 2, putative, mRNA	81.000000	3 to 24	856 to 875	-20.660000	(22) (72.73%) (72.73%)
sja-miR-2b	FSE_069_51_C07	CNUS0000101574.1	Sjc_0065760 Sjp_0065760: MGC80718; MGC80718 protein [EC:5.3.1.9]; ko:K01810 glucose-6-phosphate isomerase, putative, mRNA	68.000000	3 to 22	164 to 183	-20.090000	(21) (61.90%) (71.43%)
sja-miR-2b	FSE001-P00032-A20	CNUS0000096759.1	Sjc_0014620 Sjp_0014620: sod1; superoxide dismutase 1, soluble [EC:1.15.1.1]; ko:K00518 superoxide dismutase, putative, mRNA	87.000000	1 to 23	71 to 94	-20.320000	(23) (65.22%) (78.26%)
sja-miR-2b	AY813776.1	CNUS0000100158.1	Sjc_0050580 Sjp_0050580: LOC495283; hypothetical LOC495283 [EC:2.3.1.37]; ko:K00643 5-aminolevulinate synthase, putative, mRNA	91.000000	1 to 23	106 to 134	-22.450001	(28) (67.86%) (71.43%)
sja-miR-2b	FSE_168_96_H12	CNUS0000099474.1	Sjc_0043320 Sjp_0043320: Secretory carrier-associated membrane protein 2 (Secretory carrier membrane protein 2), putative, mRNA	78.000000	2 to 24	594 to 620	-21.559999	(27) (62.96%) (70.37%)
sja-miR-2b	FSE_195_82_B11	CNUS0000101343.1	Sjc_0063230 Sjp_0063230: Four and a half LIM domains protein 2 (FHL-2) (Skeletal muscle LIM-protein 3) (SLIM 3), putative, mRNA	106.000000	2 to 24	1440 to 1465	-26.670000	(25) (76.00%) (80.00%)
sja-miR-2b	FSE_078_32_H04	CNUS0000097616.1	Sjc_0023700 Sjp_0023700: Hippocampus abundant transcript 1 protein (Putative tetracycline transporter-like protein), putative, mRNA	82.000000	2 to 24	595 to 618	-20.750000	(23) (65.22%) (78.26%)
sja-miR-2b	AY815963.1	CNUS0000099279.1	Sjc_0041210 Sjp_0041210: Small nuclear ribonucleoprotein-associated protein B (snRNP-B) (Sm protein B) (Sm-B) (SmB), putative, mRNA	86.000000	4 to 23	56 to 76	-22.240000	(21) (80.95%) (85.71%)
sja-miR-2b	FSE_131_53_E07	CNUS0000095992.1	Sjc_0006390 Sjp_0006390: WD repeat and SOCS box-containing protein 1 (WSB-1) (SOCS box-containing WD protein SWiP-1), putative, mRNA	89.000000	2 to 24	424 to 446	-21.360001	(22) (68.18%) (77.27%)
sja-miR-2b	FSE001-P00013-P21	CNUS0000099884.1	Sjc_0047680 Sjp_0047680: Transmembrane serine protease 8 precursor (EC 3.4.21.-) (Distal intestinal serine protease), putative, mRNA	76.000000	1 to 24	114 to 139	-20.230000	(25) (64.00%) (72.00%)
sja-miR-2b	FSE_088_42_B06	CNUS0000100783.1	Sjc_0057210 Sjp_0057210: CG6020 [EC:1.6.5.3 1.6.99.3]; ko:K03953 NADH dehydrogenase (ubiquinone) 1 alpha subcomplex 9, putative, mRNA	94.000000	1 to 24	1092 to 1119	-20.570000	(27) (59.26%) (74.07%)
sja-miR-2b	AY812936.1	CNUS0000103180.1	Sjc_0082730 Sjp_0082730: LOC476387; similar to 40S ribosomal protein S9; ko:K02997 small subunit ribosomal protein S9e, putative, mRNA	71.000000	3 to 22	332 to 352	-22.490000	(21) (71.43%) (76.19%)
sja-miR-2b	FSE_184_10_B02	CNUS0000095758.1	Sjc_0003870 Sjp_0003870: Fbxl20; F-box and leucine-rich repeat protein 20; ko:K03875 S-phase kinase-associated protein 2, putative, mRNA	85.000000	2 to 24	323 to 352	-20.870001	(29) (65.52%) (65.52%)
sja-miR-2b	AY814472.1	CNUS0000101832.1	Sjc_0068470 Sjp_0068470: Pnpo; pyridoxine 5'-phosphate oxidase [EC:1.4.3.5]; ko:K00275 pyridoxamine 5'-phosphate oxidase, putative, mRNA	101.000000	2 to 24	129 to 151	-24.670000	(23) (73.91%) (82.61%)
sja-miR-2b	FSE001-P00001-A13	CNUS0000095873.1	Sjc_0005120 Sjp_0005120: Splicing factor, arginine/serine-rich 2 (Splicing factor SC35) (SC-35) (Splicing component, 35 kDa), putative, mRNA	68.000000	4 to 24	58 to 88	-21.719999	(30) (60.00%) (63.33%)
sja-miR-2b	FSE_186_50_B07	CNUS0000101858.1	Sjc_0068750 Sjp_0068750: MBD2-interacting zinc finger protein (Methyl-CpG-binding protein 2-interacting zinc finger protein), putative, mRNA	62.000000	2 to 24	1872 to 1895	-20.570000	(23) (65.22%) (69.57%)
sja-miR-2b	FSA_100_16_H02	CNUS0000102567.1	Sjc_0076230 Sjp_0076230: Hematopoietic lineage cell-specific protein (Hematopoietic cell-specific LYN substrate 1) (LckBP1) (p75), putative, mRNA	91.000000	2 to 24	1654 to 1674	-20.910000	(22) (72.73%) (77.27%)
sja-miR-2b	AY811829.1	CNUS0000100779.1	Sjc_0057170 Sjp_0057170: LOC537603; similar to syntaxin binding protein 5 (tomosyn); ko:K08518 syntaxin binding protein 5 (tomosyn), putative, mRNA	93.000000	4 to 24	181 to 202	-20.389999	(22) (77.27%) (81.82%)
sja-miR-2b	AY813482.1	CNUS0000101274.1	Sjc_0062520 Sjp_0062520: TGas106i13.1, MGC89025; ubiquitin-conjugating enzyme E2H (UBC8 homolog) [EC:6.3.2.19]; ko:K01931 E6.3.2.19, putative, mRNA	78.000000	1 to 23	1060 to 1085	-21.540001	(26) (61.54%) (73.08%)
sja-miR-2b	FSE_114_94_F12	CNUS0000098428.1	Sjc_0032180 Sjp_0032180: Sirt1; sirtuin 1 ((silent mating type information regulation 2, homolog) 1 [EC:3.5.1.-]; ko:K01463 E3.5.1.-, putative, mRNA	78.000000	1 to 24	474 to 498	-20.709999	(24) (66.67%) (75.00%)
sja-miR-2b	FSE_184_93_E12	CNUS0000098497.1	Sjc_0032900 Sjp_0032900: Islet cell autoantigen 1 (69 kDa islet cell autoantigen) (ICA69) (p69) (Islet cell autoantigen p69) (ICAp69), putative, mRNA	88.000000	1 to 24	504 to 532	-22.879999	(28) (64.29%) (71.43%)
sja-miR-2b	FSE001-P00020-M07	CNUS0000095781.1	Sjc_0004120 Sjp_0004120: Ssr4; signal sequence receptor, delta; ko:K04571 signal sequence receptor, delta (translocon-associated protein, putative, mRNA	102.000000	3 to 24	85 to 111	-21.910000	(27) (62.96%) (70.37%)
sja-miR-2b	FSE001-P00001-I18	CNUS0000095595.1	Sjc_0002160 Sjp_0002160: Rab proteins geranylgeranyltransferase component A 2 (Rab escort protein 2) (REP-2) (Choroideraemia-like protein), putative, mRNA	51.000000	4 to 23	543 to 567	-23.350000	(24) (58.33%) (66.67%)
sja-miR-2b	FSE001-P00013-O16	CNUS0000097431.1	Sjc_0021750 Sjp_0021750: WD repeat domain phosphoinositide-interacting protein 3 (WIPI-3) (WD repeat protein 45-like) (WDR45-like protein), putative, mRNA	91.000000	2 to 24	77 to 102	-21.160000	(25) (64.00%) (80.00%)
sja-miR-2b	FSE001-P00030-C16	CNUS0000100928.1	Sjc_0058770 Sjp_0058770: nme2l; non-metastatic cells 2-like, protein (NM23B) expressed in [EC:2.7.4.6]; ko:K00940 nucleoside-diphosphate kinase, putative, mRNA	72.000000	1 to 23	623 to 652	-22.500000	(30) (60.00%) (63.33%)
sja-miR-2b	AY813338.1	CNUS0000098118.1	Sjc_0028890 Sjp_0028890: LOC474807; similar to PRP4 pre-mRNA processing factor 4 homolog [EC:2.7.11.1]; ko:K08827 PRP4 pre-mRNA processing factor 4, putative, mRNA	75.000000	1 to 22	467 to 492	-21.799999	(26) (65.38%) (69.23%)
sja-miR-2b	AY813546.1	CNUS0000100586.1	Sjc_0055140 Sjp_0055140: pdha1-A-prov; pyruvate dehydrogenase E1 alpha 1 [EC:1.2.4.1]; ko:K00161 pyruvate dehydrogenase E1 component, alpha subunit, putative, mRNA	102.000000	3 to 23	58 to 81	-23.410000	(23) (69.57%) (78.26%)
sja-miR-2b	AY814058.1	CNUS0000100509.1	Sjc_0054280 Sjp_0054280: eef1a2-prov; eukaryotic translation elongation factor 1 alpha 2 [EC:3.6.5.3]; ko:K03231 elongation factor EF-1 alpha subunit, putative, mRNA	54.000000	2 to 22	269 to 291	-21.190001	(22) (63.64%) (68.18%)
sja-miR-2b	FSE001-P00005-C24	CNUS0000101509.1	Sjc_0065060 Sjp_0065060: Qprt; quinolinate phosphoribosyltransferase [EC:2.4.2.19]; ko:K00767 nicotinate-nucleotide pyrophosphorylase (carboxylating), putative, mRNA	69.000000	1 to 22	559 to 582	-24.209999	(23) (73.91%) (78.26%)
sja-miR-2b	FSA001-P00009-A12	CNUS0000101719.1	Sjc_0067280 Sjp_0067280: Polr3h; polymerase (RNA) III (DNA directed) polypeptide H [EC:2.7.7.6]; ko:K03022 DNA-directed RNA polymerase III subunit C25, putative, mRNA	86.000000	2 to 24	23 to 46	-22.389999	(24) (70.83%) (79.17%)
sja-miR-2b	AY223375.1	CNUS0000098696.1	Sjc_0034990 Sjp_0034990: Dual specificity mitogen-activated protein kinase kinase 6 (EC 2.7.12.2) (MAP kinase kinase 6) (MAPKK 6) (MAPK/ERK kinase 6) (SAPKK3), putative, mRNA	100.000000	2 to 23	254 to 277	-24.070000	(23) (69.57%) (82.61%)
sja-miR-2b	FSE_046_45_E06	CNUS0000098697.1	Sjc_0035000 Sjp_0035000: Serine palmitoyltransferase 2 (EC 2.3.1.50) (Long chain base biosynthesis protein 2) (LCB 2) (Serine-palmitoyl-CoA transferase 2) (SPT 2), putative, mRNA	97.000000	1 to 23	108 to 131	-23.740000	(23) (65.22%) (78.26%)
sja-miR-2b	FSE001-P00001-M05	CNUS0000102046.1	Sjc_0070750 Sjp_0070750: LOC479248; similar to protein phosphatase 3 (formerly 2B), catalytic subunit, beta isoform (calcineurin A beta); ko:K01090 protein phosphatase, putative, mRNA	66.000000	2 to 23	395 to 424	-21.930000	(29) (62.07%) (65.52%)
sja-miR-2b	FSE_128_31_G04	CNUS0000098657.1	Sjc_0034580 Sjp_0034580: Gfat2; Glutamine:fructose-6-phosphate aminotransferase 2 [EC:2.6.1.16]; ko:K00820 glucosamine--fructose-6-phosphate aminotransferase (isomerizing), putative, mRNA	105.000000	2 to 24	337 to 361	-27.330000	(24) (75.00%) (83.33%)
sja-miR-2b	AY814763.1	CNUS0000095930.1	Sjc_0005740 Sjp_0005740: AP-3 complex subunit sigma-2 (Adapter-related protein complex 3 sigma-2 subunit) (Sigma-adaptin 3b) (AP-3 complex sigma-3B subunit) (Sigma-3B-adaptin), putative, mRNA	78.000000	2 to 23	62 to 81	-23.030001	(21) (71.43%) (80.95%)
sja-miR-2b	FSE001-P00023-D21	CNUS0000100998.1	Sjc_0059520 Sjp_0059520: CTD small phosphatase-like protein (CTDSP-like) (Small C-terminal domain phosphatase 3) (Nuclear LIM interactor-interacting factor 1) (NLI-interacting factor 1), putative, mRNA	71.000000	2 to 23	371 to 396	-20.889999	(25) (64.00%) (64.00%)
sja-miR-2b	AY815422.1	CNUS0000101287.1	Sjc_0062650 Sjp_0062650: Sdhb_predicted; succinate dehydrogenase complex, subunit B, iron sulfur (Ip) (predicted) [EC:1.3.5.1]; ko:K00235 succinate dehydrogenase (ubiquinone) iron-sulfur protein precursor, putative, mRNA	80.000000	2 to 23	224 to 252	-20.780001	(28) (60.71%) (71.43%)
sja-miR-2b	AY811737.1	CNUS0000100645.1	Sjc_0055780 Sjp_0055780: U5 small nuclear ribonucleoprotein 200 kDa helicase (EC 3.6.1.-) (U5 snRNP-specific 200 kDa protein) (U5-200KD) (Activating signal cointegrator 1 complex subunit 3-like 1) (BRR2 homolog), putative, mRNA	103.000000	2 to 23	44 to 70	-22.910000	(26) (69.23%) (69.23%)
sja-miR-2b	FSE_067_07_G01	CNUS0000100171.1	Sjc_0050710 Sjp_0050710: ALAAT2 (ALANINE AMINOTRANSFERASE 2); 1-aminocyclopropane-1-carboxylate synthase/ alanine transaminase/ transferase, transferring nitrogenous groups [EC:2.6.1.2]; ko:K00814 alanine transaminase, putative, mRNA	64.000000	1 to 23	228 to 249	-20.120001	(24) (66.67%) (66.67%)
sja-miR-2c	AY223274.1	CNUS0000095592.1	Sjc_0002130 Sjp_0002130: SelT-like protein precursor, putative, mRNA	106.000000	1 to 22	55 to 76	-21.549999	(21) (66.67%) (85.71%)
sja-miR-2c	FSE_193_22_F03	CNUS0000096559.1	Sjc_0012500 Sjp_0012500: Actin-related protein 6 (mArp6), putative, mRNA	89.000000	1 to 22	233 to 255	-20.870001	(22) (72.73%) (77.27%)
sja-miR-2c	AY816081.1	CNUS0000100720.1	Sjc_0056560 Sjp_0056560: Innexin unc-9 (Uncoordinated protein 9), putative, mRNA	57.000000	2 to 21	271 to 296	-20.180000	(25) (64.00%) (64.00%)
sja-miR-2c	AY813529.1	CNUS0000102525.1	Sjc_0075810 Sjp_0075810: IPR013026 Tetratricopeptide region,domain-containing protein, mRNA	107.000000	2 to 22	376 to 397	-20.230000	(21) (71.43%) (90.48%)
sja-miR-2c	FSE001-P00027-K15	CNUS0000099572.1	Sjc_0044400 Sjp_0044400: Ankyrin repeat and MYND domain-containing protein 2, putative, mRNA	96.000000	1 to 22	2 to 30	-20.080000	(28) (64.29%) (64.29%)
sja-miR-2c	FSE001-P00024-E02	CNUS0000101564.1	Sjc_0065660 Sjp_0065660: Small ubiquitin-related modifier 2 precursor (SUMO-2), putative, mRNA	108.000000	1 to 20	22 to 43	-21.629999	(21) (80.95%) (80.95%)
sja-miR-2c	AY814213.1	CNUS0000097264.1	Sjc_0019970 Sjp_0019970: Tetratricopeptide repeat protein 19 (TPR repeat protein 19), putative, mRNA	93.000000	2 to 22	445 to 466	-21.700001	(21) (76.19%) (76.19%)
sja-miR-2c	AY810326.1	CNUS0000100841.1	Sjc_0057840 Sjp_0057840: Ubiquilin-4 (Ataxin-1 ubiquitin-like-interacting protein A1U), putative, mRNA	99.000000	1 to 22	109 to 128	-21.660000	(21) (80.95%) (80.95%)
sja-miR-2c	FSE001-P00022-G18	CNUS0000103029.1	Sjc_0081110 Sjp_0081110: phosphatase; T23F11.1 [EC:3.1.3.16]; ko:K01090 protein phosphatase, putative, mRNA	110.000000	1 to 22	13 to 35	-20.430000	(22) (77.27%) (86.36%)
sja-miR-2c	FSE001-P00014-J16	CNUS0000099860.1	Sjc_0047430 Sjp_0047430: IPR011009 Protein kinase-like,IPR000719 Protein kinase,domain-containing protein, mRNA	82.000000	2 to 22	214 to 234	-20.709999	(21) (76.19%) (80.95%)
sja-miR-2c	FSA_088_67_C09	CNUS0000101129.1	Sjc_0060910 Sjp_0060910: Kelch-like ECH-associated protein 1 (Cytosolic inhibitor of Nrf2) (INrf2), putative, mRNA	111.000000	1 to 22	257 to 280	-20.850000	(23) (73.91%) (78.26%)
sja-miR-2c	FSA001-P00031-F02	CNUS0000101710.1	Sjc_0067190 Sjp_0067190: Uncharacterized protein C1orf156 (Arsenic-transactivated protein 2) (AsTP2), putative, mRNA	90.000000	3 to 22	117 to 143	-23.139999	(26) (73.08%) (73.08%)
sja-miR-2c	AY814320.1	CNUS0000099558.1	Sjc_0044230 Sjp_0044230: Elongin-B; Elongin B; ko:K03873 transcription elongation factor B, polypeptide 2, putative, mRNA	107.000000	2 to 22	591 to 610	-22.760000	(20) (80.00%) (85.00%)
sja-miR-2c	AY813942.1	CNUS0000100511.1	Sjc_0054300 Sjp_0054300: IPR000437 Prokaryotic membrane lipoprotein lipid attachment site,domain-containing protein, mRNA	95.000000	2 to 22	504 to 526	-20.680000	(22) (72.73%) (81.82%)
sja-miR-2c	FSE_058_50_B07	CNUS0000097916.1	Sjc_0026780 Sjp_0026780: LOC533039; similar to Serum response factor (SRF); ko:K04378 serum response factor, putative, mRNA	90.000000	2 to 22	168 to 189	-20.080000	(21) (76.19%) (80.95%)
sja-miR-2c	FSA001-P00033-B16	CNUS0000099342.1	Sjc_0041910 Sjp_0041910: MDH1; cytosolic malate dehydrogenase [EC:1.1.1.37]; ko:K00026 malate dehydrogenase, putative, mRNA	98.000000	2 to 22	47 to 67	-24.450001	(21) (76.19%) (90.48%)
sja-miR-2c	FSE_184_10_B02	CNUS0000095758.1	Sjc_0003870 Sjp_0003870: Fbxl20; F-box and leucine-rich repeat protein 20; ko:K03875 S-phase kinase-associated protein 2, putative, mRNA	82.000000	2 to 22	326 to 352	-20.190001	(26) (65.38%) (69.23%)
sja-miR-2c	AY814551.1	CNUS0000100174.1	Sjc_0050740 Sjp_0050740: TSTA3; tissue specific transplantation antigen P35B [EC:1.1.1.271]; ko:K02377 GDP-L-fucose synthase, putative, mRNA	106.000000	1 to 22	372 to 394	-21.530001	(22) (72.73%) (81.82%)
sja-miR-2c	AY815587.1	CNUS0000101629.1	Sjc_0066330 Sjp_0066330: Tether containing UBX domain for GLUT4 (Alveolar soft part sarcoma chromosome region candidate 1 homolog), putative, mRNA	107.000000	2 to 22	26 to 46	-21.639999	(21) (80.95%) (85.71%)
sja-miR-2c	FSA001-P00003-B19	CNUS0000096633.1	Sjc_0013280 Sjp_0013280: Palmitoyltransferase ZDHHC15 (EC 2.3.1.-) (Zinc finger DHHC domain-containing protein 15 homolog) (DHHC-15), putative, mRNA	109.000000	1 to 22	302 to 326	-22.290001	(24) (70.83%) (83.33%)
sja-miR-2c	FSA001-P00030-H19	CNUS0000098113.1	Sjc_0028820 Sjp_0028820: Atg8a; Autophagy-specific gene 8a; ko:K08341 GABA(A) receptor-associated protein (autophagy-related protein 8), putative, mRNA	98.000000	1 to 22	449 to 476	-22.280001	(27) (70.37%) (77.78%)
sja-miR-2c	FSE001-P00007-L06	CNUS0000101673.1	Sjc_0066800 Sjp_0066800: Prpf4b; PRP4 pre-mRNA processing factor 4 homolog B [EC:2.7.11.1]; ko:K08827 PRP4 pre-mRNA processing factor 4, putative, mRNA	103.000000	1 to 22	204 to 226	-21.459999	(22) (72.73%) (86.36%)
sja-miR-2c	FSE001-P00001-I18	CNUS0000095595.1	Sjc_0002160 Sjp_0002160: Rab proteins geranylgeranyltransferase component A 2 (Rab escort protein 2) (REP-2) (Choroideraemia-like protein), putative, mRNA	65.000000	1 to 21	548 to 573	-20.070000	(25) (64.00%) (68.00%)
sja-miR-2c	FSE_037_44_D06	CNUS0000096534.1	Sjc_0012240 Sjp_0012240: IPR008973 C2 calcium/lipid-binding region, CaLB,IPR000008 C2 calcium-dependent membrane targeting,domain-containing protein, mRNA	101.000000	1 to 22	1369 to 1395	-23.020000	(26) (73.08%) (76.92%)
sja-miR-2c	AY813546.1	CNUS0000100586.1	Sjc_0055140 Sjp_0055140: pdha1-A-prov; pyruvate dehydrogenase E1 alpha 1 [EC:1.2.4.1]; ko:K00161 pyruvate dehydrogenase E1 component, alpha subunit, putative, mRNA	104.000000	3 to 21	62 to 81	-22.490000	(19) (78.95%) (89.47%)
sja-miR-2c	AY815148.1	CNUS0000100281.1	Sjc_0051880 Sjp_0051880: Gatm; glycine amidinotransferase (L-arginine:glycine amidinotransferase) [EC:2.1.4.1]; ko:K00613 glycine amidinotransferase, putative, mRNA	107.000000	2 to 22	10 to 30	-20.600000	(21) (76.19%) (80.95%)
sja-miR-2c	FSA_125_72_H09	CNUS0000097866.1	Sjc_0026250 Sjp_0026250: Transcriptional enhancer factor TEF-4 (TEA domain family member 2) (TEAD-2) (Embryonic TEA domain-containing factor) (ETF) (ETEF-1), putative, mRNA	79.000000	1 to 22	756 to 780	-22.980000	(24) (70.83%) (75.00%)
sja-miR-2d	AY812800.1	CNUS0000100854.1	Sjc_0057970 Sjp_0057970: Sorting nexin-6, putative, mRNA	94.000000	4 to 23	1381 to 1400	-20.690001	(19) (78.95%) (78.95%)
sja-miR-2d	AY815965.1	CNUS0000101767.1	Sjc_0067800 Sjp_0067800: Calmodulin (CaM), putative, mRNA	106.000000	3 to 23	164 to 183	-21.580000	(20) (75.00%) (85.00%)
sja-miR-2d	FSA001-P00022-A06	CNUS0000096212.1	Sjc_0008760 Sjp_0008760: Zinc finger protein 782, putative, mRNA	105.000000	1 to 23	76 to 99	-21.270000	(23) (73.91%) (82.61%)
sja-miR-2d	FSE001-P00002-L21	CNUS0000098375.1	Sjc_0031610 Sjp_0031610: Pax; Paxillin; ko:K05760 paxillin, putative, mRNA	89.000000	1 to 22	116 to 144	-22.940001	(28) (64.29%) (71.43%)
sja-miR-2d	FSE_038_39_G05	CNUS0000102604.1	Sjc_0076640 Sjp_0076640: WD and tetratricopeptide repeats protein 1, putative, mRNA	104.000000	1 to 23	1470 to 1489	-20.950001	(22) (81.82%) (86.36%)
sja-miR-2d	FSA001-P00010-F04	CNUS0000096729.1	Sjc_0014280 Sjp_0014280: Probable UPF0334 kinase-like protein C1orf57, putative, mRNA	93.000000	1 to 23	103 to 123	-20.120001	(22) (77.27%) (86.36%)
sja-miR-2d	AY809828.1	CNUS0000103146.1	Sjc_0082360 Sjp_0082360: Pitrm1; pitrilysin metallepetidase 1; ko:K06972, putative, mRNA	104.000000	3 to 22	51 to 69	-22.240000	(19) (89.47%) (89.47%)
sja-miR-2d	FSA001-P00018-M18	CNUS0000097263.1	Sjc_0019960 Sjp_0019960: rab-6.2; RAB family; ko:K07976 Rab family, other, putative, mRNA	97.000000	1 to 22	491 to 513	-22.160000	(22) (72.73%) (81.82%)
sja-miR-2d	FSE001-P00021-H09	CNUS0000102707.1	Sjc_0077730 Sjp_0077730: NAD-dependent deacetylase sirtuin-2 (EC 3.5.1.-), putative, mRNA	111.000000	3 to 23	145 to 164	-24.520000	(20) (85.00%) (90.00%)
sja-miR-2d	AY813938.1	CNUS0000097641.1	Sjc_0023950 Sjp_0023950: Rab10; Rab-protein 10; ko:K07976 Rab family, other, putative, mRNA	97.000000	1 to 23	330 to 351	-20.309999	(22) (72.73%) (77.27%)
sja-miR-2d	AY815772.1	CNUS0000100451.1	Sjc_0053650 Sjp_0053650: Rab11; Rab-protein 11; ko:K07976 Rab family, other, putative, mRNA	101.000000	1 to 23	224 to 244	-21.389999	(22) (77.27%) (81.82%)
sja-miR-2d	FSE_078_61_E08	CNUS0000102881.1	Sjc_0079590 Sjp_0079590: Signal recognition particle 54 kDa protein (SRP54), putative, mRNA	98.000000	3 to 23	964 to 986	-21.299999	(22) (77.27%) (81.82%)
sja-miR-2d	FSE_133_95_G12	CNUS0000097919.1	Sjc_0026810 Sjp_0026810: Eukaryotic translation initiation factor 2A (eIF-2A), putative, mRNA	83.000000	1 to 22	26 to 50	-20.350000	(24) (62.50%) (70.83%)
sja-miR-2d	FSE_205_32_H04	CNUS0000099992.1	Sjc_0048810 Sjp_0048810: Potassium voltage-gated channel protein Shaw (Shaw2), putative, mRNA	95.000000	1 to 23	597 to 619	-22.430000	(23) (73.91%) (78.26%)
sja-miR-2d	FSE001-P00019-E05	CNUS0000102783.1	Sjc_0078560 Sjp_0078560: Dehydrogenase/reductase SDR family member 1 (EC 1.1.-.-), putative, mRNA	121.000000	1 to 23	87 to 109	-25.480000	(22) (77.27%) (86.36%)
sja-miR-2d	FSA001-P00031-G08	CNUS0000100909.1	Sjc_0058570 Sjp_0058570: Ankyrin repeat and zinc finger domain-containing protein 1, putative, mRNA	108.000000	1 to 23	1605 to 1625	-25.200001	(22) (81.82%) (90.91%)
sja-miR-2d	AY814146.1	CNUS0000098496.1	Sjc_0032880 Sjp_0032880: IPR013869 Protein of unknown function DUF1757,domain-containing protein, mRNA	95.000000	2 to 23	290 to 312	-24.320000	(23) (73.91%) (86.96%)
sja-miR-2d	FSE001-P00012-J20	CNUS0000098848.1	Sjc_0036650 Sjp_0036650: Mitochondrial import inner membrane translocase subunit Tim10, putative, mRNA	106.000000	1 to 22	661 to 684	-22.190001	(23) (73.91%) (78.26%)
sja-miR-2d	FSA001-P00007-N05	CNUS0000099057.1	Sjc_0038860 Sjp_0038860: Bestrophin-3 (Vitelliform macular dystrophy 2-like protein 3), putative, mRNA	98.000000	4 to 22	651 to 673	-22.670000	(22) (77.27%) (77.27%)
sja-miR-2d	AY814865.1	CNUS0000103079.1	Sjc_0081640 Sjp_0081640: IPR000795 Protein synthesis factor, GTP-binding,domain-containing protein, mRNA	108.000000	1 to 22	355 to 377	-23.950001	(22) (81.82%) (86.36%)
sja-miR-2d	FSE001-P00029-J13	CNUS0000100744.1	Sjc_0056810 Sjp_0056810: Nose resistant to fluoxetine protein 6 precursor (Protein nrf-6), putative, mRNA	97.000000	1 to 23	766 to 796	-23.350000	(30) (63.33%) (70.00%)
sja-miR-2d	FSE_175_72_H09	CNUS0000098102.1	Sjc_0028710 Sjp_0028710: Lbr; lamin B receptor [EC:1.3.1.70]; ko:K00222 D14-sterol reductase, putative, mRNA	98.000000	1 to 23	404 to 428	-20.700001	(24) (70.83%) (83.33%)
sja-miR-2d	FSE_209_39_G05	CNUS0000096347.1	Sjc_0010260 Sjp_0010260: Protein SEC13 homolog (SEC13-related protein) (SEC13-like protein 1), putative, mRNA	99.000000	2 to 23	653 to 675	-20.440001	(23) (78.26%) (82.61%)
sja-miR-2d	FSE_055_81_A11	CNUS0000101695.1	Sjc_0067040 Sjp_0067040: F-box-like/WD repeat protein TBL1X (Transducin beta-like 1X protein), putative, mRNA	128.000000	1 to 23	2382 to 2408	-31.690001	(26) (76.92%) (80.77%)
sja-miR-2d	FSA001-P00003-C08	CNUS0000102734.1	Sjc_0078010 Sjp_0078010: dia1-prov; diaphorase 1 [EC:1.6.2.2]; ko:K00326 cytochrome-b5 reductase, putative, mRNA	113.000000	1 to 23	439 to 467	-23.120001	(28) (71.43%) (78.57%)
sja-miR-2d	AY815196.1	CNUS0000096979.1	Sjc_0016930 Sjp_0016930: Tetraspanin-33 (Tspan-33) (Proerythroblast new membrane) (Penumbra) (mPen), putative, mRNA	107.000000	1 to 22	205 to 230	-20.440001	(25) (68.00%) (76.00%)
sja-miR-2d	AY814020.1	CNUS0000101165.1	Sjc_0061310 Sjp_0061310: PUS7; pseudouridylate synthase 7 homolog [EC:5.4.99.-]; ko:K01855 E5.4.99.-, putative, mRNA	78.000000	2 to 23	281 to 301	-21.590000	(21) (76.19%) (80.95%)
sja-miR-2d	AY811507.1	CNUS0000102155.1	Sjc_0071890 Sjp_0071890: 2810028N01Rik; RIKEN cDNA 2810028N01 gene [EC:3.1.13.-]; ko:K01149 E3.1.13.-, putative, mRNA	91.000000	1 to 22	488 to 512	-20.840000	(24) (62.50%) (70.83%)
sja-miR-2d	FSE001-P00005-E08	CNUS0000099954.1	Sjc_0048390 Sjp_0048390: Fragile X mental retardation protein 1 homolog (Protein FMR-1) (FMRP) (mFmr1p), putative, mRNA	108.000000	1 to 23	376 to 399	-22.129999	(23) (73.91%) (78.26%)
sja-miR-2d	AY813942.1	CNUS0000100511.1	Sjc_0054300 Sjp_0054300: IPR000437 Prokaryotic membrane lipoprotein lipid attachment site,domain-containing protein, mRNA	100.000000	4 to 22	472 to 490	-20.250000	(19) (78.95%) (84.21%)
sja-miR-2d	FSE_195_82_B11	CNUS0000101343.1	Sjc_0063230 Sjp_0063230: Four and a half LIM domains protein 2 (FHL-2) (Skeletal muscle LIM-protein 3) (SLIM 3), putative, mRNA	105.000000	1 to 23	1437 to 1463	-21.709999	(26) (69.23%) (76.92%)
sja-miR-2d	FSA001-P00015-A22	CNUS0000100089.1	Sjc_0049810 Sjp_0049810: Limk1; LIM motif-containing protein kinase 1 [EC:2.7.11.1]; ko:K05743 LIM domain kinase 1, putative, mRNA	79.000000	2 to 23	36 to 59	-20.639999	(23) (69.57%) (73.91%)
sja-miR-2d	FSE_088_42_B06	CNUS0000100783.1	Sjc_0057210 Sjp_0057210: CG6020 [EC:1.6.5.3 1.6.99.3]; ko:K03953 NADH dehydrogenase (ubiquinone) 1 alpha subcomplex 9, putative, mRNA	110.000000	3 to 23	1096 to 1117	-21.600000	(21) (80.95%) (85.71%)
sja-miR-2d	FSE_117_33_A05	CNUS0000107898.1	Sjc_0073870 Sjp_0073870: PAPOLB; poly (A) polymerase beta (testis specific) [EC:2.7.7.19]; ko:K00970 poly(A) polymerase, putative, mRNA	107.000000	1 to 22	351 to 370	-24.940001	(21) (85.71%) (90.48%)
sja-miR-2d	FSE_075_90_B12	CNUS0000097842.1	Sjc_0026010 Sjp_0026010: TRIP10; thyroid hormone receptor interactor 10; ko:K07196 thyroid hormone receptor interactor 10, putative, mRNA	91.000000	1 to 21	1413 to 1432	-21.250000	(20) (80.00%) (85.00%)
sja-miR-2d	FSE001-P00001-A13	CNUS0000095873.1	Sjc_0005120 Sjp_0005120: Splicing factor, arginine/serine-rich 2 (Splicing factor SC35) (SC-35) (Splicing component, 35 kDa), putative, mRNA	92.000000	1 to 23	396 to 419	-20.889999	(23) (69.57%) (73.91%)
sja-miR-2d	AY814691.1	CNUS0000096893.1	Sjc_0016020 Sjp_0016020: UbcD2; Ubiquitin conjugating enzyme 2 [EC:6.3.2.19]; ko:K06689 ubiquitin-conjugating enzyme UBE2D/E, putative, mRNA	97.000000	2 to 23	542 to 566	-20.459999	(24) (79.17%) (83.33%)
sja-miR-2d	FSE001-P00033-K09	CNUS0000100869.1	Sjc_0058130 Sjp_0058130: Probable peptidylglycine alpha-hydroxylating monooxygenase Y71G12B.4 precursor (EC 1.14.17.3) (PHM), putative, mRNA	71.000000	1 to 23	764 to 786	-20.510000	(22) (63.64%) (63.64%)
sja-miR-2d	FSA001-P00024-H06	CNUS0000099136.1	Sjc_0039740 Sjp_0039740: Growth inhibition and differentiation-related protein 88 (Putative mitochondrial space protein 32.1), putative, mRNA	90.000000	4 to 23	87 to 109	-20.090000	(22) (77.27%) (77.27%)
sja-miR-2d	AY810214.1	CNUS0000100406.1	Sjc_0053160 Sjp_0053160: Glycerol-3-phosphate transporter (G-3-P transporter) (G-3-P permease) (Solute carrier family 37 member 1), putative, mRNA	101.000000	1 to 22	2 to 28	-23.309999	(26) (69.23%) (76.92%)
sja-miR-2d	FSA001-P00003-B19	CNUS0000096633.1	Sjc_0013280 Sjp_0013280: Palmitoyltransferase ZDHHC15 (EC 2.3.1.-) (Zinc finger DHHC domain-containing protein 15 homolog) (DHHC-15), putative, mRNA	86.000000	3 to 22	299 to 321	-23.040001	(22) (72.73%) (77.27%)
sja-miR-2d	FSE_114_94_F12	CNUS0000098428.1	Sjc_0032180 Sjp_0032180: Sirt1; sirtuin 1 ((silent mating type information regulation 2, homolog) 1 [EC:3.5.1.-]; ko:K01463 E3.5.1.-, putative, mRNA	78.000000	4 to 23	892 to 910	-20.469999	(20) (75.00%) (75.00%)
sja-miR-2d	FSE001-P00001-I18	CNUS0000095595.1	Sjc_0002160 Sjp_0002160: Rab proteins geranylgeranyltransferase component A 2 (Rab escort protein 2) (REP-2) (Choroideraemia-like protein), putative, mRNA	67.000000	3 to 23	542 to 566	-21.320000	(24) (66.67%) (66.67%)
sja-miR-2d	FSE001-P00030-C16	CNUS0000100928.1	Sjc_0058770 Sjp_0058770: nme2l; non-metastatic cells 2-like, protein (NM23B) expressed in [EC:2.7.4.6]; ko:K00940 nucleoside-diphosphate kinase, putative, mRNA	68.000000	1 to 22	271 to 300	-20.620001	(30) (53.33%) (63.33%)
sja-miR-2d	FSE001-P00022-K23	CNUS0000097291.1	Sjc_0020270 Sjp_0020270: Kunitz-type protease inhibitor 2 precursor (Hepatocyte growth factor activator inhibitor type 2) (HAI-2) (Placental bikunin), putative, mRNA	103.000000	3 to 23	180 to 200	-21.389999	(20) (85.00%) (85.00%)
sja-miR-2d	FSE001-P00001-B15	CNUS0000103038.1	Sjc_0081200 Sjp_0081200: High-affinity choline transporter 1 (Solute carrier family 5 member 7) (Hemicholinium-3-sensitive choline transporter) (CHT), putative, mRNA	110.000000	2 to 23	857 to 880	-22.830000	(23) (86.96%) (86.96%)
sja-miR-2d	AY813397.1	CNUS0000101371.1	Sjc_0063530 Sjp_0063530: ATP6V1G1; ATPase, H+ transporting, lysosomal 13kDa, V1 subunit G1 [EC:3.6.3.14]; ko:K02152 V-type H+-transporting ATPase subunit G, putative, mRNA	78.000000	4 to 23	228 to 255	-21.010000	(27) (66.67%) (66.67%)
sja-miR-2d	FSA_077_42_B06	CNUS0000101598.1	Sjc_0066010 Sjp_0066010: Solute carrier family 2, facilitated glucose transporter member 5 (Glucose transporter type 5, small intestine) (Fructose transporter), putative, mRNA	100.000000	1 to 23	19 to 40	-20.389999	(22) (68.18%) (81.82%)
sja-miR-2d	FSA001-P00016-C04	CNUS0000101553.1	Sjc_0065540 Sjp_0065540: Probable E3 ubiquitin-protein ligase HERC5 (EC 6.3.2.-) (HECT domain and RCC1-like domain-containing protein 5) (Cyclin-E-binding protein 1), putative, mRNA	95.000000	3 to 23	54 to 74	-23.520000	(20) (85.00%) (85.00%)
sja-miR-2d	FSE001-P00004-M08	CNUS0000097306.1	Sjc_0020420 Sjp_0020420: ADP-ribosylation factor-binding protein GGA1 (Golgi-localized, gamma ear-containing, ARF-binding protein 1) (Gamma-adaptin-related protein 1), putative, mRNA	107.000000	3 to 22	2241 to 2261	-21.920000	(20) (80.00%) (80.00%)
sja-miR-2d	FSE001-P00020-P06	CNUS0000100878.1	Sjc_0058220 Sjp_0058220: ND42; NADH:ubiquinone reductase 42kD subunit precursor [EC:1.6.5.3 1.6.99.3]; ko:K03954 NADH dehydrogenase (ubiquinone) 1 alpha subcomplex 10, putative, mRNA	85.000000	1 to 22	510 to 533	-22.020000	(23) (69.57%) (78.26%)
sja-miR-2d	FSE001-P00015-H01	CNUS0000102828.1	Sjc_0079030 Sjp_0079030: Solute carrier family 12 member 5 (Electroneutral potassium-chloride cotransporter 2) (K-Cl cotransporter 2) (Neuronal K-Cl cotransporter) (mKCC2), putative, mRNA	88.000000	1 to 21	778 to 798	-20.790001	(21) (76.19%) (85.71%)
sja-miR-2d	AY810101.1	CNUS0000100496.1	Sjc_0054140 Sjp_0054140: Serine/threonine-protein kinase PLK4 (EC 2.7.11.21) (Polo-like kinase 4) (PLK-4) (Serine/threonine-protein kinase Sak) (Serine/threonine-protein kinase 18), putative, mRNA	109.000000	1 to 23	14 to 37	-24.120001	(24) (75.00%) (83.33%)
sja-miR-2d	AY223402.1	CNUS0000100945.1	Sjc_0058940 Sjp_0058940: Survival of motor neuron-related-splicing factor 30 (SMN-related protein) (30 kDa splicing factor SMNrp) (Survival motor neuron domain-containing protein 1), putative, mRNA	75.000000	1 to 23	465 to 492	-22.629999	(27) (62.96%) (77.78%)
sja-miR-2d	FSE_162_60_D08	CNUS0000098771.1	Sjc_0035790 Sjp_0035790: Protein tyrosine phosphatase type IVA protein 3 (EC 3.1.3.48) (Protein-tyrosine phosphatase 4a3) (Protein-tyrosine phosphatase of regenerating liver 3) (PRL-3), putative, mRNA	97.000000	1 to 22	1366 to 1388	-20.219999	(22) (68.18%) (86.36%)
sja-miR-2d	FSE_104_09_A02	CNUS0000101806.1	Sjc_0068200 Sjp_0068200: LOC490285; similar to Feline leukemia virus subgroup C receptor-related protein 1 (Feline leukemia virus subgroup C receptor) (hFLVCR); ko:K08220 MFS transporter, FLVCR family, feline leukemia virus subgroup C, putative, mRNA	90.000000	3 to 22	315 to 332	-21.139999	(19) (84.21%) (89.47%)
sja-miR-2e-3p	AY813941.1	CNUS0000101619.1	Sjc_0066230 Sjp_0066230: Histone H4, putative, mRNA	96.000000	4 to 25	45 to 63	-23.240000	(21) (76.19%) (80.95%)
sja-miR-2e-3p	FSE001-P00033-K01	CNUS0000096404.1	Sjc_0010870 Sjp_0010870: Protein FAM46C, putative, mRNA	92.000000	3 to 25	1789 to 1809	-21.490000	(22) (77.27%) (81.82%)
sja-miR-2e-3p	FSA001-P00021-N16	CNUS0000097462.1	Sjc_0022060 Sjp_0022060: Protein FAM98A, putative, mRNA	84.000000	1 to 25	365 to 389	-20.809999	(24) (62.50%) (75.00%)
sja-miR-2e-3p	AY813763.1	CNUS0000096924.1	Sjc_0016370 Sjp_0016370: Sorting nexin-2, putative, mRNA	103.000000	4 to 25	441 to 465	-23.270000	(24) (58.33%) (79.17%)
sja-miR-2e-3p	AY814605.1	CNUS0000101825.1	Sjc_0068400 Sjp_0068400: UPF0160 protein MYG1, putative, mRNA	92.000000	2 to 25	89 to 112	-23.570000	(25) (80.00%) (80.00%)
sja-miR-2e-3p	FSE001-P00032-B13	CNUS0000102781.1	Sjc_0078540 Sjp_0078540: Protein yippee-like 5, putative, mRNA	62.000000	1 to 24	33 to 68	-21.160000	(35) (54.29%) (62.86%)
sja-miR-2e-3p	FSA001-P00022-A06	CNUS0000096212.1	Sjc_0008760 Sjp_0008760: Zinc finger protein 782, putative, mRNA	103.000000	1 to 25	201 to 233	-22.049999	(32) (65.62%) (71.88%)
sja-miR-2e-3p	FSA_075_55_G07	CNUS0000099386.1	Sjc_0042380 Sjp_0042380: pelo; pelota; ko:K06965, putative, mRNA	100.000000	2 to 25	91 to 116	-22.110001	(25) (68.00%) (76.00%)
sja-miR-2e-3p	AY915877.1	CNUS0000100266.1	Sjc_0051720 Sjp_0051720: Transmembrane protein 49, putative, mRNA	95.000000	2 to 24	2 to 23	-20.370001	(22) (72.73%) (81.82%)
sja-miR-2e-3p	AY812785.1	CNUS0000095948.1	Sjc_0005920 Sjp_0005920: Transmembrane protein 118, putative, mRNA	92.000000	1 to 25	384 to 409	-20.389999	(27) (62.96%) (74.07%)
sja-miR-2e-3p	U11825.1	CNUS0000097968.1	Sjc_0027340 Sjp_0027340: Paramyosin (Antigen Sj97), putative, mRNA	83.000000	2 to 25	241 to 268	-22.240000	(27) (59.26%) (70.37%)
sja-miR-2e-3p	AY812775.1	CNUS0000098043.1	Sjc_0028110 Sjp_0028110: FAM18-like protein CG5021, putative, mRNA	82.000000	4 to 23	12 to 28	-20.510000	(19) (73.68%) (84.21%)
sja-miR-2e-3p	AY223441.1	CNUS0000100454.1	Sjc_0053680 Sjp_0053680: 14-3-3 protein beta/alpha-A, putative, mRNA	88.000000	2 to 25	19 to 49	-22.790001	(30) (63.33%) (70.00%)
sja-miR-2e-3p	AY223009.1	CNUS0000096261.1	Sjc_0009280 Sjp_0009280: Tctex1 domain containing-protein 1, putative, mRNA	109.000000	2 to 25	174 to 198	-21.860001	(24) (70.83%) (83.33%)
sja-miR-2e-3p	FSE001-P00035-O10	CNUS0000097934.1	Sjc_0026980 Sjp_0026980: Solute carrier family 25 member 44, putative, mRNA	93.000000	2 to 25	113 to 142	-22.930000	(29) (62.07%) (72.41%)
sja-miR-2e-3p	FSE_043_01_A01	CNUS0000102715.1	Sjc_0077810 Sjp_0077810: CUL3; cullin 3; ko:K03869 cullin 3, putative, mRNA	100.000000	4 to 25	403 to 424	-20.420000	(21) (71.43%) (80.95%)
sja-miR-2e-3p	AY914915.1	CNUS0000095462.1	Sjc_0000750 Sjp_0000750: Collagen alpha-2(V) chain precursor, putative, mRNA	98.000000	1 to 24	191 to 214	-25.889999	(24) (70.83%) (83.33%)
sja-miR-2e-3p	FSA001-P00015-C11	CNUS0000099486.1	Sjc_0043460 Sjp_0043460: Cathepsin C precursor (EC 3.4.22.-), putative, mRNA	115.000000	2 to 25	187 to 211	-29.070000	(24) (79.17%) (83.33%)
sja-miR-2e-3p	FSA001-P00024-F23	CNUS0000102657.1	Sjc_0077190 Sjp_0077190: Transportin-2 (Karyopherin beta-2b), putative, mRNA	77.000000	1 to 24	24 to 55	-20.639999	(31) (61.29%) (67.74%)
sja-miR-2e-3p	AF040384.1	CNUS0000096080.1	Sjc_0007310 Sjp_0007310: Ferritin-1 heavy chain (EC 1.16.3.1), putative, mRNA	65.000000	1 to 24	197 to 223	-21.330000	(28) (64.29%) (64.29%)
sja-miR-2e-3p	FSE_197_65_A09	CNUS0000100080.1	Sjc_0049720 Sjp_0049720: Nuclear cap-binding protein subunit 1, putative, mRNA	97.000000	4 to 25	569 to 590	-20.059999	(23) (73.91%) (78.26%)
sja-miR-2e-3p	FSE001-P00015-C10	CNUS0000099923.1	Sjc_0048080 Sjp_0048080: Splicing factor, arginine/serine-rich 7, putative, mRNA	89.000000	3 to 23	140 to 163	-21.040001	(23) (69.57%) (69.57%)
sja-miR-2e-3p	FSA001-P00024-L03	CNUS0000102084.1	Sjc_0071140 Sjp_0071140: Transmembrane protein 33 (DB83 protein), putative, mRNA	82.000000	2 to 24	487 to 509	-23.959999	(23) (69.57%) (78.26%)
sja-miR-2e-3p	AY810579.1	CNUS0000102497.1	Sjc_0075520 Sjp_0075520: Coiled-coil domain-containing protein 37, putative, mRNA	97.000000	1 to 25	5 to 28	-21.340000	(24) (70.83%) (79.17%)
sja-miR-2e-3p	FSA001-P00019-A21	CNUS0000099847.1	Sjc_0047290 Sjp_0047290: Mo25; ko:K08272 calcium binding protein 39, putative, mRNA	105.000000	4 to 25	164 to 183	-23.600000	(21) (76.19%) (80.95%)
sja-miR-2e-3p	FSE_038_39_G05	CNUS0000102604.1	Sjc_0076640 Sjp_0076640: WD and tetratricopeptide repeats protein 1, putative, mRNA	109.000000	1 to 25	1610 to 1640	-20.320000	(30) (66.67%) (73.33%)
sja-miR-2e-3p	FSE001-P00032-F21	CNUS0000102968.1	Sjc_0080500 Sjp_0080500: IPR012989 SEP,IPR001012 UBX,domain-containing protein, mRNA	78.000000	2 to 24	3 to 27	-20.340000	(24) (58.33%) (75.00%)
sja-miR-2e-3p	FSA001-P00010-F04	CNUS0000096729.1	Sjc_0014280 Sjp_0014280: Probable UPF0334 kinase-like protein C1orf57, putative, mRNA	82.000000	3 to 24	767 to 790	-20.290001	(24) (62.50%) (79.17%)
sja-miR-2e-3p	FSE001-P00025-M20	CNUS0000099367.1	Sjc_0042190 Sjp_0042190: Zinc finger CCCH domain-containing protein 3, putative, mRNA	81.000000	2 to 24	89 to 112	-22.030001	(25) (64.00%) (76.00%)
sja-miR-2e-3p	FSE001-P00018-F19	CNUS0000102854.1	Sjc_0079290 Sjp_0079290: Zinc finger FYVE domain-containing protein 1, putative, mRNA	92.000000	1 to 25	490 to 513	-20.750000	(25) (72.00%) (80.00%)
sja-miR-2e-3p	FSE_195_03_C01	CNUS0000095706.1	Sjc_0003310 Sjp_0003310: Gs1l; GS1-like; ko:K01915 glutamine synthetase, putative, mRNA	90.000000	2 to 25	940 to 961	-20.389999	(23) (73.91%) (78.26%)
sja-miR-2e-3p	FSE001-P00022-D01	CNUS0000096162.1	Sjc_0008190 Sjp_0008190: zgc:77650; ko:K07939 ADP-ribosylation factor 4, putative, mRNA	93.000000	4 to 24	179 to 203	-20.680000	(24) (66.67%) (79.17%)
sja-miR-2e-3p	AY814023.1	CNUS0000102211.1	Sjc_0072500 Sjp_0072500: Conserved oligomeric Golgi complex component 6, putative, mRNA	90.000000	2 to 25	500 to 525	-20.750000	(27) (66.67%) (74.07%)
sja-miR-2e-3p	AY915242.1	CNUS0000097662.1	Sjc_0024160 Sjp_0024160: IPR001965 Zinc finger, PHD-type,domain-containing protein, mRNA	115.000000	2 to 25	119 to 144	-23.150000	(25) (68.00%) (80.00%)
sja-miR-2e-3p	FSE_178_91_C12	CNUS0000095730.1	Sjc_0003560 Sjp_0003560: Argk; Arginine kinase; ko:K00934 arginine kinase, putative, mRNA	93.000000	2 to 25	1388 to 1411	-24.530001	(24) (75.00%) (83.33%)
sja-miR-2e-3p	AY223232.1	CNUS0000099825.1	Sjc_0047060 Sjp_0047060: Tegument antigen (I(H)A) (Antigen SmA22.6) (A12), putative, mRNA	83.000000	4 to 25	512 to 531	-20.030001	(21) (76.19%) (80.95%)
sja-miR-2e-3p	FSE001-P00021-H09	CNUS0000102707.1	Sjc_0077730 Sjp_0077730: NAD-dependent deacetylase sirtuin-2 (EC 3.5.1.-), putative, mRNA	89.000000	1 to 25	424 to 455	-20.500000	(31) (51.61%) (64.52%)
sja-miR-2e-3p	AY813938.1	CNUS0000097641.1	Sjc_0023950 Sjp_0023950: Rab10; Rab-protein 10; ko:K07976 Rab family, other, putative, mRNA	116.000000	1 to 25	329 to 353	-21.139999	(24) (70.83%) (83.33%)
sja-miR-2e-3p	AY815772.1	CNUS0000100451.1	Sjc_0053650 Sjp_0053650: Rab11; Rab-protein 11; ko:K07976 Rab family, other, putative, mRNA	107.000000	3 to 23	225 to 244	-20.680000	(20) (70.00%) (85.00%)
sja-miR-2e-3p	FSE_078_61_E08	CNUS0000102881.1	Sjc_0079590 Sjp_0079590: Signal recognition particle 54 kDa protein (SRP54), putative, mRNA	86.000000	2 to 25	709 to 732	-21.040001	(25) (68.00%) (76.00%)
sja-miR-2e-3p	FSE001-P00011-F09	CNUS0000097202.1	Sjc_0019310 Sjp_0019310: Nucleobindin-2 precursor (DNA-binding protein NEFA), putative, mRNA	98.000000	1 to 25	70 to 100	-21.620001	(30) (70.00%) (73.33%)
sja-miR-2e-3p	FSE001-P00004-E14	CNUS0000098711.1	Sjc_0035140 Sjp_0035140: Protein FAM62B (Extended synaptotagmin-2) (Chr2Syt), putative, mRNA	84.000000	4 to 24	1445 to 1468	-20.690001	(23) (56.52%) (73.91%)
sja-miR-2e-3p	FSE001-P00002-H18	CNUS0000101614.1	Sjc_0066180 Sjp_0066180: RNA-binding protein 4 (RNA-binding motif protein 4), putative, mRNA	102.000000	4 to 25	189 to 213	-22.709999	(25) (72.00%) (76.00%)
sja-miR-2e-3p	FSE_205_32_H04	CNUS0000099992.1	Sjc_0048810 Sjp_0048810: Potassium voltage-gated channel protein Shaw (Shaw2), putative, mRNA	80.000000	2 to 25	282 to 310	-20.290001	(28) (64.29%) (71.43%)
sja-miR-2e-3p	AY813904.1	CNUS0000099498.1	Sjc_0043580 Sjp_0043580: WD repeat protein 68 (WD repeat protein An11 homolog), putative, mRNA	107.000000	1 to 25	172 to 201	-20.570000	(29) (62.07%) (68.97%)
sja-miR-2e-3p	FSE001-P00033-E02	CNUS0000101326.1	Sjc_0063050 Sjp_0063050: Mitochondrial 28S ribosomal protein S2 (S2mt) (MRP-S2), putative, mRNA	82.000000	2 to 25	187 to 213	-21.850000	(26) (69.23%) (69.23%)
sja-miR-2e-3p	FSE_128_14_F02	CNUS0000095728.1	Sjc_0003540 Sjp_0003540: arginine kinase [EC:2.7.3.3]; ko:K00934 arginine kinase, putative, mRNA	93.000000	2 to 25	1088 to 1111	-24.530001	(24) (75.00%) (83.33%)
sja-miR-2e-3p	FSE001-P00012-D14	CNUS0000102383.1	Sjc_0074310 Sjp_0074310: IPR008994 Nucleic acid-binding, OB-fold,domain-containing protein, mRNA	102.000000	2 to 25	437 to 460	-21.700001	(23) (78.26%) (78.26%)
sja-miR-2e-3p	AY813489.1	CNUS0000097049.1	Sjc_0017700 Sjp_0017700: IPR013926 Kinase binding protein CGI-121,domain-containing protein, mRNA	103.000000	4 to 25	747 to 769	-25.790001	(22) (77.27%) (81.82%)
sja-miR-2e-3p	FSE001-P00019-E05	CNUS0000102783.1	Sjc_0078560 Sjp_0078560: Dehydrogenase/reductase SDR family member 1 (EC 1.1.-.-), putative, mRNA	87.000000	4 to 25	159 to 179	-21.750000	(21) (76.19%) (80.95%)
sja-miR-2e-3p	FSE001-P00024-D18	CNUS0000097624.1	Sjc_0023780 Sjp_0023780: Mitochondrial 39S ribosomal protein L49 (L49mt) (MRP-L49), putative, mRNA	70.000000	1 to 25	319 to 359	-22.950001	(40) (52.50%) (55.00%)
sja-miR-2e-3p	AY814975.1	CNUS0000100058.1	Sjc_0049500 Sjp_0049500: Mitochondrial 28S ribosomal protein S28 (S28mt) (MRP-S28), putative, mRNA	78.000000	2 to 25	170 to 197	-20.520000	(27) (59.26%) (66.67%)
sja-miR-2e-3p	FSE001-P00011-O20	CNUS0000096525.1	Sjc_0012150 Sjp_0012150: ago; archipelago; ko:K03361 SCF complex F-box protein CDC4, putative, mRNA	80.000000	1 to 25	200 to 226	-20.139999	(26) (57.69%) (69.23%)
sja-miR-2e-3p	FSE001-P00026-N17	CNUS0000098124.1	Sjc_0028950 Sjp_0028950: Serine/threonine-protein phosphatase 6 (EC 3.1.3.16) (PP6), putative, mRNA	63.000000	1 to 25	192 to 230	-20.070000	(38) (55.26%) (60.53%)
sja-miR-2e-3p	FSA001-P00031-G08	CNUS0000100909.1	Sjc_0058570 Sjp_0058570: Ankyrin repeat and zinc finger domain-containing protein 1, putative, mRNA	123.000000	2 to 25	1599 to 1627	-26.740000	(28) (64.29%) (75.00%)
sja-miR-2e-3p	FSE001-P00003-K09	CNUS0000101905.1	Sjc_0069250 Sjp_0069250: Anamorsin (Cytokine-induced apoptosis inhibitor 1) (CUA001), putative, mRNA	80.000000	2 to 25	5 to 33	-20.370001	(28) (60.71%) (67.86%)
sja-miR-2e-3p	AY810946.1	CNUS0000099056.1	Sjc_0038850 Sjp_0038850: IPR006162 Phosphopantetheine attachment site,domain-containing protein, mRNA	112.000000	1 to 25	197 to 221	-24.500000	(24) (75.00%) (79.17%)
sja-miR-2e-3p	AY814146.1	CNUS0000098496.1	Sjc_0032880 Sjp_0032880: IPR013869 Protein of unknown function DUF1757,domain-containing protein, mRNA	81.000000	1 to 24	65 to 90	-22.430000	(25) (60.00%) (76.00%)
sja-miR-2e-3p	FSE001-P00012-J20	CNUS0000098848.1	Sjc_0036650 Sjp_0036650: Mitochondrial import inner membrane translocase subunit Tim10, putative, mRNA	90.000000	4 to 24	665 to 688	-23.900000	(24) (70.83%) (75.00%)
sja-miR-2e-3p	FSE001-P00001-G03	CNUS0000101689.1	Sjc_0066980 Sjp_0066980: Serine/threonine kinase NLK (EC 2.7.11.24) (Nemo-like kinase), putative, mRNA	87.000000	4 to 25	151 to 173	-21.320000	(23) (69.57%) (78.26%)
sja-miR-2e-3p	FSE001-P00002-H04	CNUS0000101319.1	Sjc_0062980 Sjp_0062980: Endoplasmic reticulum-Golgi intermediate compartment protein 2, putative, mRNA	100.000000	1 to 24	218 to 241	-24.590000	(24) (75.00%) (83.33%)
sja-miR-2e-3p	FSA_050_10_B02	CNUS0000098097.1	Sjc_0028660 Sjp_0028660: CalpB; Calpain-B [EC:3.4.22.-]; ko:K08585 calpain, invertebrate, putative, mRNA	96.000000	1 to 25	58 to 81	-23.690001	(25) (68.00%) (84.00%)
sja-miR-2e-3p	FSA001-P00003-D03	CNUS0000098990.1	Sjc_0038170 Sjp_0038170: Transmembrane emp24 domain-containing protein 4 precursor (p26), putative, mRNA	98.000000	1 to 25	53 to 78	-21.400000	(25) (64.00%) (76.00%)
sja-miR-2e-3p	AY814412.1	CNUS0000099388.1	Sjc_0042400 Sjp_0042400: eif5; eif5 protein; ko:K03262 translation initiation factor eIF-5, putative, mRNA	76.000000	1 to 25	60 to 90	-21.889999	(30) (63.33%) (73.33%)
sja-miR-2e-3p	FSE_052_04_D01	CNUS0000100971.1	Sjc_0059240 Sjp_0059240: La-related protein 1 (La ribonucleoprotein domain family member 1), putative, mRNA	71.000000	2 to 25	212 to 238	-20.290001	(26) (65.38%) (69.23%)
sja-miR-2e-3p	FSE_175_72_H09	CNUS0000098102.1	Sjc_0028710 Sjp_0028710: Lbr; lamin B receptor [EC:1.3.1.70]; ko:K00222 D14-sterol reductase, putative, mRNA	70.000000	2 to 25	450 to 470	-20.670000	(23) (65.22%) (69.57%)
sja-miR-2e-3p	AY815930.1	CNUS0000102066.1	Sjc_0070960 Sjp_0070960: Importin alpha-3 subunit (Karyopherin alpha-3 subunit) (SRP1-gamma), putative, mRNA	104.000000	1 to 24	903 to 927	-21.620001	(24) (62.50%) (83.33%)
sja-miR-2e-3p	FSE_055_81_A11	CNUS0000101695.1	Sjc_0067040 Sjp_0067040: F-box-like/WD repeat protein TBL1X (Transducin beta-like 1X protein), putative, mRNA	90.000000	3 to 24	2388 to 2409	-21.760000	(23) (73.91%) (78.26%)
sja-miR-2e-3p	FSE001-P00013-O19	CNUS0000100259.1	Sjc_0051650 Sjp_0051650: COP9 signalosome complex subunit 2 (Signalosome subunit 2) (Fragment), putative, mRNA	86.000000	1 to 25	41 to 75	-21.620001	(34) (58.82%) (61.76%)
sja-miR-2e-3p	AY812963.1	CNUS0000095641.1	Sjc_0002630 Sjp_0002630: Fumarylacetoacetate hydrolase domain-containing protein 1 (EC 3.-.-.-), putative, mRNA	81.000000	4 to 23	134 to 153	-21.480000	(20) (75.00%) (80.00%)
sja-miR-2e-3p	FSE001-P00014-J16	CNUS0000099860.1	Sjc_0047430 Sjp_0047430: IPR011009 Protein kinase-like,IPR000719 Protein kinase,domain-containing protein, mRNA	92.000000	1 to 25	210 to 234	-22.150000	(24) (58.33%) (79.17%)
sja-miR-2e-3p	FSE001-P00020-M14	CNUS0000102330.1	Sjc_0073760 Sjp_0073760: Import inner membrane translocase subunit TIM44, mitochondrial precursor, putative, mRNA	104.000000	4 to 25	507 to 530	-23.719999	(23) (73.91%) (73.91%)
sja-miR-2e-3p	FSE_149_09_A02	CNUS0000101876.1	Sjc_0068940 Sjp_0068940: phy-2; Proline HYdroxylase [EC:1.14.11.2]; ko:K00472 prolyl 4-hydroxylase, putative, mRNA	76.000000	4 to 25	178 to 205	-20.850000	(27) (66.67%) (66.67%)
sja-miR-2e-3p	FSA001-P00010-E03	CNUS0000101910.1	Sjc_0069310 Sjp_0069310: MGC89305; MGC89305 protein; ko:K02981 small subunit ribosomal protein S2e, putative, mRNA	63.000000	4 to 24	239 to 266	-20.830000	(27) (66.67%) (70.37%)
sja-miR-2e-3p	AY815196.1	CNUS0000096979.1	Sjc_0016930 Sjp_0016930: Tetraspanin-33 (Tspan-33) (Proerythroblast new membrane) (Penumbra) (mPen), putative, mRNA	68.000000	1 to 23	74 to 102	-20.459999	(28) (64.29%) (67.86%)
sja-miR-2e-3p	AY914943.1	CNUS0000097628.1	Sjc_0023820 Sjp_0023820: Splicing factor 45 (45 kDa-splicing factor) (RNA-binding motif protein 17), putative, mRNA	85.000000	1 to 25	103 to 128	-24.459999	(27) (66.67%) (70.37%)
sja-miR-2e-3p	FSA001-P00010-N11	CNUS0000101297.1	Sjc_0062750 Sjp_0062750: mRNA export factor (mRNA-associated protein mrnp 41) (Rae1 protein homolog), putative, mRNA	95.000000	1 to 25	95 to 127	-20.139999	(32) (59.38%) (65.62%)
sja-miR-2e-3p	AY815886.1	CNUS0000098037.1	Sjc_0028050 Sjp_0028050: MGC80748; MGC80748 protein [EC:3.1.3.4]; ko:K01080 phosphatidate phosphatase, putative, mRNA	86.000000	3 to 25	345 to 365	-20.420000	(22) (72.73%) (77.27%)
sja-miR-2e-3p	FSA001-P00002-H03	CNUS0000098453.1	Sjc_0032430 Sjp_0032430: RPL26; ribosomal protein L26; ko:K02898 large subunit ribosomal protein L26e, putative, mRNA	78.000000	1 to 25	203 to 235	-21.100000	(32) (59.38%) (68.75%)
sja-miR-2e-3p	FSE001-P00034-B16	CNUS0000098605.1	Sjc_0034040 Sjp_0034040: RpL17; Ribosomal protein L17; ko:K02880 large subunit ribosomal protein L17e, putative, mRNA	81.000000	2 to 25	131 to 158	-20.620001	(27) (59.26%) (70.37%)
sja-miR-2e-3p	AY813543.1	CNUS0000095870.1	Sjc_0005080 Sjp_0005080: TPMT; thiopurine S-methyltransferase; ko:K00569 thiopurine S-methyltransferase, putative, mRNA	79.000000	1 to 25	104 to 135	-21.820000	(32) (59.38%) (65.62%)
sja-miR-2e-3p	FSE001-P00005-E08	CNUS0000099954.1	Sjc_0048390 Sjp_0048390: Fragile X mental retardation protein 1 homolog (Protein FMR-1) (FMRP) (mFmr1p), putative, mRNA	69.000000	2 to 24	85 to 109	-20.389999	(24) (66.67%) (70.83%)
sja-miR-2e-3p	FSE001-P00008-J22	CNUS0000096858.1	Sjc_0015660 Sjp_0015660: LOC496258; hypothetical LOC496258; ko:K02871 large subunit ribosomal protein L13, putative, mRNA	94.000000	1 to 24	161 to 189	-20.309999	(28) (67.86%) (71.43%)
sja-miR-2e-3p	FSE001-P00013-C09	CNUS0000098551.1	Sjc_0033470 Sjp_0033470: LOC495996; hypothetical LOC495996; ko:K02948 small subunit ribosomal protein S11, putative, mRNA	86.000000	1 to 25	65 to 94	-20.790001	(29) (65.52%) (68.97%)
sja-miR-2e-3p	AY813942.1	CNUS0000100511.1	Sjc_0054300 Sjp_0054300: IPR000437 Prokaryotic membrane lipoprotein lipid attachment site,domain-containing protein, mRNA	108.000000	2 to 24	470 to 492	-24.049999	(22) (72.73%) (81.82%)
sja-miR-2e-3p	FSE001-P00005-J22	CNUS0000099088.1	Sjc_0039210 Sjp_0039210: C04C3.3 [EC:1.2.4.1]; ko:K00162 pyruvate dehydrogenase E1 component, beta subunit, putative, mRNA	129.000000	1 to 25	309 to 333	-25.010000	(24) (75.00%) (83.33%)
sja-miR-2e-3p	FSA_050_16_H02	CNUS0000098356.1	Sjc_0031410 Sjp_0031410: 5'-AMP-activated protein kinase subunit gamma-2 (AMPK gamma-2 chain) (AMPK gamma2), putative, mRNA	110.000000	1 to 25	310 to 334	-22.200001	(25) (72.00%) (84.00%)
sja-miR-2e-3p	FSE001-P00012-B10	CNUS0000097870.1	Sjc_0026290 Sjp_0026290: Cytochrome b5 type B precursor (Cytochrome b5 outer mitochondrial membrane isoform), putative, mRNA	76.000000	2 to 25	27 to 51	-20.700001	(25) (68.00%) (76.00%)
sja-miR-2e-3p	AY814219.1	CNUS0000097377.1	Sjc_0021180 Sjp_0021180: TXNRD1; thioredoxin reductase 1 [EC:1.8.1.9]; ko:K00384 thioredoxin reductase (NADPH), putative, mRNA	86.000000	1 to 23	137 to 165	-23.139999	(28) (60.71%) (71.43%)
sja-miR-2e-3p	AY813776.1	CNUS0000100158.1	Sjc_0050580 Sjp_0050580: LOC495283; hypothetical LOC495283 [EC:2.3.1.37]; ko:K00643 5-aminolevulinate synthase, putative, mRNA	99.000000	1 to 24	104 to 134	-22.420000	(30) (66.67%) (73.33%)
sja-miR-2e-3p	FSE_168_96_H12	CNUS0000099474.1	Sjc_0043320 Sjp_0043320: Secretory carrier-associated membrane protein 2 (Secretory carrier membrane protein 2), putative, mRNA	110.000000	2 to 25	363 to 385	-26.139999	(23) (73.91%) (78.26%)
sja-miR-2e-3p	FSE_195_82_B11	CNUS0000101343.1	Sjc_0063230 Sjp_0063230: Four and a half LIM domains protein 2 (FHL-2) (Skeletal muscle LIM-protein 3) (SLIM 3), putative, mRNA	54.000000	1 to 25	1453 to 1482	-22.360001	(29) (51.72%) (62.07%)
sja-miR-2e-3p	FSE001-P00011-M18	CNUS0000097733.1	Sjc_0024890 Sjp_0024890: Syntaxin-binding protein 1 (Unc-18 homolog) (Unc-18A) (Unc-18-1) (N-Sec1) (rbSec1) (p67), putative, mRNA	73.000000	1 to 25	1586 to 1617	-25.299999	(31) (61.29%) (67.74%)
sja-miR-2e-3p	FSE001-P00034-I05	CNUS0000098938.1	Sjc_0037600 Sjp_0037600: MGC53393; similar to ribosomal protein L5; ko:K02932 large subunit ribosomal protein L5e, putative, mRNA	105.000000	2 to 25	233 to 256	-20.030001	(23) (69.57%) (82.61%)
sja-miR-2e-3p	FSA001-P00022-F09	CNUS0000099074.1	Sjc_0039050 Sjp_0039050: LOC496174; hypothetical LOC496174 [EC:4.1.2.4]; ko:K01619 deoxyribose-phosphate aldolase, putative, mRNA	80.000000	2 to 25	78 to 102	-20.290001	(25) (64.00%) (68.00%)
sja-miR-2e-3p	AY814525.1	CNUS0000099978.1	Sjc_0048650 Sjp_0048650: ppox-prov; protoporphyrinogen oxidase [EC:1.3.3.4]; ko:K00231 protoporphyrinogen oxidase, putative, mRNA	91.000000	1 to 23	57 to 81	-20.840000	(25) (72.00%) (80.00%)
sja-miR-2e-3p	FSE001-P00033-N10	CNUS0000101349.1	Sjc_0063290 Sjp_0063290: Small nuclear ribonucleoprotein Sm D1 (snRNP core protein D1) (Sm-D1) (Sm-D autoantigen), putative, mRNA	98.000000	1 to 24	358 to 381	-21.070000	(23) (60.87%) (82.61%)
sja-miR-2e-3p	FSA001-P00035-N04	CNUS0000101271.1	Sjc_0062490 Sjp_0062490: LOC478348; similar to ribosomal protein L4; ko:K02930 large subunit ribosomal protein L4e, putative, mRNA	115.000000	4 to 25	101 to 122	-20.010000	(21) (76.19%) (90.48%)
sja-miR-2e-3p	FSE_088_42_B06	CNUS0000100783.1	Sjc_0057210 Sjp_0057210: CG6020 [EC:1.6.5.3 1.6.99.3]; ko:K03953 NADH dehydrogenase (ubiquinone) 1 alpha subcomplex 9, putative, mRNA	94.000000	4 to 25	1100 to 1119	-22.040001	(21) (71.43%) (80.95%)
sja-miR-2e-3p	FSA001-P00011-N05	CNUS0000103035.1	Sjc_0081170 Sjp_0081170: VASP; vasodilator-stimulated phosphoprotein; ko:K06274 vasodilator-stimulated phosphoprotein, putative, mRNA	91.000000	2 to 25	106 to 129	-20.389999	(24) (66.67%) (79.17%)
sja-miR-2e-3p	AY815082.1	CNUS0000102427.1	Sjc_0074770 Sjp_0074770: Transmembrane 9 superfamily protein member 3 precursor (SM-11044-binding protein) (EP70-P-iso), putative, mRNA	104.000000	1 to 25	1080 to 1105	-23.250000	(26) (65.38%) (84.62%)
sja-miR-2e-3p	FSE_222_31_G04	CNUS0000099901.1	Sjc_0047850 Sjp_0047850: pgant6; polypeptide GalNAc transferase 6; ko:K00710 polypeptide N-acetylgalactosaminyltransferase, putative, mRNA	69.000000	4 to 25	109 to 132	-22.410000	(24) (66.67%) (75.00%)
sja-miR-2e-3p	FSE001-P00001-A13	CNUS0000095873.1	Sjc_0005120 Sjp_0005120: Splicing factor, arginine/serine-rich 2 (Splicing factor SC35) (SC-35) (Splicing component, 35 kDa), putative, mRNA	63.000000	2 to 25	57 to 85	-21.629999	(28) (57.14%) (60.71%)
sja-miR-2e-3p	FSE_119_42_B06	CNUS0000102004.1	Sjc_0070300 Sjp_0070300: U3 small nucleolar RNA-associated protein 14 (U3 snoRNA-associated protein 14) (U three protein 14), putative, mRNA	87.000000	1 to 25	15 to 44	-20.250000	(29) (65.52%) (72.41%)
sja-miR-2e-3p	FSA001-P00002-H19	CNUS0000096887.1	Sjc_0015960 Sjp_0015960: ube2r2-prov; ubiquitin coniugating enzyme 3b [EC:6.3.2.19]; ko:K02207 ubiquitin-conjugating enzyme E2, putative, mRNA	103.000000	4 to 25	211 to 233	-25.790001	(22) (77.27%) (81.82%)
sja-miR-2e-3p	FSE001-P00002-G07	CNUS0000097942.1	Sjc_0027060 Sjp_0027060: Tryptophan 5-hydroxylase 2 (EC 1.14.16.4) (Tryptophan 5-monooxygenase 2) (Neuronal tryptophan hydroxylase), putative, mRNA	92.000000	1 to 24	750 to 775	-20.469999	(25) (64.00%) (76.00%)
sja-miR-2e-3p	FSE_114_94_F12	CNUS0000098428.1	Sjc_0032180 Sjp_0032180: Sirt1; sirtuin 1 ((silent mating type information regulation 2, homolog) 1 [EC:3.5.1.-]; ko:K01463 E3.5.1.-, putative, mRNA	116.000000	1 to 25	851 to 873	-25.690001	(24) (70.83%) (83.33%)
sja-miR-2e-3p	FSA001-P00028-D06	CNUS0000102245.1	Sjc_0072840 Sjp_0072840: Probable palmitoyltransferase ZDHHC20 (EC 2.3.1.-) (Zinc finger DHHC domain-containing protein 20) (DHHC-20), putative, mRNA	83.000000	1 to 25	286 to 317	-20.500000	(31) (61.29%) (67.74%)
sja-miR-2e-3p	FSE_112_33_A05	CNUS0000098471.1	Sjc_0032620 Sjp_0032620: Forkhead box protein K2 (Interleukin enhancer-binding factor 1) (Cellular transcription factor ILF-1) (FOXK1), putative, mRNA	92.000000	1 to 25	629 to 654	-21.219999	(25) (64.00%) (76.00%)
sja-miR-2e-3p	AY915374.1	CNUS0000096785.1	Sjc_0014900 Sjp_0014900: RCJMB04_4l20, SNAP29; synaptosomal-associated protein, 29kDa; ko:K08509 synaptosomal-associated protein, 29kDa, putative, mRNA	100.000000	4 to 24	146 to 165	-20.600000	(20) (70.00%) (85.00%)
sja-miR-2e-3p	FSA001-P00030-I12	CNUS0000095516.1	Sjc_0001310 Sjp_0001310: oligosaccharyltransferase [EC:2.4.1.119]; ko:K00730 dolichyl-diphosphooligosaccharide--protein glycosyltransferase, putative, mRNA	82.000000	3 to 25	46 to 75	-23.030001	(29) (65.52%) (68.97%)
sja-miR-2e-3p	AY815650.1	CNUS0000102426.1	Sjc_0074760 Sjp_0074760: Eukaryotic translation initiation factor 4H (eIF-4H) (Williams-Beuren syndrome chromosome region 1 protein homolog), putative, mRNA	87.000000	1 to 23	62 to 90	-20.780001	(28) (60.71%) (67.86%)
sja-miR-2e-3p	FSE_037_23_G03	CNUS0000097082.1	Sjc_0018070 Sjp_0018070: Furin-1 precursor (EC 3.4.21.75) (Paired basic amino acid residue cleaving enzyme) (PACE) (Dibasic-processing enzyme), putative, mRNA	107.000000	1 to 25	288 to 313	-22.510000	(27) (74.07%) (77.78%)
sja-miR-2e-3p	AY813546.1	CNUS0000100586.1	Sjc_0055140 Sjp_0055140: pdha1-A-prov; pyruvate dehydrogenase E1 alpha 1 [EC:1.2.4.1]; ko:K00161 pyruvate dehydrogenase E1 component, alpha subunit, putative, mRNA	100.000000	1 to 24	56 to 81	-20.370001	(25) (56.00%) (76.00%)
sja-miR-2e-3p	FSE_235_62_F08	CNUS0000100191.1	Sjc_0050920 Sjp_0050920: eif3s7; eukaryotic translation initiation factor 3, subunit 7 zeta; ko:K03251 translation initiation factor eIF-3 subunit 7, putative, mRNA	91.000000	1 to 25	588 to 612	-21.129999	(24) (66.67%) (75.00%)
sja-miR-2e-3p	FSE_186_27_C04	CNUS0000103106.1	Sjc_0081950 Sjp_0081950: Probable ATP-dependent RNA helicase DDX52 (EC 3.6.1.-) (DEAD box protein 52) (ATP-dependent RNA helicase ROK1-like) (rROK1L), putative, mRNA	88.000000	1 to 24	369 to 398	-20.299999	(29) (68.97%) (72.41%)
sja-miR-2e-3p	FSE_097_55_G07	CNUS0000101897.1	Sjc_0069150 Sjp_0069150: Single-stranded DNA-binding protein 3 (Sequence-specific single-stranded-DNA-binding protein) (Lck-associated signal transducer), putative, mRNA	88.000000	1 to 25	383 to 408	-20.690001	(25) (64.00%) (76.00%)
sja-miR-2e-3p	FSE001-P00008-N13	CNUS0000102844.1	Sjc_0079190 Sjp_0079190: GTP binding / translation elongation factor/ translation factor, nucleic acid binding [EC:3.6.5.3]; ko:K03234 elongation factor EF-2, putative, mRNA	100.000000	1 to 23	93 to 115	-20.830000	(22) (77.27%) (81.82%)
sja-miR-2e-3p	AY223375.1	CNUS0000098696.1	Sjc_0034990 Sjp_0034990: Dual specificity mitogen-activated protein kinase kinase 6 (EC 2.7.12.2) (MAP kinase kinase 6) (MAPKK 6) (MAPK/ERK kinase 6) (SAPKK3), putative, mRNA	73.000000	1 to 25	178 to 213	-20.530001	(35) (57.14%) (62.86%)
sja-miR-2e-3p	FSA_077_42_B06	CNUS0000101598.1	Sjc_0066010 Sjp_0066010: Solute carrier family 2, facilitated glucose transporter member 5 (Glucose transporter type 5, small intestine) (Fructose transporter), putative, mRNA	94.000000	4 to 25	1028 to 1049	-24.190001	(21) (71.43%) (80.95%)
sja-miR-2e-3p	FSA001-P00002-L03	CNUS0000100561.1	Sjc_0054860 Sjp_0054860: pcmt; l-isoaspartyl protein carboxyl methyltransferase [EC:2.1.1.77]; ko:K00573 protein-L-isoaspartate(D-aspartate) O-methyltransferase, putative, mRNA	79.000000	2 to 25	47 to 72	-21.150000	(25) (68.00%) (72.00%)
sja-miR-2e-3p	FSA001-P00009-P15	CNUS0000099800.1	Sjc_0046810 Sjp_0046810: LOC511896; similar to general transcription factor IIH, polypeptide 3, 34kDa; ko:K03143 transcription initiation factor TFIIH subunit H3, putative, mRNA	99.000000	1 to 25	150 to 179	-20.940001	(29) (62.07%) (68.97%)
sja-miR-2e-3p	FSE001-P00001-M05	CNUS0000102046.1	Sjc_0070750 Sjp_0070750: LOC479248; similar to protein phosphatase 3 (formerly 2B), catalytic subunit, beta isoform (calcineurin A beta); ko:K01090 protein phosphatase, putative, mRNA	94.000000	4 to 25	1080 to 1102	-20.709999	(22) (59.09%) (77.27%)
sja-miR-2e-3p	FSE_160_41_A06	CNUS0000103082.1	Sjc_0081670 Sjp_0081670: Cell division cycle and apoptosis regulator protein 1 (Cell cycle and apoptosis regulatory protein 1) (CARP-1) (Death inducer with SAP domain), putative, mRNA	93.000000	3 to 25	601 to 623	-24.879999	(23) (73.91%) (78.26%)
sja-miR-2e-3p	FSE_126_36_D05	CNUS0000103133.1	Sjc_0082230 Sjp_0082230: 1-O-acylceramide synthase precursor (EC 2.3.1.-) (ACS) (Lysosomal phospholipase A2) (Lysophospholipase 3) (LCAT-like lysophospholipase) (LLPL), putative, mRNA	85.000000	1 to 25	62 to 88	-20.240000	(26) (69.23%) (76.92%)
sja-miR-2e-3p	FSE_128_31_G04	CNUS0000098657.1	Sjc_0034580 Sjp_0034580: Gfat2; Glutamine:fructose-6-phosphate aminotransferase 2 [EC:2.6.1.16]; ko:K00820 glucosamine--fructose-6-phosphate aminotransferase (isomerizing), putative, mRNA	96.000000	1 to 25	336 to 361	-21.129999	(25) (68.00%) (72.00%)
sja-miR-2e-3p	AY814890.1	CNUS0000099609.1	Sjc_0044810 Sjp_0044810: Calpain B (EC 3.4.22.-) (Calcium-activated neutral proteinase B) (CANP B) [Contains: Calpain B catalytic subunit 1; Calpain B catalytic subunit 2], putative, mRNA	94.000000	1 to 25	328 to 358	-24.350000	(30) (63.33%) (73.33%)
sja-miR-2e-3p	FSA_048_19_C03	CNUS0000102030.1	Sjc_0070570 Sjp_0070570: LOC486543; similar to solute carrier family 11 (proton-coupled divalent metal ion transporters), member 2; ko:K03322 metal ion transporter, Nramp family, putative, mRNA	99.000000	3 to 24	220 to 242	-21.330000	(22) (72.73%) (81.82%)
sja-miR-2e-3p	AY810101.1	CNUS0000100496.1	Sjc_0054140 Sjp_0054140: Serine/threonine-protein kinase PLK4 (EC 2.7.11.21) (Polo-like kinase 4) (PLK-4) (Serine/threonine-protein kinase Sak) (Serine/threonine-protein kinase 18), putative, mRNA	121.000000	2 to 25	17 to 39	-26.950001	(23) (78.26%) (86.96%)
sja-miR-2e-3p	FSE_162_60_D08	CNUS0000098771.1	Sjc_0035790 Sjp_0035790: Protein tyrosine phosphatase type IVA protein 3 (EC 3.1.3.48) (Protein-tyrosine phosphatase 4a3) (Protein-tyrosine phosphatase of regenerating liver 3) (PRL-3), putative, mRNA	78.000000	1 to 25	39 to 69	-20.700001	(32) (62.50%) (68.75%)
sja-miR-2e-3p	AY915401.1	CNUS0000095926.1	Sjc_0005690 Sjp_0005690: LOC450529; similar to calcium/calmodulin-dependent protein kinase II gamma [EC:2.7.11.17]; ko:K04515 calcium/calmodulin-dependent protein kinase (CaM kinase) II, putative, mRNA	97.000000	1 to 25	1324 to 1348	-20.389999	(25) (72.00%) (80.00%)
sja-miR-2e-3p	AY813894.1	CNUS0000098830.1	Sjc_0036470 Sjp_0036470: PCTP-like protein (PCTP-L) (StAR-related lipid transfer protein 10) (StARD10) (START domain-containing protein 10) (Serologically defined colon cancer antigen 28 homolog), putative, mRNA	93.000000	2 to 24	9 to 31	-20.709999	(23) (69.57%) (78.26%)
sja-miR-2e-3p	FSE001-P00010-F04	CNUS0000098675.1	Sjc_0034780 Sjp_0034780: LOC475152; similar to DNA-directed RNA polymerase II 140 kDa polypeptide (RNA polymerase II subunit 2) (RPB2) [EC:2.7.7.6]; ko:K03010 DNA-directed RNA polymerase II subunit B, putative, mRNA	107.000000	1 to 25	1190 to 1217	-20.920000	(27) (70.37%) (77.78%)
sja-miR-2e-3p	AY814722.1	CNUS0000101328.1	Sjc_0063070 Sjp_0063070: Lysosome membrane protein 2 (Lysosome membrane protein II) (LIMP II) (Scavenger receptor class B member 2) (85 kDa lysosomal membrane sialoglycoprotein) (LGP85) (CD36 antigen-like 2), putative, mRNA	92.000000	1 to 25	96 to 121	-23.389999	(25) (72.00%) (76.00%)
sja-miR-2e-3p	FSE001-P00029-A02	CNUS0000097953.1	Sjc_0027190 Sjp_0027190: Ectonucleotide pyrophosphatase/phosphodiesterase family member 6 precursor (EC 3.1.-.-) (E-NPP6) (NPP-6) [Contains: Ectonucleotide pyrophosphatase/phosphodiesterase family member 6 soluble form], putative, mRNA	104.000000	1 to 24	883 to 910	-23.309999	(27) (70.37%) (74.07%)
sja-miR-2e-5p	FSA001-P00021-N16	CNUS0000097462.1	Sjc_0022060 Sjp_0022060: Protein FAM98A, putative, mRNA	87.000000	2 to 22	291 to 312	-20.559999	(21) (71.43%) (76.19%)
sja-miR-2e-5p	FSE_045_35_C05	CNUS0000102617.1	Sjc_0076780 Sjp_0076780: XK-related protein 6, putative, mRNA	57.000000	2 to 22	369 to 395	-20.510000	(26) (57.69%) (69.23%)
sja-miR-2e-5p	FSE_217_63_G08	CNUS0000096537.1	Sjc_0012270 Sjp_0012270: F-box only protein 42, putative, mRNA	93.000000	1 to 23	425 to 445	-20.480000	(22) (68.18%) (81.82%)
sja-miR-2e-5p	FSA001-P00023-D08	CNUS0000095628.1	Sjc_0002500 Sjp_0002500: Surfeit locus protein 4, putative, mRNA	98.000000	3 to 23	479 to 499	-20.200001	(21) (76.19%) (90.48%)
sja-miR-2e-5p	FSE001-P00027-L15	CNUS0000097382.1	Sjc_0021230 Sjp_0021230: Major egg antigen (p40), putative, mRNA	82.000000	1 to 22	502 to 527	-23.150000	(26) (76.92%) (76.92%)
sja-miR-2e-5p	AY223226.1	CNUS0000096362.1	Sjc_0010420 Sjp_0010420: WD repeat protein SL1-17, putative, mRNA	70.000000	1 to 21	277 to 296	-20.180000	(20) (65.00%) (80.00%)
sja-miR-2e-5p	FSE001-P00028-H16	CNUS0000101034.1	Sjc_0059900 Sjp_0059900: Neprilysin-1 (EC 3.4.24.-), putative, mRNA	94.000000	1 to 22	720 to 738	-21.100000	(21) (80.95%) (85.71%)
sja-miR-2e-5p	FSE_205_76_D10	CNUS0000096332.1	Sjc_0010100 Sjp_0010100: IPR000210 BTB,domain-containing protein, mRNA	87.000000	1 to 23	274 to 300	-20.510000	(26) (73.08%) (73.08%)
sja-miR-2e-5p	FSE001-P00023-E06	CNUS0000097978.1	Sjc_0027440 Sjp_0027440: Mitochondria fission 1 protein, putative, mRNA	106.000000	4 to 23	114 to 134	-23.770000	(20) (80.00%) (90.00%)
sja-miR-2e-5p	FSE_193_22_F03	CNUS0000096559.1	Sjc_0012500 Sjp_0012500: Actin-related protein 6 (mArp6), putative, mRNA	95.000000	3 to 23	8 to 26	-20.870001	(20) (85.00%) (85.00%)
sja-miR-2e-5p	FSA001-P00029-O07	CNUS0000097449.1	Sjc_0021930 Sjp_0021930: IPR011524 SARAH,domain-containing protein, mRNA	89.000000	1 to 23	531 to 550	-20.309999	(22) (68.18%) (81.82%)
sja-miR-2e-5p	FSA001-P00021-P07	CNUS0000099265.1	Sjc_0041060 Sjp_0041060: Microtubule-associated protein futsch, putative, mRNA	98.000000	1 to 23	490 to 516	-20.740000	(26) (73.08%) (76.92%)
sja-miR-2e-5p	FSE_063_43_C06	CNUS0000097511.1	Sjc_0022580 Sjp_0022580: IPR000436 Sushi/SCR/CCP,domain-containing protein, mRNA	83.000000	2 to 22	346 to 375	-21.400000	(29) (62.07%) (65.52%)
sja-miR-2e-5p	FSE001-P00015-C10	CNUS0000099923.1	Sjc_0048080 Sjp_0048080: Splicing factor, arginine/serine-rich 7, putative, mRNA	90.000000	4 to 23	284 to 308	-25.200001	(24) (66.67%) (75.00%)
sja-miR-2e-5p	FSE001-P00003-O04	CNUS0000100745.1	Sjc_0056820 Sjp_0056820: Coiled-coil domain-containing protein 13, putative, mRNA	69.000000	3 to 23	479 to 504	-20.459999	(25) (64.00%) (72.00%)
sja-miR-2e-5p	FSE001-P00011-K18	CNUS0000103000.1	Sjc_0080820 Sjp_0080820: Uncharacterized protein C20orf72 homolog, putative, mRNA	78.000000	1 to 22	420 to 444	-20.379999	(24) (62.50%) (75.00%)
sja-miR-2e-5p	FSE001-P00023-L22	CNUS0000096091.1	Sjc_0007440 Sjp_0007440: IPR001568 Ribonuclease T2,domain-containing protein, mRNA	112.000000	2 to 22	841 to 861	-27.809999	(20) (85.00%) (85.00%)
sja-miR-2e-5p	AY812080.1	CNUS0000095868.1	Sjc_0005060 Sjp_0005060: IPR001810 Cyclin-like F-box,domain-containing protein, mRNA	92.000000	1 to 22	858 to 879	-24.180000	(21) (66.67%) (80.95%)
sja-miR-2e-5p	AY915242.1	CNUS0000097662.1	Sjc_0024160 Sjp_0024160: IPR001965 Zinc finger, PHD-type,domain-containing protein, mRNA	106.000000	2 to 23	310 to 333	-22.309999	(23) (78.26%) (78.26%)
sja-miR-2e-5p	FSE_055_84_D11	CNUS0000100669.1	Sjc_0056040 Sjp_0056040: IPR007087 Zinc finger, C2H2-type,domain-containing protein, mRNA	84.000000	2 to 23	567 to 595	-20.350000	(28) (67.86%) (67.86%)
sja-miR-2e-5p	FSA001-P00003-D22	CNUS0000095444.1	Sjc_0000560 Sjp_0000560: Synaptophysin (Major synaptic vesicle protein p38), putative, mRNA	91.000000	1 to 23	158 to 180	-20.620001	(23) (65.22%) (78.26%)
sja-miR-2e-5p	FSE001-P00004-E14	CNUS0000098711.1	Sjc_0035140 Sjp_0035140: Protein FAM62B (Extended synaptotagmin-2) (Chr2Syt), putative, mRNA	100.000000	3 to 23	472 to 492	-25.330000	(20) (80.00%) (85.00%)
sja-miR-2e-5p	FSE001-P00002-H18	CNUS0000101614.1	Sjc_0066180 Sjp_0066180: RNA-binding protein 4 (RNA-binding motif protein 4), putative, mRNA	70.000000	1 to 21	174 to 197	-21.150000	(23) (65.22%) (78.26%)
sja-miR-2e-5p	FSE001-P00008-A23	CNUS0000101009.1	Sjc_0059650 Sjp_0059650: Smu-1 suppressor of mec-8 and unc-52 protein homolog, putative, mRNA	84.000000	1 to 21	76 to 94	-20.080000	(20) (70.00%) (85.00%)
sja-miR-2e-5p	AY815769.1	CNUS0000095804.1	Sjc_0004370 Sjp_0004370: F-actin capping protein subunit alpha-2 (CapZ alpha-2), putative, mRNA	85.000000	1 to 23	288 to 311	-22.760000	(25) (72.00%) (80.00%)
sja-miR-2e-5p	FSE001-P00011-J18	CNUS0000101900.1	Sjc_0069180 Sjp_0069180: E02A10.1; ko:K02988 small subunit ribosomal protein S5, putative, mRNA	81.000000	2 to 22	395 to 422	-20.709999	(27) (62.96%) (74.07%)
sja-miR-2e-5p	AY813489.1	CNUS0000097049.1	Sjc_0017700 Sjp_0017700: IPR013926 Kinase binding protein CGI-121,domain-containing protein, mRNA	66.000000	1 to 22	103 to 124	-21.480000	(21) (57.14%) (71.43%)
sja-miR-2e-5p	FSA001-P00015-N14	CNUS0000098969.1	Sjc_0037930 Sjp_0037930: Heterogeneous nuclear ribonucleoprotein U-like protein 1, putative, mRNA	70.000000	4 to 21	153 to 171	-20.730000	(18) (72.22%) (83.33%)
sja-miR-2e-5p	AY222968.1	CNUS0000098810.1	Sjc_0036220 Sjp_0036220: Protein BAT5 (HLA-B-associated transcript 5) (Protein G5), putative, mRNA	87.000000	1 to 23	92 to 114	-21.830000	(22) (68.18%) (86.36%)
sja-miR-2e-5p	FSE001-P00018-N22	CNUS0000100125.1	Sjc_0050230 Sjp_0050230: Probable ATPase inhibitor B0546.1, mitochondrial precursor, putative, mRNA	92.000000	2 to 23	28 to 47	-21.230000	(21) (71.43%) (80.95%)
sja-miR-2e-5p	FSE_165_77_E10	CNUS0000102642.1	Sjc_0077040 Sjp_0077040: alpha-glucosidase [EC:3.2.1.20]; ko:K01187 alpha-glucosidase, putative, mRNA	84.000000	1 to 23	895 to 914	-22.180000	(22) (72.73%) (81.82%)
sja-miR-2e-5p	AY814699.1	CNUS0000097269.1	Sjc_0020040 Sjp_0020040: SAP30-binding protein (Transcriptional regulator protein HCNGP), putative, mRNA	93.000000	2 to 22	863 to 884	-24.379999	(21) (66.67%) (80.95%)
sja-miR-2e-5p	AY814865.1	CNUS0000103079.1	Sjc_0081640 Sjp_0081640: IPR000795 Protein synthesis factor, GTP-binding,domain-containing protein, mRNA	95.000000	1 to 21	199 to 220	-20.620001	(21) (76.19%) (85.71%)
sja-miR-2e-5p	AY814349.1	CNUS0000095946.1	Sjc_0005900 Sjp_0005900: Probable mitochondrial 28S ribosomal protein S25 (S25mt) (MRP-S25), putative, mRNA	82.000000	1 to 22	101 to 125	-21.400000	(24) (70.83%) (75.00%)
sja-miR-2e-5p	FSE_052_04_D01	CNUS0000100971.1	Sjc_0059240 Sjp_0059240: La-related protein 1 (La ribonucleoprotein domain family member 1), putative, mRNA	76.000000	1 to 23	209 to 230	-20.080000	(23) (73.91%) (82.61%)
sja-miR-2e-5p	FSE_055_81_A11	CNUS0000101695.1	Sjc_0067040 Sjp_0067040: F-box-like/WD repeat protein TBL1X (Transducin beta-like 1X protein), putative, mRNA	83.000000	1 to 21	146 to 166	-20.450001	(20) (70.00%) (80.00%)
sja-miR-2e-5p	FSA001-P00008-G22	CNUS0000102094.1	Sjc_0071240 Sjp_0071240: NOG1; Nucleolar G-protein 1; LPG15w (working nomenclature); ko:K06943, putative, mRNA	100.000000	1 to 21	612 to 633	-20.650000	(22) (81.82%) (81.82%)
sja-miR-2e-5p	FSE001-P00021-I10	CNUS0000095740.1	Sjc_0003670 Sjp_0003670: mcts1; malignant T cell amplified sequence 1; ko:K07575 PUA domain protein, putative, mRNA	107.000000	3 to 23	56 to 75	-22.010000	(20) (85.00%) (85.00%)
sja-miR-2e-5p	FSA001-P00003-F09	CNUS0000099444.1	Sjc_0042990 Sjp_0042990: Extracellular superoxide dismutase [Cu-Zn] precursor (EC 1.15.1.1) (EC-SOD), putative, mRNA	94.000000	1 to 21	171 to 196	-20.770000	(25) (68.00%) (72.00%)
sja-miR-2e-5p	FSE001-P00002-F21	CNUS0000097087.1	Sjc_0018120 Sjp_0018120: RpL11; Ribosomal protein L11; ko:K02868 large subunit ribosomal protein L11e, putative, mRNA	68.000000	2 to 22	267 to 291	-21.830000	(24) (58.33%) (75.00%)
sja-miR-2e-5p	FSE001-P00005-E08	CNUS0000099954.1	Sjc_0048390 Sjp_0048390: Fragile X mental retardation protein 1 homolog (Protein FMR-1) (FMRP) (mFmr1p), putative, mRNA	91.000000	1 to 23	698 to 721	-20.190001	(23) (69.57%) (78.26%)
sja-miR-2e-5p	FSE001-P00012-P01	CNUS0000097918.1	Sjc_0026800 Sjp_0026800: LOC465289; similar to DNA-binding protein; ko:K06099 cold shock domain protein A, putative, mRNA	85.000000	1 to 23	2 to 28	-21.030001	(26) (69.23%) (76.92%)
sja-miR-2e-5p	FSA001-P00014-J04	CNUS0000102788.1	Sjc_0078610 Sjp_0078610: Secretory carrier-associated membrane protein 2 (Secretory carrier membrane protein 2), putative, mRNA	98.000000	1 to 23	153 to 179	-22.540001	(26) (73.08%) (76.92%)
sja-miR-2e-5p	FSA001-P00034-P23	CNUS0000100730.1	Sjc_0056660 Sjp_0056660: p21-activated protein kinase-interacting protein 1-like (PAK1-interacting protein 1-like), putative, mRNA	101.000000	1 to 22	35 to 57	-21.049999	(22) (68.18%) (77.27%)
sja-miR-2e-5p	AY814357.1	CNUS0000102008.1	Sjc_0070340 Sjp_0070340: FERM, RhoGEF and pleckstrin domain-containing protein 2 (FERM domain including RhoGEF) (FIR), putative, mRNA	106.000000	1 to 23	144 to 169	-22.650000	(25) (76.00%) (80.00%)
sja-miR-2e-5p	AY813126.1	CNUS0000102625.1	Sjc_0076860 Sjp_0076860: Heterogeneous nuclear ribonucleoprotein D0 (hnRNP D0) (AU-rich element RNA-binding protein 1), putative, mRNA	81.000000	1 to 22	257 to 280	-20.520000	(23) (73.91%) (73.91%)
sja-miR-2e-5p	FSA001-P00004-I01	CNUS0000102001.1	Sjc_0070270 Sjp_0070270: cct2; chaperonin containing TCP1, subunit 2 (beta); ko:K09494 T-complex protein 1 subunit beta, putative, mRNA	86.000000	2 to 23	241 to 266	-20.200001	(25) (60.00%) (76.00%)
sja-miR-2e-5p	FSE001-P00001-A13	CNUS0000095873.1	Sjc_0005120 Sjp_0005120: Splicing factor, arginine/serine-rich 2 (Splicing factor SC35) (SC-35) (Splicing component, 35 kDa), putative, mRNA	92.000000	3 to 23	406 to 427	-21.750000	(22) (77.27%) (86.36%)
sja-miR-2e-5p	AY815043.1	CNUS0000097178.1	Sjc_0019060 Sjp_0019060: Guanine nucleotide-binding protein G(i) subunit alpha (Adenylate cyclase-inhibiting G alpha protein), putative, mRNA	75.000000	2 to 21	327 to 348	-24.059999	(21) (76.19%) (80.95%)
sja-miR-2e-5p	FSA001-P00020-I01	CNUS0000102021.1	Sjc_0070480 Sjp_0070480: mtap; methylthioadenosine phosphorylase [EC:2.4.2.28]; ko:K00772 5'-methylthioadenosine phosphorylase, putative, mRNA	105.000000	3 to 23	17 to 38	-20.080000	(21) (76.19%) (85.71%)
sja-miR-2e-5p	FSA001-P00020-D04	CNUS0000098130.1	Sjc_0029020 Sjp_0029020: Queuine tRNA-ribosyltransferase (EC 2.4.2.29) (tRNA-guanine transglycosylase) (Guanine insertion enzyme), putative, mRNA	104.000000	3 to 21	634 to 651	-20.900000	(18) (83.33%) (94.44%)
sja-miR-2e-5p	AY815587.1	CNUS0000101629.1	Sjc_0066330 Sjp_0066330: Tether containing UBX domain for GLUT4 (Alveolar soft part sarcoma chromosome region candidate 1 homolog), putative, mRNA	94.000000	2 to 23	155 to 180	-21.879999	(25) (72.00%) (72.00%)
sja-miR-2e-5p	FSE_114_94_F12	CNUS0000098428.1	Sjc_0032180 Sjp_0032180: Sirt1; sirtuin 1 ((silent mating type information regulation 2, homolog) 1 [EC:3.5.1.-]; ko:K01463 E3.5.1.-, putative, mRNA	105.000000	1 to 23	595 to 621	-22.540001	(26) (65.38%) (80.77%)
sja-miR-2e-5p	FSE_082_87_G11	CNUS0000096631.1	Sjc_0013260 Sjp_0013260: Mthfs; 5, 10-methenyltetrahydrofolate synthetase [EC:6.3.3.2]; ko:K01934 5-formyltetrahydrofolate cyclo-ligase, putative, mRNA	82.000000	3 to 23	448 to 469	-21.139999	(21) (71.43%) (85.71%)
sja-miR-2e-5p	FSA001-P00023-O20	CNUS0000101822.1	Sjc_0068370 Sjp_0068370: H/ACA ribonucleoprotein complex subunit 2 (H/ACA snoRNP protein NHP2) (High mobility group-like nuclear protein 2), putative, mRNA	98.000000	1 to 23	153 to 178	-21.309999	(25) (68.00%) (80.00%)
sja-miR-2e-5p	AY815650.1	CNUS0000102426.1	Sjc_0074760 Sjp_0074760: Eukaryotic translation initiation factor 4H (eIF-4H) (Williams-Beuren syndrome chromosome region 1 protein homolog), putative, mRNA	98.000000	2 to 22	103 to 125	-20.120001	(22) (72.73%) (81.82%)
sja-miR-2e-5p	FSE_043_32_H04	CNUS0000098325.1	Sjc_0031080 Sjp_0031080: Carbonic anhydrase 5B, mitochondrial precursor (EC 4.2.1.1) (Carbonic anhydrase VB) (Carbonate dehydratase VB) (CA-VB), putative, mRNA	86.000000	1 to 21	11 to 33	-21.770000	(22) (72.73%) (77.27%)
sja-miR-2e-5p	FSE001-P00005-C24	CNUS0000101509.1	Sjc_0065060 Sjp_0065060: Qprt; quinolinate phosphoribosyltransferase [EC:2.4.2.19]; ko:K00767 nicotinate-nucleotide pyrophosphorylase (carboxylating), putative, mRNA	104.000000	2 to 23	27 to 52	-21.620001	(25) (72.00%) (80.00%)
sja-miR-2e-5p	FSA001-P00035-O12	CNUS0000099353.1	Sjc_0042040 Sjp_0042040: Vacuolar protein sorting-associated protein 25 (hVps25) (ELL-associated protein of 20 kDa) (Dermal papilla-derived protein 9), putative, mRNA	97.000000	4 to 23	504 to 523	-21.760000	(19) (84.21%) (89.47%)
sja-miR-2e-5p	FSE001-P00016-P02	CNUS0000102444.1	Sjc_0074950 Sjp_0074950: Plasminogen activator inhibitor 1 RNA-binding protein (PAI1 RNA-binding protein 1) (PAI-RBP1) (SERPINE1 mRNA-binding protein 1), putative, mRNA	81.000000	2 to 22	25 to 46	-22.490000	(21) (66.67%) (80.95%)
sja-miR-2e-5p	AY222891.1	CNUS0000100996.1	Sjc_0059500 Sjp_0059500: LOC488090; similar to translocase of the inner mitochondrial membrane 14 isoform d; ko:K09539 DnaJ homolog, subfamily C, member 19, putative, mRNA	74.000000	3 to 23	185 to 204	-21.440001	(20) (75.00%) (80.00%)
sja-miR-2e-5p	AY223375.1	CNUS0000098696.1	Sjc_0034990 Sjp_0034990: Dual specificity mitogen-activated protein kinase kinase 6 (EC 2.7.12.2) (MAP kinase kinase 6) (MAPKK 6) (MAPK/ERK kinase 6) (SAPKK3), putative, mRNA	99.000000	3 to 23	249 to 270	-20.459999	(21) (71.43%) (90.48%)
sja-miR-2e-5p	FSA_097_08_H01	CNUS0000098549.1	Sjc_0033440 Sjp_0033440: plod-prov; procollagen-lysine, 2-oxoglutarate 5-dioxygenase 3 [EC:1.14.11.4]; ko:K00473 procollagen-lysine,2-oxoglutarate 5-dioxygenase, putative, mRNA	80.000000	2 to 23	129 to 151	-20.010000	(23) (78.26%) (82.61%)
sja-miR-2e-5p	FSE001-P00004-I01	CNUS0000101016.1	Sjc_0059720 Sjp_0059720: LOC418898; similar to dolichyl-phosphate beta-glucosyltransferase [EC:2.4.1.117]; ko:K00729 dolichyl-phosphate beta-glucosyltransferase, putative, mRNA	85.000000	1 to 23	26 to 53	-23.740000	(27) (74.07%) (74.07%)
sja-miR-2e-5p	FSA001-P00009-P15	CNUS0000099800.1	Sjc_0046810 Sjp_0046810: LOC511896; similar to general transcription factor IIH, polypeptide 3, 34kDa; ko:K03143 transcription initiation factor TFIIH subunit H3, putative, mRNA	88.000000	1 to 23	95 to 121	-20.420000	(26) (69.23%) (73.08%)
sja-miR-2e-5p	FSE001-P00033-E20	CNUS0000098789.1	Sjc_0035980 Sjp_0035980: Receptor-type tyrosine-protein phosphatase O precursor (EC 3.1.3.48) (Glomerular epithelial protein 1) (Protein tyrosine phosphatase U2) (PTPase U2) (PTP-U2), putative, mRNA	83.000000	1 to 21	76 to 103	-20.719999	(27) (51.85%) (66.67%)
sja-miR-2e-5p	AY813583.1	CNUS0000096572.1	Sjc_0012630 Sjp_0012630: Lysosome membrane protein 2 (Lysosome membrane protein II) (LIMP II) (Scavenger receptor class B member 2) (85 kDa lysosomal membrane sialoglycoprotein) (LGP85), putative, mRNA	90.000000	2 to 22	452 to 472	-23.080000	(20) (70.00%) (90.00%)
sja-miR-2e-5p	FSE_176_41_A06	CNUS0000100051.1	Sjc_0049430 Sjp_0049430: LOC477123; similar to GMP synthase [glutamine-hydrolyzing] (Glutamine amidotransferase) (GMP synthetase) [EC:6.3.5.2]; ko:K01951 GMP synthase (glutamine-hydrolysing), putative, mRNA	83.000000	3 to 21	113 to 133	-24.260000	(21) (76.19%) (80.95%)
sja-miR-2e-5p	AY815354.1	CNUS0000095686.1	Sjc_0003110 Sjp_0003110: LOC477474; similar to Actin-related protein 2/3 complex subunit 3 (ARP2/3 complex 21 kDa subunit) (p21-ARC); ko:K05756 actin related protein 2/3 complex, subunit 3, 21kDa, putative, mRNA	106.000000	4 to 23	167 to 191	-21.379999	(24) (75.00%) (75.00%)
sja-miR-2e-5p	FSA001-P00018-L23	CNUS0000098672.1	Sjc_0034750 Sjp_0034750: Solute carrier organic anion transporter family member 5A1 (Solute carrier family 21 member 15) (Organic anion transporter polypeptide-related protein 4) (OATP-RP4) (OATPRP4), putative, mRNA	82.000000	3 to 23	1099 to 1119	-20.240000	(20) (75.00%) (80.00%)
sja-miR-2e-5p	FSE001-P00010-F04	CNUS0000098675.1	Sjc_0034780 Sjp_0034780: LOC475152; similar to DNA-directed RNA polymerase II 140 kDa polypeptide (RNA polymerase II subunit 2) (RPB2) [EC:2.7.7.6]; ko:K03010 DNA-directed RNA polymerase II subunit B, putative, mRNA	87.000000	2 to 23	1272 to 1294	-20.370001	(22) (72.73%) (86.36%)
sja-miR-2e-5p	FSA001-P00030-H02	CNUS0000099739.1	Sjc_0046190 Sjp_0046190: Dolichyl-diphosphooligosaccharide--protein glycosyltransferase subunit STT3A (EC 2.4.1.119) (Oligosaccharyl transferase subunit STT3A) (STT3-A) (B5) (Integral membrane protein 1), putative, mRNA	85.000000	2 to 23	265 to 288	-20.840000	(24) (70.83%) (79.17%)
sja-miR-2e-5p	FSA001-P00006-L09	CNUS0000100302.1	Sjc_0052090 Sjp_0052090: LOC555487; similar to dual-specificity tyrosine-(Y)-phosphorylation regulated kinase 2 isoform 2 [EC:2.7.12.1]; ko:K08825 dual-specificity tyrosine-(Y)-phosphorylation regulated kinase, putative, mRNA	80.000000	2 to 23	4 to 27	-20.450001	(23) (73.91%) (73.91%)
sja-miR-2e-5p	FSE001-P00015-N01	CNUS0000095687.1	Sjc_0003120 Sjp_0003120: FUS-interacting serine-arginine-rich protein 1 (TLS-associated protein with Ser-Arg repeats) (TLS-associated protein with SR repeats) (TASR) (TLS-associated serine-arginine protein) (TLS-associated SR protein) (Neural-specific SR protein) (Neural-salient serine/arginine-rich protein), putative, mRNA	86.000000	2 to 23	180 to 206	-22.350000	(26) (65.38%) (73.08%)
sja-miR-3001-a	FSA001-P00024-O12	CNUS0000097149.1	Sjc_0018770 Sjp_0018770: Tropomyosin, putative, mRNA	117.000000	1 to 22	71 to 95	-20.570000	(24) (79.17%) (83.33%)
sja-miR-3001-a	FSE001-P00009-E20	CNUS0000099364.1	Sjc_0042160 Sjp_0042160: Stromal interaction molecule 1 precursor, putative, mRNA	87.000000	1 to 22	263 to 283	-22.110001	(21) (76.19%) (80.95%)
sja-miR-3001-a	AY813954.1	CNUS0000099999.1	Sjc_0048880 Sjp_0048880: TLC domain-containing protein 1 precursor, putative, mRNA	93.000000	1 to 21	171 to 193	-20.309999	(22) (72.73%) (77.27%)
sja-miR-3001-a	AY915242.1	CNUS0000097662.1	Sjc_0024160 Sjp_0024160: IPR001965 Zinc finger, PHD-type,domain-containing protein, mRNA	111.000000	3 to 22	586 to 604	-20.180000	(19) (78.95%) (89.47%)
sja-miR-3001-a	FSA001-P00031-G08	CNUS0000100909.1	Sjc_0058570 Sjp_0058570: Ankyrin repeat and zinc finger domain-containing protein 1, putative, mRNA	105.000000	1 to 22	1599 to 1625	-21.700001	(26) (73.08%) (76.92%)
sja-miR-3001-a	AY813047.1	CNUS0000099473.1	Sjc_0043310 Sjp_0043310: Receptor expression-enhancing protein 6 (Polyposis locus protein 1-like 1), putative, mRNA	116.000000	1 to 22	92 to 115	-22.049999	(23) (82.61%) (82.61%)
sja-miR-3001-a	FSA_111_42_B06	CNUS0000102500.1	Sjc_0075550 Sjp_0075550: Atlastin-1 (GTP-binding protein 3) (Guanine nucleotide-binding protein 3) (GBP-3), putative, mRNA	83.000000	2 to 22	375 to 395	-20.639999	(22) (77.27%) (77.27%)
sja-miR-3001-a	FSE001-P00002-I24	CNUS0000095767.1	Sjc_0003970 Sjp_0003970: Uncharacterized protein C11orf73 homolog (Lethal gene on chromosome 7 Rinchik 6 protein), putative, mRNA	112.000000	1 to 22	210 to 234	-20.080000	(24) (79.17%) (79.17%)
sja-miR-3001-a	AY814405.1	CNUS0000098274.1	Sjc_0030560 Sjp_0030560: Ubiquitin-conjugating enzyme E2 A (EC 6.3.2.19) (Ubiquitin-protein ligase A) (Ubiquitin carrier protein A) (HR6A) (mHR6A), putative, mRNA	103.000000	3 to 22	134 to 153	-21.309999	(19) (84.21%) (89.47%)
sja-miR-3001-a	AY815848.1	CNUS0000101839.1	Sjc_0068550 Sjp_0068550: LOC481616; similar to Exosome complex exonuclease RRP40 (Ribosomal RNA processing protein 40) (Exosome component 3) (p10); ko:K03681 exosome complex exonuclease RRP40, putative, mRNA	100.000000	1 to 22	343 to 367	-20.139999	(24) (79.17%) (79.17%)
sja-miR-3001-b	FSE001-P00010-N03	CNUS0000098163.1	Sjc_0029370 Sjp_0029370: Protein bicaudal D, putative, mRNA	86.000000	2 to 22	938 to 958	-21.580000	(21) (71.43%) (76.19%)
sja-miR-3001-b	FSA001-P00033-K01	CNUS0000101579.1	Sjc_0065810 Sjp_0065810: Annexin A13 (Annexin XIII), putative, mRNA	113.000000	2 to 22	81 to 101	-21.320000	(21) (85.71%) (85.71%)
sja-miR-3001-b	FSE001-P00009-E20	CNUS0000099364.1	Sjc_0042160 Sjp_0042160: Stromal interaction molecule 1 precursor, putative, mRNA	80.000000	2 to 22	1114 to 1134	-20.889999	(22) (68.18%) (72.73%)
sja-miR-3001-b	AY813954.1	CNUS0000099999.1	Sjc_0048880 Sjp_0048880: TLC domain-containing protein 1 precursor, putative, mRNA	96.000000	2 to 21	172 to 193	-22.260000	(21) (71.43%) (76.19%)
sja-miR-3001-b	AY809828.1	CNUS0000103146.1	Sjc_0082360 Sjp_0082360: Pitrm1; pitrilysin metallepetidase 1; ko:K06972, putative, mRNA	89.000000	1 to 21	594 to 617	-23.090000	(23) (78.26%) (82.61%)
sja-miR-3001-b	FSE001-P00021-E04	CNUS0000098944.1	Sjc_0037660 Sjp_0037660: Xgly4; glypican-4; ko:K08110 glypican 4 (K-glypican), putative, mRNA	87.000000	3 to 22	94 to 116	-20.379999	(22) (72.73%) (77.27%)
sja-miR-3001-b	FSA001-P00031-G08	CNUS0000100909.1	Sjc_0058570 Sjp_0058570: Ankyrin repeat and zinc finger domain-containing protein 1, putative, mRNA	95.000000	2 to 22	1600 to 1625	-20.790001	(25) (68.00%) (76.00%)
sja-miR-3001-b	FSA_070_13_E02	CNUS0000099175.1	Sjc_0040130 Sjp_0040130: NADPH--cytochrome P450 reductase (EC 1.6.2.4) (CPR) (P450R), putative, mRNA	60.000000	2 to 22	352 to 372	-20.200001	(20) (55.00%) (70.00%)
sja-miR-3001-b	AY815138.1	CNUS0000099729.1	Sjc_0046090 Sjp_0046090: Sodium-dependent serotonin transporter (5HT transporter) (5HTT), putative, mRNA	101.000000	1 to 22	343 to 366	-20.900000	(23) (82.61%) (86.96%)
sja-miR-3001-b	FSE_055_81_A11	CNUS0000101695.1	Sjc_0067040 Sjp_0067040: F-box-like/WD repeat protein TBL1X (Transducin beta-like 1X protein), putative, mRNA	89.000000	2 to 20	966 to 985	-20.940001	(19) (84.21%) (84.21%)
sja-miR-3001-b	AY809783.1	CNUS0000095460.1	Sjc_0000730 Sjp_0000730: T-complex protein 1 subunit gamma (TCP-1-gamma) (CCT-gamma) (Matricin) (mTRiC-P5), putative, mRNA	102.000000	1 to 22	18 to 38	-22.209999	(21) (80.95%) (85.71%)
sja-miR-3001-b	FSA001-P00015-N09	CNUS0000095616.1	Sjc_0002380 Sjp_0002380: Hmbs; hydroxymethylbilane synthase [EC:2.5.1.61]; ko:K01749 hydroxymethylbilane synthase, putative, mRNA	90.000000	2 to 22	131 to 152	-23.639999	(21) (76.19%) (80.95%)
sja-miR-3001-b	AY815178.1	CNUS0000097222.1	Sjc_0019530 Sjp_0019530: HEXB; 65 kDa epididymal boar protein [EC:3.2.1.52]; ko:K01207 beta-N-acetylhexosaminidase, putative, mRNA	103.000000	2 to 22	621 to 642	-20.430000	(21) (76.19%) (85.71%)
sja-miR-3001-b	FSE001-P00011-P07	CNUS0000098384.1	Sjc_0031700 Sjp_0031700: dldh; dihydrolipoamide dehydrogenase [EC:1.8.1.4]; ko:K00382 dihydrolipoamide dehydrogenase, putative, mRNA	93.000000	1 to 22	15 to 41	-21.309999	(27) (70.37%) (70.37%)
sja-miR-3001-b	FSE001-P00031-E07	CNUS0000098827.1	Sjc_0036440 Sjp_0036440: Transmembrane emp24 domain-containing protein 2 precursor (Membrane protein p24A) (RNP21.4), putative, mRNA	78.000000	2 to 21	36 to 57	-21.540001	(21) (66.67%) (71.43%)
sja-miR-3001-b	FSE_126_41_A06	CNUS0000103090.1	Sjc_0081760 Sjp_0081760: Calcium-transporting ATPase sarcoplasmic/endoplasmic reticulum type (EC 3.6.3.8) (Calcium pump), putative, mRNA	87.000000	2 to 22	116 to 136	-20.379999	(21) (76.19%) (85.71%)
sja-miR-3001-b	FSE001-P00013-O16	CNUS0000097431.1	Sjc_0021750 Sjp_0021750: WD repeat domain phosphoinositide-interacting protein 3 (WIPI-3) (WD repeat protein 45-like) (WDR45-like protein), putative, mRNA	91.000000	2 to 22	186 to 207	-21.100000	(21) (80.95%) (80.95%)
sja-miR-3001-b	AY814519.1	CNUS0000102633.1	Sjc_0076950 Sjp_0076950: Programmed cell death protein 4 (Nuclear antigen H731-like) (Neoplastic transformation inhibitor protein) (Protein 197/15a), putative, mRNA	111.000000	2 to 22	41 to 59	-20.590000	(20) (80.00%) (90.00%)
sja-miR-3001-b	FSA001-P00035-O12	CNUS0000099353.1	Sjc_0042040 Sjp_0042040: Vacuolar protein sorting-associated protein 25 (hVps25) (ELL-associated protein of 20 kDa) (Dermal papilla-derived protein 9), putative, mRNA	105.000000	1 to 22	317 to 340	-22.969999	(23) (82.61%) (86.96%)
sja-miR-3001-b	FSA001-P00002-G10	CNUS0000100135.1	Sjc_0050350 Sjp_0050350: Probable phospholipase DDHD1 (EC 3.1.1.-) (DDHD domain protein 1) (Phosphatidic acid-preferring phospholipase A1 homolog) (PA-PLA1), putative, mRNA	87.000000	2 to 22	807 to 829	-20.990000	(22) (68.18%) (77.27%)
sja-miR-3001-b	AY813618.1	CNUS0000100638.1	Sjc_0055700 Sjp_0055700: pin1; protein (peptidyl-prolyl cis/trans isomerase) NIMA-interacting 1; ko:K09578 peptidyl-prolyl cis-trans isomerase NIMA-interacting 1, putative, mRNA	107.000000	3 to 21	120 to 140	-20.799999	(20) (75.00%) (90.00%)
sja-miR-3001-b	FSA_121_86_F11	CNUS0000098891.1	Sjc_0037090 Sjp_0037090: CELSR3; cadherin, EGF LAG seven-pass G-type receptor 3 (flamingo homolog, Drosophila); ko:K04602 cadherin EGF LAG seven-pass G-type receptor 3 (flamingo), putative, mRNA	84.000000	1 to 21	718 to 738	-20.520000	(20) (75.00%) (85.00%)
sja-miR-3001-b	AY813894.1	CNUS0000098830.1	Sjc_0036470 Sjp_0036470: PCTP-like protein (PCTP-L) (StAR-related lipid transfer protein 10) (StARD10) (START domain-containing protein 10) (Serologically defined colon cancer antigen 28 homolog), putative, mRNA	100.000000	1 to 22	648 to 672	-21.180000	(24) (83.33%) (83.33%)
sja-miR-3001-b	AY813176.1	CNUS0000100265.1	Sjc_0051710 Sjp_0051710: AP-1 complex subunit sigma-2 (Adapter-related protein complex 1 sigma-1B subunit) (Sigma-adaptin 1B) (Adaptor protein complex AP-1 sigma-1B subunit) (Golgi adaptor HA1/AP1 adaptin sigma-1B subunit) (Clathrin assembly protein complex 1 sigma-1B small chain) (Sigma 1B subunit of AP-1 clathrin), putative, mRNA	111.000000	1 to 22	95 to 116	-20.500000	(21) (80.95%) (85.71%)
sja-miR-3001c	FSE001-P00010-N03	CNUS0000098163.1	Sjc_0029370 Sjp_0029370: Protein bicaudal D, putative, mRNA	91.000000	1 to 22	937 to 958	-21.920000	(22) (72.73%) (77.27%)
sja-miR-3001c	FSA001-P00033-K01	CNUS0000101579.1	Sjc_0065810 Sjp_0065810: Annexin A13 (Annexin XIII), putative, mRNA	118.000000	1 to 22	80 to 101	-21.660000	(22) (86.36%) (86.36%)
sja-miR-3001c	FSE001-P00009-E20	CNUS0000099364.1	Sjc_0042160 Sjp_0042160: Stromal interaction molecule 1 precursor, putative, mRNA	82.000000	1 to 22	1113 to 1134	-20.469999	(23) (65.22%) (73.91%)
sja-miR-3001c	AY813954.1	CNUS0000099999.1	Sjc_0048880 Sjp_0048880: TLC domain-containing protein 1 precursor, putative, mRNA	101.000000	1 to 21	171 to 193	-22.600000	(22) (72.73%) (77.27%)
sja-miR-3001c	AY809828.1	CNUS0000103146.1	Sjc_0082360 Sjp_0082360: Pitrm1; pitrilysin metallepetidase 1; ko:K06972, putative, mRNA	84.000000	2 to 21	595 to 617	-21.969999	(22) (77.27%) (81.82%)
sja-miR-3001c	FSE001-P00021-E04	CNUS0000098944.1	Sjc_0037660 Sjp_0037660: Xgly4; glypican-4; ko:K08110 glypican 4 (K-glypican), putative, mRNA	89.000000	1 to 22	92 to 116	-20.379999	(24) (70.83%) (75.00%)
sja-miR-3001c	FSA001-P00031-G08	CNUS0000100909.1	Sjc_0058570 Sjp_0058570: Ankyrin repeat and zinc finger domain-containing protein 1, putative, mRNA	100.000000	1 to 22	1599 to 1625	-21.129999	(26) (69.23%) (76.92%)
sja-miR-3001c	AY815138.1	CNUS0000099729.1	Sjc_0046090 Sjp_0046090: Sodium-dependent serotonin transporter (5HT transporter) (5HTT), putative, mRNA	99.000000	3 to 22	346 to 366	-20.900000	(20) (85.00%) (90.00%)
sja-miR-3001c	FSE_055_81_A11	CNUS0000101695.1	Sjc_0067040 Sjp_0067040: F-box-like/WD repeat protein TBL1X (Transducin beta-like 1X protein), putative, mRNA	91.000000	1 to 20	965 to 985	-20.520000	(20) (80.00%) (85.00%)
sja-miR-3001c	AY809783.1	CNUS0000095460.1	Sjc_0000730 Sjp_0000730: T-complex protein 1 subunit gamma (TCP-1-gamma) (CCT-gamma) (Matricin) (mTRiC-P5), putative, mRNA	97.000000	2 to 22	19 to 38	-21.090000	(20) (80.00%) (85.00%)
sja-miR-3001c	FSA001-P00015-N09	CNUS0000095616.1	Sjc_0002380 Sjp_0002380: Hmbs; hydroxymethylbilane synthase [EC:2.5.1.61]; ko:K01749 hydroxymethylbilane synthase, putative, mRNA	95.000000	1 to 22	130 to 152	-23.980000	(22) (77.27%) (81.82%)
sja-miR-3001c	AY815178.1	CNUS0000097222.1	Sjc_0019530 Sjp_0019530: HEXB; 65 kDa epididymal boar protein [EC:3.2.1.52]; ko:K01207 beta-N-acetylhexosaminidase, putative, mRNA	108.000000	1 to 22	620 to 642	-20.770000	(22) (77.27%) (86.36%)
sja-miR-3001c	FSE001-P00011-P07	CNUS0000098384.1	Sjc_0031700 Sjp_0031700: dldh; dihydrolipoamide dehydrogenase [EC:1.8.1.4]; ko:K00382 dihydrolipoamide dehydrogenase, putative, mRNA	88.000000	2 to 22	16 to 41	-20.190001	(26) (69.23%) (69.23%)
sja-miR-3001c	FSE001-P00031-E07	CNUS0000098827.1	Sjc_0036440 Sjp_0036440: Transmembrane emp24 domain-containing protein 2 precursor (Membrane protein p24A) (RNP21.4), putative, mRNA	80.000000	1 to 21	35 to 57	-21.120001	(22) (63.64%) (72.73%)
sja-miR-3001c	FSE_126_41_A06	CNUS0000103090.1	Sjc_0081760 Sjp_0081760: Calcium-transporting ATPase sarcoplasmic/endoplasmic reticulum type (EC 3.6.3.8) (Calcium pump), putative, mRNA	92.000000	1 to 22	115 to 136	-20.719999	(22) (77.27%) (86.36%)
sja-miR-3001c	FSE001-P00013-O16	CNUS0000097431.1	Sjc_0021750 Sjp_0021750: WD repeat domain phosphoinositide-interacting protein 3 (WIPI-3) (WD repeat protein 45-like) (WDR45-like protein), putative, mRNA	96.000000	1 to 22	185 to 207	-21.440001	(22) (81.82%) (81.82%)
sja-miR-3001c	AY814519.1	CNUS0000102633.1	Sjc_0076950 Sjp_0076950: Programmed cell death protein 4 (Nuclear antigen H731-like) (Neoplastic transformation inhibitor protein) (Protein 197/15a), putative, mRNA	116.000000	1 to 22	40 to 59	-20.930000	(21) (80.95%) (90.48%)
sja-miR-3001c	FSA001-P00035-O12	CNUS0000099353.1	Sjc_0042040 Sjp_0042040: Vacuolar protein sorting-associated protein 25 (hVps25) (ELL-associated protein of 20 kDa) (Dermal papilla-derived protein 9), putative, mRNA	100.000000	3 to 22	320 to 340	-21.190001	(20) (80.00%) (90.00%)
sja-miR-3001c	FSA001-P00002-G10	CNUS0000100135.1	Sjc_0050350 Sjp_0050350: Probable phospholipase DDHD1 (EC 3.1.1.-) (DDHD domain protein 1) (Phosphatidic acid-preferring phospholipase A1 homolog) (PA-PLA1), putative, mRNA	89.000000	1 to 22	806 to 829	-20.570000	(23) (65.22%) (78.26%)
sja-miR-3001c	AY813618.1	CNUS0000100638.1	Sjc_0055700 Sjp_0055700: pin1; protein (peptidyl-prolyl cis/trans isomerase) NIMA-interacting 1; ko:K09578 peptidyl-prolyl cis-trans isomerase NIMA-interacting 1, putative, mRNA	109.000000	1 to 21	118 to 140	-20.799999	(22) (72.73%) (86.36%)
sja-miR-3001c	AY813894.1	CNUS0000098830.1	Sjc_0036470 Sjp_0036470: PCTP-like protein (PCTP-L) (StAR-related lipid transfer protein 10) (StARD10) (START domain-containing protein 10) (Serologically defined colon cancer antigen 28 homolog), putative, mRNA	95.000000	2 to 22	649 to 672	-20.059999	(23) (82.61%) (82.61%)
sja-miR-3002-a	AY814220.1	CNUS0000099779.1	Sjc_0046590 Sjp_0046590: Reticulon-1, putative, mRNA	93.000000	1 to 22	849 to 873	-20.150000	(24) (79.17%) (79.17%)
sja-miR-3002-a	FSE001-P00033-K01	CNUS0000096404.1	Sjc_0010870 Sjp_0010870: Protein FAM46C, putative, mRNA	85.000000	1 to 23	1006 to 1035	-21.160000	(29) (65.52%) (72.41%)
sja-miR-3002-a	AY814451.1	CNUS0000097883.1	Sjc_0026420 Sjp_0026420: Troponin I (TnI), putative, mRNA	119.000000	1 to 23	187 to 210	-22.040001	(23) (82.61%) (82.61%)
sja-miR-3002-a	FSA_095_75_C10	CNUS0000102449.1	Sjc_0075020 Sjp_0075020: WD repeat protein 13, putative, mRNA	89.000000	1 to 23	573 to 604	-23.559999	(31) (61.29%) (67.74%)
sja-miR-3002-a	FSE001-P00007-N13	CNUS0000097383.1	Sjc_0021240 Sjp_0021240: Major egg antigen (p40), putative, mRNA	100.000000	2 to 23	24 to 46	-22.299999	(22) (77.27%) (86.36%)
sja-miR-3002-a	FSE001-P00026-H20	CNUS0000097817.1	Sjc_0025760 Sjp_0025760: UPF0183 protein C16orf70, putative, mRNA	81.000000	1 to 23	170 to 190	-21.320000	(23) (73.91%) (78.26%)
sja-miR-3002-a	U11825.1	CNUS0000097968.1	Sjc_0027340 Sjp_0027340: Paramyosin (Antigen Sj97), putative, mRNA	91.000000	4 to 23	237 to 255	-20.340000	(19) (78.95%) (89.47%)
sja-miR-3002-a	FSE001-P00028-H16	CNUS0000101034.1	Sjc_0059900 Sjp_0059900: Neprilysin-1 (EC 3.4.24.-), putative, mRNA	88.000000	3 to 23	591 to 610	-20.719999	(20) (70.00%) (80.00%)
sja-miR-3002-a	AY814131.1	CNUS0000103056.1	Sjc_0081400 Sjp_0081400: Golgin subfamily A member 7, putative, mRNA	91.000000	2 to 23	225 to 245	-23.780001	(22) (81.82%) (81.82%)
sja-miR-3002-a	FSA001-P00011-N17	CNUS0000099682.1	Sjc_0045560 Sjp_0045560: TBC1 domain family member 20, putative, mRNA	100.000000	2 to 23	245 to 269	-20.860001	(24) (70.83%) (79.17%)
sja-miR-3002-a	AY813435.1	CNUS0000100146.1	Sjc_0050460 Sjp_0050460: Speckle-type POZ protein-like, putative, mRNA	95.000000	1 to 23	43 to 74	-20.190001	(31) (58.06%) (64.52%)
sja-miR-3002-a	AY814903.1	CNUS0000099087.1	Sjc_0039190 Sjp_0039190: Uncharacterized protein YHR009C, putative, mRNA	83.000000	2 to 23	244 to 270	-21.570000	(26) (69.23%) (73.08%)
sja-miR-3002-a	AY915409.1	CNUS0000100835.1	Sjc_0057780 Sjp_0057780: Barrier-to-autointegration factor, putative, mRNA	80.000000	1 to 23	386 to 415	-20.280001	(29) (58.62%) (62.07%)
sja-miR-3002-a	FSE_043_01_A01	CNUS0000102715.1	Sjc_0077810 Sjp_0077810: CUL3; cullin 3; ko:K03869 cullin 3, putative, mRNA	107.000000	3 to 23	1302 to 1321	-20.549999	(20) (85.00%) (90.00%)
sja-miR-3002-a	AY914909.1	CNUS0000095936.1	Sjc_0005800 Sjp_0005800: IPR008139 Saposin B,domain-containing protein, mRNA	98.000000	1 to 23	34 to 56	-23.160000	(23) (78.26%) (82.61%)
sja-miR-3002-a	FSA001-P00024-F23	CNUS0000102657.1	Sjc_0077190 Sjp_0077190: Transportin-2 (Karyopherin beta-2b), putative, mRNA	94.000000	2 to 23	76 to 106	-22.879999	(30) (60.00%) (66.67%)
sja-miR-3002-a	FSA001-P00021-P07	CNUS0000099265.1	Sjc_0041060 Sjp_0041060: Microtubule-associated protein futsch, putative, mRNA	101.000000	3 to 23	1784 to 1803	-21.299999	(20) (80.00%) (85.00%)
sja-miR-3002-a	FSE001-P00015-C10	CNUS0000099923.1	Sjc_0048080 Sjp_0048080: Splicing factor, arginine/serine-rich 7, putative, mRNA	77.000000	1 to 22	58 to 79	-20.830000	(22) (72.73%) (77.27%)
sja-miR-3002-a	FSE001-P00006-E21	CNUS0000102637.1	Sjc_0076990 Sjp_0076990: Innexin unc-9 (Uncoordinated protein 9), putative, mRNA	92.000000	2 to 23	700 to 727	-21.379999	(27) (70.37%) (70.37%)
sja-miR-3002-a	FSA001-P00016-E16	CNUS0000098228.1	Sjc_0030080 Sjp_0030080: Abhydrolase domain-containing protein 12, putative, mRNA	93.000000	3 to 22	594 to 612	-20.180000	(19) (89.47%) (89.47%)
sja-miR-3002-a	FSE_125_82_B11	CNUS0000098688.1	Sjc_0034910 Sjp_0034910: Hex-A; Hexokinase A; ko:K00844 hexokinase, putative, mRNA	89.000000	2 to 22	168 to 187	-20.340000	(20) (75.00%) (85.00%)
sja-miR-3002-a	FSE_107_71_G09	CNUS0000095854.1	Sjc_0004890 Sjp_0004890: MCOLN3; mucolipin 3; ko:K04994 mucolipin 3, putative, mRNA	106.000000	1 to 22	870 to 893	-25.490000	(23) (73.91%) (86.96%)
sja-miR-3002-a	AY815996.1	CNUS0000102961.1	Sjc_0080420 Sjp_0080420: Dynein light chain LC6, flagellar outer arm, putative, mRNA	94.000000	2 to 23	504 to 523	-20.260000	(21) (85.71%) (90.48%)
sja-miR-3002-a	FSE001-P00018-F19	CNUS0000102854.1	Sjc_0079290 Sjp_0079290: Zinc finger FYVE domain-containing protein 1, putative, mRNA	84.000000	1 to 23	500 to 524	-20.610001	(24) (70.83%) (75.00%)
sja-miR-3002-a	AY814474.1	CNUS0000097273.1	Sjc_0020080 Sjp_0020080: Adenylyl cyclase-associated protein 1 (CAP 1), putative, mRNA	91.000000	1 to 23	152 to 176	-20.600000	(25) (72.00%) (76.00%)
sja-miR-3002-a	AY813890.1	CNUS0000097121.1	Sjc_0018480 Sjp_0018480: Protein phosphatase 1 regulatory subunit SDS22, putative, mRNA	89.000000	2 to 23	351 to 369	-21.170000	(21) (76.19%) (80.95%)
sja-miR-3002-a	M63706.1	CNUS0000096375.1	Sjc_0010560 Sjp_0010560: cd63-prov; CD63 antigen; ko:K06497 CD63 antigen, putative, mRNA	95.000000	1 to 23	500 to 522	-20.049999	(23) (78.26%) (78.26%)
sja-miR-3002-a	FSE_178_91_C12	CNUS0000095730.1	Sjc_0003560 Sjp_0003560: Argk; Arginine kinase; ko:K00934 arginine kinase, putative, mRNA	89.000000	3 to 23	739 to 761	-25.690001	(22) (81.82%) (81.82%)
sja-miR-3002-a	FSE001-P00022-B09	CNUS0000102977.1	Sjc_0080590 Sjp_0080590: IPR007087 Zinc finger, C2H2-type,domain-containing protein, mRNA	87.000000	1 to 23	846 to 873	-22.680000	(27) (70.37%) (70.37%)
sja-miR-3002-a	AY815746.1	CNUS0000095795.1	Sjc_0004280 Sjp_0004280: Tuba1; tubulin, alpha 1; ko:K07374 tubulin, alpha, putative, mRNA	107.000000	1 to 23	363 to 389	-21.950001	(26) (80.77%) (80.77%)
sja-miR-3002-a	AY809231.1	CNUS0000097932.1	Sjc_0026960 Sjp_0026960: Neurogenic locus notch homolog protein 1 precursor, putative, mRNA	115.000000	2 to 23	5 to 27	-20.930000	(22) (81.82%) (86.36%)
sja-miR-3002-a	FSE_078_61_E08	CNUS0000102881.1	Sjc_0079590 Sjp_0079590: Signal recognition particle 54 kDa protein (SRP54), putative, mRNA	97.000000	2 to 23	161 to 187	-20.180000	(26) (65.38%) (76.92%)
sja-miR-3002-a	FSE001-P00021-M17	CNUS0000101616.1	Sjc_0066200 Sjp_0066200: D1025.2; ko:K02437 glycine cleavage system H protein, putative, mRNA	91.000000	4 to 23	127 to 147	-20.280001	(20) (75.00%) (80.00%)
sja-miR-3002-a	FSE001-P00024-E02	CNUS0000101564.1	Sjc_0065660 Sjp_0065660: Small ubiquitin-related modifier 2 precursor (SUMO-2), putative, mRNA	86.000000	2 to 23	164 to 187	-21.719999	(23) (82.61%) (82.61%)
sja-miR-3002-a	FSE_128_14_F02	CNUS0000095728.1	Sjc_0003540 Sjp_0003540: arginine kinase [EC:2.7.3.3]; ko:K00934 arginine kinase, putative, mRNA	89.000000	3 to 23	441 to 463	-25.690001	(22) (81.82%) (81.82%)
sja-miR-3002-a	FSA001-P00015-N14	CNUS0000098969.1	Sjc_0037930 Sjp_0037930: Heterogeneous nuclear ribonucleoprotein U-like protein 1, putative, mRNA	85.000000	1 to 23	130 to 157	-21.680000	(27) (74.07%) (74.07%)
sja-miR-3002-a	FSE001-P00026-N17	CNUS0000098124.1	Sjc_0028950 Sjp_0028950: Serine/threonine-protein phosphatase 6 (EC 3.1.3.16) (PP6), putative, mRNA	80.000000	1 to 23	343 to 372	-21.830000	(30) (56.67%) (63.33%)
sja-miR-3002-a	FSE001-P00003-K09	CNUS0000101905.1	Sjc_0069250 Sjp_0069250: Anamorsin (Cytokine-induced apoptosis inhibitor 1) (CUA001), putative, mRNA	125.000000	2 to 23	315 to 336	-28.080000	(22) (86.36%) (86.36%)
sja-miR-3002-a	AY223026.1	CNUS0000099389.1	Sjc_0042410 Sjp_0042410: glyoxalase I [EC:4.4.1.5]; ko:K01759 lactoylglutathione lyase, putative, mRNA	117.000000	1 to 23	286 to 313	-23.930000	(27) (70.37%) (77.78%)
sja-miR-3002-a	FSA001-P00032-B03	CNUS0000099987.1	Sjc_0048760 Sjp_0048760: CDase; Ceramidase; ko:K01441 N-acylsphingosine amidohydrolase, putative, mRNA	101.000000	1 to 23	991 to 1014	-21.059999	(23) (73.91%) (82.61%)
sja-miR-3002-a	AY813290.1	CNUS0000099630.1	Sjc_0045020 Sjp_0045020: Rnf25; ring finger protein 25 [EC:6.3.2.-]; ko:K01932 E6.3.2.-, putative, mRNA	87.000000	2 to 23	35 to 56	-25.500000	(21) (66.67%) (80.95%)
sja-miR-3002-a	FSE001-P00029-J13	CNUS0000100744.1	Sjc_0056810 Sjp_0056810: Nose resistant to fluoxetine protein 6 precursor (Protein nrf-6), putative, mRNA	104.000000	3 to 23	890 to 909	-20.030001	(20) (80.00%) (90.00%)
sja-miR-3002-a	AY814349.1	CNUS0000095946.1	Sjc_0005900 Sjp_0005900: Probable mitochondrial 28S ribosomal protein S25 (S25mt) (MRP-S25), putative, mRNA	89.000000	1 to 22	12 to 37	-22.400000	(25) (80.00%) (80.00%)
sja-miR-3002-a	AY223154.1	CNUS0000097332.1	Sjc_0020710 Sjp_0020710: Heterogeneous nuclear ribonucleoprotein A2 homolog 1 (hnRNP A2(A)), putative, mRNA	102.000000	2 to 22	77 to 97	-21.549999	(20) (75.00%) (85.00%)
sja-miR-3002-a	FSE001-P00022-G18	CNUS0000103029.1	Sjc_0081110 Sjp_0081110: phosphatase; T23F11.1 [EC:3.1.3.16]; ko:K01090 protein phosphatase, putative, mRNA	83.000000	3 to 23	113 to 131	-21.090000	(20) (75.00%) (80.00%)
sja-miR-3002-a	FSE001-P00030-P15	CNUS0000095970.1	Sjc_0006160 Sjp_0006160: Negative cofactor 2 beta (dNC2) (Down-regulator of transcription 1), putative, mRNA	77.000000	2 to 22	183 to 205	-20.090000	(22) (72.73%) (77.27%)
sja-miR-3002-a	AY814151.1	CNUS0000101754.1	Sjc_0067670 Sjp_0067670: Uncharacterized protein C6orf55 (Dopamine-responsive protein DRG-1), putative, mRNA	92.000000	1 to 22	522 to 545	-20.520000	(23) (78.26%) (82.61%)
sja-miR-3002-a	AY915163.1	CNUS0000095941.1	Sjc_0005850 Sjp_0005850: 39S ribosomal protein L12, mitochondrial precursor (L12mt) (MRP-L12), putative, mRNA	92.000000	2 to 23	332 to 355	-20.570000	(23) (69.57%) (78.26%)
sja-miR-3002-a	FSE001-P00005-K14	CNUS0000102229.1	Sjc_0072680 Sjp_0072680: Inner nuclear membrane protein Man1 (LEM domain-containing protein 3), putative, mRNA	83.000000	3 to 23	492 to 516	-20.440001	(25) (72.00%) (76.00%)
sja-miR-3002-a	FSA_055_02_B01	CNUS0000096744.1	Sjc_0014450 Sjp_0014450: GSS; glutathione synthetase [EC:6.3.2.3]; ko:K01920 glutathione synthase, putative, mRNA	105.000000	3 to 23	16 to 36	-20.290001	(20) (85.00%) (85.00%)
sja-miR-3002-a	AY223152.1	CNUS0000102514.1	Sjc_0075700 Sjp_0075700: Rpl3; ribosomal protein L3; ko:K02925 large subunit ribosomal protein L3e, putative, mRNA	89.000000	2 to 23	217 to 236	-27.020000	(21) (80.95%) (85.71%)
sja-miR-3002-a	FSE001-P00021-I10	CNUS0000095740.1	Sjc_0003670 Sjp_0003670: mcts1; malignant T cell amplified sequence 1; ko:K07575 PUA domain protein, putative, mRNA	109.000000	1 to 23	40 to 67	-22.139999	(27) (77.78%) (77.78%)
sja-miR-3002-a	AY814343.1	CNUS0000100229.1	Sjc_0051330 Sjp_0051330: alg2; alg2 protein [EC:2.4.1.132]; ko:K03843 alpha-1,3-mannosyltransferase, putative, mRNA	103.000000	1 to 22	745 to 767	-21.389999	(22) (81.82%) (81.82%)
sja-miR-3002-a	FSE001-P00013-M21	CNUS0000102660.1	Sjc_0077240 Sjp_0077240: Vha44; Vacuolar H+ ATPase 44kD C subunit; ko:K01535 H+-transporting ATPase, putative, mRNA	105.000000	1 to 22	179 to 200	-20.590000	(21) (76.19%) (85.71%)
sja-miR-3002-a	AY812467.1	CNUS0000101949.1	Sjc_0069720 Sjp_0069720: AP2-associated protein kinase 1 (EC 2.7.11.1) (Adaptor-associated kinase 1), putative, mRNA	97.000000	2 to 22	138 to 160	-21.959999	(22) (77.27%) (81.82%)
sja-miR-3002-a	AY815500.1	CNUS0000100939.1	Sjc_0058880 Sjp_0058880: rps18; ribosomal protein S18; ko:K02964 small subunit ribosomal protein S18e, putative, mRNA	93.000000	2 to 23	65 to 90	-21.430000	(25) (68.00%) (72.00%)
sja-miR-3002-a	FSE001-P00025-I08	CNUS0000098112.1	Sjc_0028810 Sjp_0028810: Daxx; Fas death domain-associated protein; ko:K02308 death-associated protein 6, putative, mRNA	108.000000	1 to 22	196 to 218	-20.610001	(22) (77.27%) (81.82%)
sja-miR-3002-a	FSE_205_92_D12	CNUS0000098283.1	Sjc_0030650 Sjp_0030650: Oxysterol-binding protein-related protein 11 (OSBP-related protein 11) (ORP-11), putative, mRNA	100.000000	2 to 23	374 to 397	-21.570000	(24) (79.17%) (83.33%)
sja-miR-3002-a	FSE_159_85_E11	CNUS0000100107.1	Sjc_0050000 Sjp_0050000: DDX23; DEAD (Asp-Glu-Ala-Asp) box polypeptide 23 [EC:3.6.1.-]; ko:K01529 E3.6.1.-, putative, mRNA	97.000000	3 to 22	175 to 193	-21.850000	(19) (73.68%) (84.21%)
sja-miR-3002-a	AY223116.1	CNUS0000099369.1	Sjc_0042210 Sjp_0042210: selenophosphate synthetase, putative [EC:2.7.9.3]; ko:K01008 selenide,water dikinase, putative, mRNA	75.000000	1 to 22	109 to 134	-20.080000	(25) (76.00%) (76.00%)
sja-miR-3002-a	AY813776.1	CNUS0000100158.1	Sjc_0050580 Sjp_0050580: LOC495283; hypothetical LOC495283 [EC:2.3.1.37]; ko:K00643 5-aminolevulinate synthase, putative, mRNA	76.000000	3 to 22	91 to 109	-20.930000	(19) (73.68%) (78.95%)
sja-miR-3002-a	FSE_168_96_H12	CNUS0000099474.1	Sjc_0043320 Sjp_0043320: Secretory carrier-associated membrane protein 2 (Secretory carrier membrane protein 2), putative, mRNA	98.000000	3 to 22	607 to 625	-21.469999	(19) (89.47%) (89.47%)
sja-miR-3002-a	AY815967.1	CNUS0000096629.1	Sjc_0013240 Sjp_0013240: CSRP1; cysteine and glycine-rich protein 1; ko:K09377 cysteine and glycine-rich protein, putative, mRNA	75.000000	1 to 21	319 to 347	-23.049999	(28) (67.86%) (67.86%)
sja-miR-3002-a	FSA001-P00015-N09	CNUS0000095616.1	Sjc_0002380 Sjp_0002380: Hmbs; hydroxymethylbilane synthase [EC:2.5.1.61]; ko:K01749 hydroxymethylbilane synthase, putative, mRNA	101.000000	3 to 23	615 to 635	-20.410000	(20) (80.00%) (80.00%)
sja-miR-3002-a	FSE001-P00011-M18	CNUS0000097733.1	Sjc_0024890 Sjp_0024890: Syntaxin-binding protein 1 (Unc-18 homolog) (Unc-18A) (Unc-18-1) (N-Sec1) (rbSec1) (p67), putative, mRNA	96.000000	1 to 23	2481 to 2505	-22.610001	(24) (79.17%) (83.33%)
sja-miR-3002-a	AY814525.1	CNUS0000099978.1	Sjc_0048650 Sjp_0048650: ppox-prov; protoporphyrinogen oxidase [EC:1.3.3.4]; ko:K00231 protoporphyrinogen oxidase, putative, mRNA	77.000000	1 to 23	369 to 398	-20.250000	(29) (65.52%) (72.41%)
sja-miR-3002-a	FSE001-P00004-F12	CNUS0000101796.1	Sjc_0068100 Sjp_0068100: LOC482854; similar to Proline synthetase co-transcribed bacterial homolog protein; ko:K06997, putative, mRNA	101.000000	2 to 22	173 to 195	-22.150000	(23) (73.91%) (82.61%)
sja-miR-3002-a	FSA001-P00011-P21	CNUS0000095611.1	Sjc_0002330 Sjp_0002330: Protein SET (Phosphatase 2A inhibitor I2PP2A) (I-2PP2A) (Template-activating factor I) (TAF-I), putative, mRNA	94.000000	2 to 21	382 to 402	-22.809999	(20) (75.00%) (85.00%)
sja-miR-3002-a	FSA001-P00006-O17	CNUS0000098951.1	Sjc_0037730 Sjp_0037730: Mitochondrial 28S ribosomal protein S29 (S29mt) (MRP-S29) (Death-associated protein 3) (DAP-3), putative, mRNA	110.000000	2 to 23	18 to 41	-23.700001	(23) (73.91%) (82.61%)
sja-miR-3002-a	FSA001-P00006-F05	CNUS0000100056.1	Sjc_0049480 Sjp_0049480: LOC495424; hypothetical LOC495424 [EC:6.3.2.19]; ko:K04554 ubiquitin-conjugating enzyme E2, J2, putative, mRNA	85.000000	1 to 22	129 to 151	-21.629999	(22) (81.82%) (81.82%)
sja-miR-3002-a	FSE001-P00001-A13	CNUS0000095873.1	Sjc_0005120 Sjp_0005120: Splicing factor, arginine/serine-rich 2 (Splicing factor SC35) (SC-35) (Splicing component, 35 kDa), putative, mRNA	95.000000	3 to 23	409 to 429	-23.469999	(21) (76.19%) (80.95%)
sja-miR-3002-a	FSE_186_50_B07	CNUS0000101858.1	Sjc_0068750 Sjp_0068750: MBD2-interacting zinc finger protein (Methyl-CpG-binding protein 2-interacting zinc finger protein), putative, mRNA	97.000000	2 to 23	2031 to 2051	-21.000000	(21) (71.43%) (80.95%)
sja-miR-3002-a	FSA001-P00012-K08	CNUS0000098805.1	Sjc_0036170 Sjp_0036170: ck2a1; alpha subunit of casein kinase II [EC:2.7.11.1]; ko:K03097 casein kinase 2, alpha polypeptide, putative, mRNA	100.000000	2 to 22	436 to 455	-20.110001	(20) (85.00%) (90.00%)
sja-miR-3002-a	AY814086.1	CNUS0000101463.1	Sjc_0064530 Sjp_0064530: gpb-1; G Protein, Beta subunit; ko:K07972 guanine nucleotide binding protein (G protein), beta, other, putative, mRNA	92.000000	1 to 23	987 to 1013	-20.180000	(26) (69.23%) (73.08%)
sja-miR-3002-a	AY815907.1	CNUS0000101633.1	Sjc_0066370 Sjp_0066370: IPMK; inositol polyphosphate multikinase [EC:2.7.1.151]; ko:K00328 inositol-polyphosphate multikinase, putative, mRNA	86.000000	2 to 23	27 to 52	-20.580000	(25) (68.00%) (68.00%)
sja-miR-3002-a	FSE001-P00034-L05	CNUS0000102421.1	Sjc_0074710 Sjp_0074710: STK25; serine/threonine kinase 25 (STE20 homolog) [EC:2.7.11.1]; ko:K08839 serine/threonine kinase 25, putative, mRNA	83.000000	1 to 23	896 to 923	-21.490000	(29) (62.07%) (65.52%)
sja-miR-3002-a	AY813482.1	CNUS0000101274.1	Sjc_0062520 Sjp_0062520: TGas106i13.1, MGC89025; ubiquitin-conjugating enzyme E2H (UBC8 homolog) [EC:6.3.2.19]; ko:K01931 E6.3.2.19, putative, mRNA	108.000000	1 to 23	774 to 795	-20.250000	(22) (81.82%) (81.82%)
sja-miR-3002-a	AY814884.1	CNUS0000100119.1	Sjc_0050140 Sjp_0050140: Psmc2; proteasome (prosome, macropain) 26S subunit, ATPase 2; ko:K03061 26S proteasome regulatory subunit T1, putative, mRNA	116.000000	1 to 23	178 to 199	-22.629999	(22) (86.36%) (86.36%)
sja-miR-3002-a	AY814075.1	CNUS0000100824.1	Sjc_0057670 Sjp_0057670: COP9 signalosome complex subunit 7b (Signalosome subunit 7b) (SGN7b) (JAB1-containing signalosome subunit 7b), putative, mRNA	91.000000	2 to 23	349 to 369	-20.010000	(21) (76.19%) (85.71%)
sja-miR-3002-a	FSA001-P00030-H19	CNUS0000098113.1	Sjc_0028820 Sjp_0028820: Atg8a; Autophagy-specific gene 8a; ko:K08341 GABA(A) receptor-associated protein (autophagy-related protein 8), putative, mRNA	90.000000	2 to 23	263 to 283	-20.879999	(21) (76.19%) (80.95%)
sja-miR-3002-a	FSE001-P00007-L06	CNUS0000101673.1	Sjc_0066800 Sjp_0066800: Prpf4b; PRP4 pre-mRNA processing factor 4 homolog B [EC:2.7.11.1]; ko:K08827 PRP4 pre-mRNA processing factor 4, putative, mRNA	98.000000	3 to 23	103 to 124	-22.549999	(21) (76.19%) (80.95%)
sja-miR-3002-a	FSE001-P00001-I18	CNUS0000095595.1	Sjc_0002160 Sjp_0002160: Rab proteins geranylgeranyltransferase component A 2 (Rab escort protein 2) (REP-2) (Choroideraemia-like protein), putative, mRNA	107.000000	1 to 23	300 to 321	-20.030001	(22) (81.82%) (86.36%)
sja-miR-3002-a	FSE001-P00020-G23	CNUS0000097801.1	Sjc_0025600 Sjp_0025600: ER lumen protein retaining receptor 2 (KDEL receptor 2) (KDEL endoplasmic reticulum protein retention receptor 2), putative, mRNA	106.000000	2 to 23	151 to 172	-26.740000	(22) (77.27%) (86.36%)
sja-miR-3002-a	FSA001-P00023-O20	CNUS0000101822.1	Sjc_0068370 Sjp_0068370: H/ACA ribonucleoprotein complex subunit 2 (H/ACA snoRNP protein NHP2) (High mobility group-like nuclear protein 2), putative, mRNA	100.000000	2 to 23	375 to 397	-20.160000	(22) (63.64%) (81.82%)
sja-miR-3002-a	FSE001-P00020-B21	CNUS0000102640.1	Sjc_0077020 Sjp_0077020: LOC474519; similar to Thioredoxin, mitochondrial precursor (Mt-Trx) (MTRX) (Thioredoxin-2); ko:K03671 thioredoxin 1, putative, mRNA	103.000000	2 to 23	368 to 390	-21.910000	(22) (77.27%) (81.82%)
sja-miR-3002-a	FSA001-P00028-F01	CNUS0000097275.1	Sjc_0020100 Sjp_0020100: Poly U-binding-splicing factor half pint (68 kDa poly U-binding-splicing factor) (Protein half pint) (PUF60 homolog), putative, mRNA	109.000000	1 to 23	309 to 335	-20.059999	(26) (73.08%) (80.77%)
sja-miR-3002-a	FSE_043_32_H04	CNUS0000098325.1	Sjc_0031080 Sjp_0031080: Carbonic anhydrase 5B, mitochondrial precursor (EC 4.2.1.1) (Carbonic anhydrase VB) (Carbonate dehydratase VB) (CA-VB), putative, mRNA	106.000000	2 to 23	106 to 128	-20.870001	(22) (72.73%) (81.82%)
sja-miR-3002-a	AY915391.1	CNUS0000097811.1	Sjc_0025700 Sjp_0025700: TFIIH basal transcription factor complex TTD-A subunit (General transcription factor IIH polypeptide 5) (TFB5 ortholog), putative, mRNA	96.000000	2 to 23	223 to 246	-20.040001	(23) (78.26%) (78.26%)
sja-miR-3002-a	FSE001-P00019-P13	CNUS0000096023.1	Sjc_0006720 Sjp_0006720: CACNB2; calcium channel, voltage-dependent, beta 2 subunit; ko:K04863 calcium channel, voltage-dependent, beta 2 subunit, putative, mRNA	83.000000	2 to 23	1944 to 1964	-20.830000	(22) (68.18%) (77.27%)
sja-miR-3002-a	AY813338.1	CNUS0000098118.1	Sjc_0028890 Sjp_0028890: LOC474807; similar to PRP4 pre-mRNA processing factor 4 homolog [EC:2.7.11.1]; ko:K08827 PRP4 pre-mRNA processing factor 4, putative, mRNA	109.000000	2 to 23	262 to 282	-23.250000	(21) (90.48%) (90.48%)
sja-miR-3002-a	FSE001-P00012-B02	CNUS0000097489.1	Sjc_0022350 Sjp_0022350: G patch domain and KOW motifs-containing protein (G patch domain-containing protein 5) (Protein MOS2 homolog) (Protein T54), putative, mRNA	99.000000	2 to 23	254 to 280	-20.870001	(26) (69.23%) (80.77%)
sja-miR-3002-a	FSE_097_55_G07	CNUS0000101897.1	Sjc_0069150 Sjp_0069150: Single-stranded DNA-binding protein 3 (Sequence-specific single-stranded-DNA-binding protein) (Lck-associated signal transducer), putative, mRNA	71.000000	2 to 22	117 to 134	-20.719999	(20) (70.00%) (80.00%)
sja-miR-3002-a	AY222891.1	CNUS0000100996.1	Sjc_0059500 Sjp_0059500: LOC488090; similar to translocase of the inner mitochondrial membrane 14 isoform d; ko:K09539 DnaJ homolog, subfamily C, member 19, putative, mRNA	89.000000	1 to 23	329 to 351	-22.230000	(23) (69.57%) (78.26%)
sja-miR-3002-a	FSE001-P00008-N13	CNUS0000102844.1	Sjc_0079190 Sjp_0079190: GTP binding / translation elongation factor/ translation factor, nucleic acid binding [EC:3.6.5.3]; ko:K03234 elongation factor EF-2, putative, mRNA	82.000000	1 to 23	188 to 212	-20.379999	(24) (70.83%) (75.00%)
sja-miR-3002-a	FSA001-P00021-C15	CNUS0000096992.1	Sjc_0017100 Sjp_0017100: Suclg2; succinate-Coenzyme A ligase, GDP-forming, beta subunit [EC:6.2.1.4]; ko:K01900 succinate--CoA ligase (GDP-forming) beta chain, putative, mRNA	110.000000	1 to 23	12 to 38	-27.379999	(26) (76.92%) (80.77%)
sja-miR-3002-a	FSE_145_13_E02	CNUS0000097041.1	Sjc_0017610 Sjp_0017610: Delta-1-pyrroline-5-carboxylate dehydrogenase, mitochondrial precursor (EC 1.5.1.12) (P5C dehydrogenase) (Aldehyde dehydrogenase 4A1), putative, mRNA	96.000000	1 to 23	539 to 563	-21.400000	(24) (75.00%) (79.17%)
sja-miR-3002-a	FSE_103_38_F05	CNUS0000096834.1	Sjc_0015410 Sjp_0015410: Beta-hexosaminidase alpha chain precursor (EC 3.2.1.52) (N-acetyl-beta-glucosaminidase) (Beta-N-acetylhexosaminidase) (Hexosaminidase A), putative, mRNA	100.000000	1 to 23	735 to 757	-20.160000	(23) (78.26%) (78.26%)
sja-miR-3002-a	FSA001-P00009-P15	CNUS0000099800.1	Sjc_0046810 Sjp_0046810: LOC511896; similar to general transcription factor IIH, polypeptide 3, 34kDa; ko:K03143 transcription initiation factor TFIIH subunit H3, putative, mRNA	114.000000	3 to 23	92 to 111	-25.160000	(20) (75.00%) (85.00%)
sja-miR-3002-a	FSE001-P00028-P20	CNUS0000100946.1	Sjc_0058950 Sjp_0058950: PHD finger-like domain-containing protein 5A (PHD finger-like domain protein 5A) (Splicing factor 3B-associated 14 kDa protein) (SF3b14b), putative, mRNA	93.000000	1 to 23	12 to 31	-20.379999	(23) (73.91%) (78.26%)
sja-miR-3002-a	AY815921.1	CNUS0000096279.1	Sjc_0009470 Sjp_0009470: Dihydropyrimidinase-related protein 3 (DRP-3) (Unc-33-like phosphoprotein) (ULIP protein) (Collapsin response mediator protein 4) (CRMP-4), putative, mRNA	102.000000	1 to 23	136 to 165	-20.559999	(29) (68.97%) (72.41%)
sja-miR-3002-a	FSE001-P00004-M08	CNUS0000097306.1	Sjc_0020420 Sjp_0020420: ADP-ribosylation factor-binding protein GGA1 (Golgi-localized, gamma ear-containing, ARF-binding protein 1) (Gamma-adaptin-related protein 1), putative, mRNA	89.000000	1 to 23	2150 to 2171	-20.639999	(23) (69.57%) (78.26%)
sja-miR-3002-a	FSE001-P00020-P06	CNUS0000100878.1	Sjc_0058220 Sjp_0058220: ND42; NADH:ubiquinone reductase 42kD subunit precursor [EC:1.6.5.3 1.6.99.3]; ko:K03954 NADH dehydrogenase (ubiquinone) 1 alpha subcomplex 10, putative, mRNA	75.000000	1 to 22	503 to 523	-20.480000	(22) (77.27%) (81.82%)
sja-miR-3002-a	FSE001-P00001-M05	CNUS0000102046.1	Sjc_0070750 Sjp_0070750: LOC479248; similar to protein phosphatase 3 (formerly 2B), catalytic subunit, beta isoform (calcineurin A beta); ko:K01090 protein phosphatase, putative, mRNA	103.000000	1 to 23	1963 to 1987	-20.799999	(24) (79.17%) (79.17%)
sja-miR-3002-a	FSA001-P00008-I13	CNUS0000098719.1	Sjc_0035230 Sjp_0035230: LOC479875; similar to 3-phosphoinositide dependent protein kinase-1 (hPDK1) [EC:2.7.11.1]; ko:K06276 3-phosphoinositide dependent protein kinase-1, putative, mRNA	102.000000	1 to 23	176 to 205	-24.209999	(29) (68.97%) (72.41%)
sja-miR-3002-a	FSE001-P00015-H01	CNUS0000102828.1	Sjc_0079030 Sjp_0079030: Solute carrier family 12 member 5 (Electroneutral potassium-chloride cotransporter 2) (K-Cl cotransporter 2) (Neuronal K-Cl cotransporter) (mKCC2), putative, mRNA	107.000000	3 to 23	1194 to 1217	-23.930000	(23) (78.26%) (78.26%)
sja-miR-3002-a	AY812762.1	CNUS0000101309.1	Sjc_0062870 Sjp_0062870: B4GALT7; xylosylprotein beta 1,4-galactosyltransferase, polypeptide 7 (galactosyltransferase I) [EC:2.4.1.133]; ko:K00733 xylosylprotein 4-beta-galactosyltransferase, putative, mRNA	91.000000	1 to 22	91 to 111	-20.129999	(21) (71.43%) (80.95%)
sja-miR-3002-a	AY814722.1	CNUS0000101328.1	Sjc_0063070 Sjp_0063070: Lysosome membrane protein 2 (Lysosome membrane protein II) (LIMP II) (Scavenger receptor class B member 2) (85 kDa lysosomal membrane sialoglycoprotein) (LGP85) (CD36 antigen-like 2), putative, mRNA	110.000000	1 to 23	620 to 641	-21.299999	(23) (82.61%) (82.61%)
sja-miR-3002-a	AY814655.1	CNUS0000100621.1	Sjc_0055510 Sjp_0055510: Phosphatidylinositol transfer protein alpha isoform (PtdIns transfer protein alpha) (PtdInsTP) (PI-TP-alpha) (Phosphatidylinositol-transfer protein 35 kDa isoform) (PI-TP 35 kda isoform), putative, mRNA	101.000000	1 to 23	519 to 544	-24.400000	(25) (72.00%) (80.00%)
sja-miR-3002-a	FSE001-P00017-J14	CNUS0000100761.1	Sjc_0056980 Sjp_0056980: LOC566539; similar to dolichyl-phosphate (UDP-N-acetylglucosamine) N-acetylglucosaminephosphotransferase 1 (GlcNAc-1-P transferase) [EC:2.7.8.15]; ko:K01001 UDP-N-acetylglucosamine--dolichyl-phosphate, putative, mRNA	93.000000	1 to 23	415 to 440	-20.889999	(25) (76.00%) (76.00%)
sja-miR-3002-a	FSA001-P00019-A05	CNUS0000099329.1	Sjc_0041760 Sjp_0041760: AP-2 complex subunit mu-1 (Adaptin mu-1) (AP-2 mu-2 chain) (Clathrin coat assembly protein AP50) (Clathrin coat-associated protein AP50) (Plasma membrane adaptor AP-2 50 kDa protein) (Clathrin assembly protein complex 2 medium chain), putative, mRNA	94.000000	2 to 23	127 to 150	-23.440001	(25) (76.00%) (76.00%)
sja-miR-3002-b	AY810162.1	CNUS0000099967.1	Sjc_0048520 Sjp_0048520: Patj homolog, putative, mRNA	74.000000	1 to 24	331 to 359	-20.139999	(28) (57.14%) (64.29%)
sja-miR-3002-b	FSE001-P00033-K01	CNUS0000096404.1	Sjc_0010870 Sjp_0010870: Protein FAM46C, putative, mRNA	80.000000	3 to 24	1007 to 1035	-20.459999	(28) (64.29%) (71.43%)
sja-miR-3002-b	AY814451.1	CNUS0000097883.1	Sjc_0026420 Sjp_0026420: Troponin I (TnI), putative, mRNA	114.000000	3 to 24	188 to 210	-21.590000	(22) (81.82%) (81.82%)
sja-miR-3002-b	FSA_095_75_C10	CNUS0000102449.1	Sjc_0075020 Sjp_0075020: WD repeat protein 13, putative, mRNA	84.000000	3 to 24	574 to 604	-24.860001	(30) (60.00%) (66.67%)
sja-miR-3002-b	FSE001-P00007-N13	CNUS0000097383.1	Sjc_0021240 Sjp_0021240: Major egg antigen (p40), putative, mRNA	105.000000	2 to 24	23 to 46	-22.299999	(23) (78.26%) (86.96%)
sja-miR-3002-b	FSE001-P00026-H20	CNUS0000097817.1	Sjc_0025760 Sjp_0025760: UPF0183 protein C16orf70, putative, mRNA	85.000000	1 to 24	167 to 190	-21.320000	(25) (68.00%) (80.00%)
sja-miR-3002-b	FSE001-P00028-H16	CNUS0000101034.1	Sjc_0059900 Sjp_0059900: Neprilysin-1 (EC 3.4.24.-), putative, mRNA	98.000000	1 to 24	587 to 610	-22.209999	(24) (75.00%) (79.17%)
sja-miR-3002-b	AY814131.1	CNUS0000103056.1	Sjc_0081400 Sjp_0081400: Golgin subfamily A member 7, putative, mRNA	93.000000	2 to 24	224 to 245	-24.030001	(23) (78.26%) (82.61%)
sja-miR-3002-b	FSA001-P00011-N17	CNUS0000099682.1	Sjc_0045560 Sjp_0045560: TBC1 domain family member 20, putative, mRNA	102.000000	1 to 24	243 to 269	-20.860001	(26) (69.23%) (76.92%)
sja-miR-3002-b	AY814903.1	CNUS0000099087.1	Sjc_0039190 Sjp_0039190: Uncharacterized protein YHR009C, putative, mRNA	85.000000	2 to 24	243 to 270	-21.820000	(27) (66.67%) (74.07%)
sja-miR-3002-b	AY813427.1	CNUS0000095863.1	Sjc_0004990 Sjp_0004990: Uncharacterized protein C20orf121, putative, mRNA	68.000000	1 to 24	34 to 62	-20.510000	(29) (62.07%) (68.97%)
sja-miR-3002-b	AY915409.1	CNUS0000100835.1	Sjc_0057780 Sjp_0057780: Barrier-to-autointegration factor, putative, mRNA	78.000000	4 to 24	388 to 415	-20.280001	(27) (59.26%) (62.96%)
sja-miR-3002-b	AY813080.1	CNUS0000102557.1	Sjc_0076130 Sjp_0076130: Cell differentiation protein rcd1, putative, mRNA	87.000000	4 to 24	142 to 168	-23.139999	(26) (69.23%) (69.23%)
sja-miR-3002-b	FSA001-P00028-B05	CNUS0000096101.1	Sjc_0007540 Sjp_0007540: Snurportin-1 (RNA U transporter 1), putative, mRNA	73.000000	1 to 23	614 to 637	-20.570000	(23) (73.91%) (78.26%)
sja-miR-3002-b	FSE_043_01_A01	CNUS0000102715.1	Sjc_0077810 Sjp_0077810: CUL3; cullin 3; ko:K03869 cullin 3, putative, mRNA	114.000000	1 to 24	1299 to 1321	-20.549999	(23) (82.61%) (86.96%)
sja-miR-3002-b	AY914909.1	CNUS0000095936.1	Sjc_0005800 Sjp_0005800: IPR008139 Saposin B,domain-containing protein, mRNA	96.000000	4 to 24	36 to 56	-23.160000	(21) (80.95%) (85.71%)
sja-miR-3002-b	FSA001-P00024-F23	CNUS0000102657.1	Sjc_0077190 Sjp_0077190: Transportin-2 (Karyopherin beta-2b), putative, mRNA	104.000000	1 to 24	74 to 106	-24.309999	(32) (62.50%) (68.75%)
sja-miR-3002-b	FSA001-P00021-P07	CNUS0000099265.1	Sjc_0041060 Sjp_0041060: Microtubule-associated protein futsch, putative, mRNA	101.000000	4 to 24	1784 to 1803	-21.299999	(20) (80.00%) (85.00%)
sja-miR-3002-b	FSE001-P00015-C10	CNUS0000099923.1	Sjc_0048080 Sjp_0048080: Splicing factor, arginine/serine-rich 7, putative, mRNA	76.000000	1 to 23	55 to 79	-20.129999	(24) (66.67%) (75.00%)
sja-miR-3002-b	FSE001-P00006-E21	CNUS0000102637.1	Sjc_0076990 Sjp_0076990: Innexin unc-9 (Uncoordinated protein 9), putative, mRNA	94.000000	1 to 24	698 to 727	-21.280001	(29) (68.97%) (68.97%)
sja-miR-3002-b	FSA001-P00016-E16	CNUS0000098228.1	Sjc_0030080 Sjp_0030080: Abhydrolase domain-containing protein 12, putative, mRNA	100.000000	1 to 23	591 to 612	-20.180000	(22) (86.36%) (86.36%)
sja-miR-3002-b	FSE001-P00023-L22	CNUS0000096091.1	Sjc_0007440 Sjp_0007440: IPR001568 Ribonuclease T2,domain-containing protein, mRNA	64.000000	1 to 24	1389 to 1422	-20.200001	(33) (60.61%) (60.61%)
sja-miR-3002-b	FSE_125_82_B11	CNUS0000098688.1	Sjc_0034910 Sjp_0034910: Hex-A; Hexokinase A; ko:K00844 hexokinase, putative, mRNA	96.000000	1 to 23	163 to 187	-21.010000	(24) (75.00%) (83.33%)
sja-miR-3002-b	FSE_107_71_G09	CNUS0000095854.1	Sjc_0004890 Sjp_0004890: MCOLN3; mucolipin 3; ko:K04994 mucolipin 3, putative, mRNA	103.000000	1 to 23	869 to 893	-24.790001	(24) (70.83%) (83.33%)
sja-miR-3002-b	AY815996.1	CNUS0000102961.1	Sjc_0080420 Sjp_0080420: Dynein light chain LC6, flagellar outer arm, putative, mRNA	99.000000	2 to 24	503 to 523	-20.930000	(22) (86.36%) (90.91%)
sja-miR-3002-b	FSA001-P00010-F04	CNUS0000096729.1	Sjc_0014280 Sjp_0014280: Probable UPF0334 kinase-like protein C1orf57, putative, mRNA	84.000000	2 to 24	367 to 395	-20.760000	(28) (64.29%) (67.86%)
sja-miR-3002-b	FSE001-P00018-F19	CNUS0000102854.1	Sjc_0079290 Sjp_0079290: Zinc finger FYVE domain-containing protein 1, putative, mRNA	81.000000	1 to 24	499 to 524	-20.610001	(25) (68.00%) (72.00%)
sja-miR-3002-b	AY814474.1	CNUS0000097273.1	Sjc_0020080 Sjp_0020080: Adenylyl cyclase-associated protein 1 (CAP 1), putative, mRNA	92.000000	1 to 24	144 to 176	-20.580000	(32) (65.62%) (71.88%)
sja-miR-3002-b	FSE001-P00020-H21	CNUS0000096138.1	Sjc_0007940 Sjp_0007940: zgc:55862 [EC:3.4.22.1]; ko:K01363 cathepsin B, putative, mRNA	93.000000	2 to 24	567 to 587	-20.360001	(22) (68.18%) (81.82%)
sja-miR-3002-b	AY813890.1	CNUS0000097121.1	Sjc_0018480 Sjp_0018480: Protein phosphatase 1 regulatory subunit SDS22, putative, mRNA	96.000000	1 to 24	349 to 369	-22.110001	(23) (73.91%) (82.61%)
sja-miR-3002-b	M63706.1	CNUS0000096375.1	Sjc_0010560 Sjp_0010560: cd63-prov; CD63 antigen; ko:K06497 CD63 antigen, putative, mRNA	92.000000	1 to 24	499 to 522	-20.820000	(24) (75.00%) (75.00%)
sja-miR-3002-b	FSE_178_91_C12	CNUS0000095730.1	Sjc_0003560 Sjp_0003560: Argk; Arginine kinase; ko:K00934 arginine kinase, putative, mRNA	102.000000	1 to 23	726 to 750	-20.080000	(24) (79.17%) (87.50%)
sja-miR-3002-b	FSE001-P00026-F09	CNUS0000098897.1	Sjc_0037160 Sjp_0037160: Asparagine-rich protein (Ag319) (ARP) (Fragment), putative, mRNA	91.000000	1 to 22	591 to 615	-20.020000	(24) (75.00%) (79.17%)
sja-miR-3002-b	FSE_055_84_D11	CNUS0000100669.1	Sjc_0056040 Sjp_0056040: IPR007087 Zinc finger, C2H2-type,domain-containing protein, mRNA	87.000000	1 to 23	46 to 70	-20.930000	(24) (75.00%) (79.17%)
sja-miR-3002-b	FSE001-P00022-B09	CNUS0000102977.1	Sjc_0080590 Sjp_0080590: IPR007087 Zinc finger, C2H2-type,domain-containing protein, mRNA	85.000000	4 to 24	848 to 873	-22.680000	(25) (72.00%) (72.00%)
sja-miR-3002-b	AY815746.1	CNUS0000095795.1	Sjc_0004280 Sjp_0004280: Tuba1; tubulin, alpha 1; ko:K07374 tubulin, alpha, putative, mRNA	114.000000	1 to 24	367 to 389	-21.690001	(23) (82.61%) (86.96%)
sja-miR-3002-b	AY813664.1	CNUS0000095470.1	Sjc_0000830 Sjp_0000830: zgc:56307 [EC:3.1.26.4]; ko:K03469 ribonuclease HI, putative, mRNA	92.000000	1 to 24	50 to 80	-20.320000	(30) (60.00%) (66.67%)
sja-miR-3002-b	AY809231.1	CNUS0000097932.1	Sjc_0026960 Sjp_0026960: Neurogenic locus notch homolog protein 1 precursor, putative, mRNA	117.000000	2 to 24	4 to 27	-20.930000	(23) (78.26%) (86.96%)
sja-miR-3002-b	FSE_078_61_E08	CNUS0000102881.1	Sjc_0079590 Sjp_0079590: Signal recognition particle 54 kDa protein (SRP54), putative, mRNA	102.000000	2 to 24	160 to 187	-21.219999	(27) (66.67%) (77.78%)
sja-miR-3002-b	FSE001-P00002-F20	CNUS0000096176.1	Sjc_0008360 Sjp_0008360: Heterogeneous nuclear ribonucleoprotein K (hnRNP K), putative, mRNA	71.000000	1 to 24	69 to 100	-21.049999	(31) (58.06%) (67.74%)
sja-miR-3002-b	FSA_080_16_H02	CNUS0000101833.1	Sjc_0068480 Sjp_0068480: Sorting and assembly machinery component 50 homolog, putative, mRNA	99.000000	1 to 24	1 to 28	-20.320000	(27) (74.07%) (77.78%)
sja-miR-3002-b	FSE001-P00021-M17	CNUS0000101616.1	Sjc_0066200 Sjp_0066200: D1025.2; ko:K02437 glycine cleavage system H protein, putative, mRNA	95.000000	1 to 24	123 to 147	-20.280001	(24) (70.83%) (75.00%)
sja-miR-3002-b	AY813345.1	CNUS0000096807.1	Sjc_0015120 Sjp_0015120: Sideroflexin-1 (Tricarboxylate carrier protein) (TCC), putative, mRNA	89.000000	1 to 24	288 to 320	-20.049999	(32) (56.25%) (65.62%)
sja-miR-3002-b	FSE001-P00024-E02	CNUS0000101564.1	Sjc_0065660 Sjp_0065660: Small ubiquitin-related modifier 2 precursor (SUMO-2), putative, mRNA	86.000000	3 to 24	164 to 187	-21.620001	(23) (82.61%) (82.61%)
sja-miR-3002-b	FSE_128_14_F02	CNUS0000095728.1	Sjc_0003540 Sjp_0003540: arginine kinase [EC:2.7.3.3]; ko:K00934 arginine kinase, putative, mRNA	102.000000	1 to 23	428 to 452	-20.080000	(24) (79.17%) (87.50%)
sja-miR-3002-b	FSA001-P00015-N14	CNUS0000098969.1	Sjc_0037930 Sjp_0037930: Heterogeneous nuclear ribonucleoprotein U-like protein 1, putative, mRNA	83.000000	4 to 24	132 to 157	-21.680000	(25) (76.00%) (76.00%)
sja-miR-3002-b	FSE001-P00002-P06	CNUS0000097361.1	Sjc_0021010 Sjp_0021010: zgc:101585 [EC:3.6.1.43]; ko:K07252 dolichyldiphosphatase, putative, mRNA	89.000000	1 to 23	149 to 170	-20.049999	(22) (68.18%) (77.27%)
sja-miR-3002-b	FSE001-P00003-K09	CNUS0000101905.1	Sjc_0069250 Sjp_0069250: Anamorsin (Cytokine-induced apoptosis inhibitor 1) (CUA001), putative, mRNA	135.000000	1 to 24	313 to 336	-29.010000	(24) (87.50%) (87.50%)
sja-miR-3002-b	AY223026.1	CNUS0000099389.1	Sjc_0042410 Sjp_0042410: glyoxalase I [EC:4.4.1.5]; ko:K01759 lactoylglutathione lyase, putative, mRNA	114.000000	4 to 24	293 to 313	-23.930000	(21) (85.71%) (85.71%)
sja-miR-3002-b	FSA001-P00032-B03	CNUS0000099987.1	Sjc_0048760 Sjp_0048760: CDase; Ceramidase; ko:K01441 N-acylsphingosine amidohydrolase, putative, mRNA	98.000000	1 to 24	990 to 1014	-20.360001	(24) (70.83%) (79.17%)
sja-miR-3002-b	AY813290.1	CNUS0000099630.1	Sjc_0045020 Sjp_0045020: Rnf25; ring finger protein 25 [EC:6.3.2.-]; ko:K01932 E6.3.2.-, putative, mRNA	94.000000	1 to 24	33 to 56	-26.940001	(23) (65.22%) (82.61%)
sja-miR-3002-b	FSE001-P00029-J13	CNUS0000100744.1	Sjc_0056810 Sjp_0056810: Nose resistant to fluoxetine protein 6 precursor (Protein nrf-6), putative, mRNA	104.000000	4 to 24	890 to 909	-20.030001	(20) (80.00%) (90.00%)
sja-miR-3002-b	AY814349.1	CNUS0000095946.1	Sjc_0005900 Sjp_0005900: Probable mitochondrial 28S ribosomal protein S25 (S25mt) (MRP-S25), putative, mRNA	89.000000	2 to 23	13 to 37	-22.400000	(24) (79.17%) (79.17%)
sja-miR-3002-b	AY223154.1	CNUS0000097332.1	Sjc_0020710 Sjp_0020710: Heterogeneous nuclear ribonucleoprotein A2 homolog 1 (hnRNP A2(A)), putative, mRNA	107.000000	2 to 23	76 to 97	-22.090000	(21) (76.19%) (85.71%)
sja-miR-3002-b	FSE001-P00022-G18	CNUS0000103029.1	Sjc_0081110 Sjp_0081110: phosphatase; T23F11.1 [EC:3.1.3.16]; ko:K01090 protein phosphatase, putative, mRNA	51.000000	2 to 23	114 to 137	-20.580000	(24) (54.17%) (62.50%)
sja-miR-3002-b	FSE001-P00030-P15	CNUS0000095970.1	Sjc_0006160 Sjp_0006160: Negative cofactor 2 beta (dNC2) (Down-regulator of transcription 1), putative, mRNA	82.000000	2 to 23	182 to 205	-21.129999	(23) (73.91%) (78.26%)
sja-miR-3002-b	AY814151.1	CNUS0000101754.1	Sjc_0067670 Sjp_0067670: Uncharacterized protein C6orf55 (Dopamine-responsive protein DRG-1), putative, mRNA	87.000000	3 to 23	523 to 545	-20.070000	(22) (77.27%) (81.82%)
sja-miR-3002-b	AY915163.1	CNUS0000095941.1	Sjc_0005850 Sjp_0005850: 39S ribosomal protein L12, mitochondrial precursor (L12mt) (MRP-L12), putative, mRNA	99.000000	1 to 24	330 to 355	-22.010000	(25) (68.00%) (80.00%)
sja-miR-3002-b	FSE001-P00005-K14	CNUS0000102229.1	Sjc_0072680 Sjp_0072680: Inner nuclear membrane protein Man1 (LEM domain-containing protein 3), putative, mRNA	83.000000	4 to 24	492 to 516	-20.440001	(25) (72.00%) (76.00%)
sja-miR-3002-b	FSA_055_02_B01	CNUS0000096744.1	Sjc_0014450 Sjp_0014450: GSS; glutathione synthetase [EC:6.3.2.3]; ko:K01920 glutathione synthase, putative, mRNA	105.000000	4 to 24	16 to 36	-20.290001	(20) (85.00%) (85.00%)
sja-miR-3002-b	AY813539.1	CNUS0000102466.1	Sjc_0075200 Sjp_0075200: Vha68-2 [EC:3.6.3.14]; ko:K02145 V-type H+-transporting ATPase subunit A, putative, mRNA	87.000000	1 to 24	38 to 65	-20.120001	(27) (59.26%) (70.37%)
sja-miR-3002-b	FSA001-P00018-A18	CNUS0000101386.1	Sjc_0063680 Sjp_0063680: calm3b; calmodulin 3b (phosphorylase kinase, delta); ko:K02183 calmodulin, putative, mRNA	98.000000	2 to 24	84 to 105	-20.219999	(23) (78.26%) (82.61%)
sja-miR-3002-b	AY223152.1	CNUS0000102514.1	Sjc_0075700 Sjp_0075700: Rpl3; ribosomal protein L3; ko:K02925 large subunit ribosomal protein L3e, putative, mRNA	94.000000	2 to 24	216 to 236	-28.190001	(22) (81.82%) (86.36%)
sja-miR-3002-b	FSE001-P00021-I10	CNUS0000095740.1	Sjc_0003670 Sjp_0003670: mcts1; malignant T cell amplified sequence 1; ko:K07575 PUA domain protein, putative, mRNA	109.000000	2 to 24	41 to 67	-22.139999	(26) (76.92%) (76.92%)
sja-miR-3002-b	FSE001-P00017-P14	CNUS0000095884.1	Sjc_0005260 Sjp_0005260: IPR004827 Basic-leucine zipper (bZIP) transcription factor,domain-containing protein, mRNA	105.000000	1 to 24	6 to 32	-20.280001	(26) (73.08%) (76.92%)
sja-miR-3002-b	AY815196.1	CNUS0000096979.1	Sjc_0016930 Sjp_0016930: Tetraspanin-33 (Tspan-33) (Proerythroblast new membrane) (Penumbra) (mPen), putative, mRNA	107.000000	2 to 24	219 to 242	-25.580000	(23) (78.26%) (86.96%)
sja-miR-3002-b	AY814343.1	CNUS0000100229.1	Sjc_0051330 Sjp_0051330: alg2; alg2 protein [EC:2.4.1.132]; ko:K03843 alpha-1,3-mannosyltransferase, putative, mRNA	103.000000	2 to 23	746 to 767	-21.389999	(21) (80.95%) (80.95%)
sja-miR-3002-b	FSE001-P00013-M21	CNUS0000102660.1	Sjc_0077240 Sjp_0077240: Vha44; Vacuolar H+ ATPase 44kD C subunit; ko:K01535 H+-transporting ATPase, putative, mRNA	100.000000	3 to 23	180 to 200	-20.139999	(20) (75.00%) (85.00%)
sja-miR-3002-b	AY812467.1	CNUS0000101949.1	Sjc_0069720 Sjp_0069720: AP2-associated protein kinase 1 (EC 2.7.11.1) (Adaptor-associated kinase 1), putative, mRNA	99.000000	2 to 23	137 to 160	-22.209999	(23) (73.91%) (82.61%)
sja-miR-3002-b	AY815500.1	CNUS0000100939.1	Sjc_0058880 Sjp_0058880: rps18; ribosomal protein S18; ko:K02964 small subunit ribosomal protein S18e, putative, mRNA	98.000000	2 to 24	64 to 90	-21.969999	(26) (69.23%) (73.08%)
sja-miR-3002-b	FSE_169_72_H09	CNUS0000102690.1	Sjc_0077550 Sjp_0077550: Vacuolar protein sorting-associated protein 26B (Vesicle protein sorting 26B), putative, mRNA	92.000000	1 to 24	121 to 147	-20.240000	(27) (70.37%) (77.78%)
sja-miR-3002-b	FSE001-P00025-I08	CNUS0000098112.1	Sjc_0028810 Sjp_0028810: Daxx; Fas death domain-associated protein; ko:K02308 death-associated protein 6, putative, mRNA	105.000000	1 to 23	195 to 218	-20.160000	(23) (73.91%) (78.26%)
sja-miR-3002-b	FSE_205_92_D12	CNUS0000098283.1	Sjc_0030650 Sjp_0030650: Oxysterol-binding protein-related protein 11 (OSBP-related protein 11) (ORP-11), putative, mRNA	105.000000	2 to 24	373 to 397	-22.110001	(25) (80.00%) (84.00%)
sja-miR-3002-b	FSE_159_85_E11	CNUS0000100107.1	Sjc_0050000 Sjp_0050000: DDX23; DEAD (Asp-Glu-Ala-Asp) box polypeptide 23 [EC:3.6.1.-]; ko:K01529 E3.6.1.-, putative, mRNA	99.000000	2 to 23	173 to 193	-21.850000	(21) (71.43%) (80.95%)
sja-miR-3002-b	FSE001-P00017-L18	CNUS0000097829.1	Sjc_0025880 Sjp_0025880: Glutamyl aminopeptidase (EC 3.4.11.7) (EAP) (Aminopeptidase A) (APA) (CD249 antigen), putative, mRNA	96.000000	1 to 24	953 to 978	-20.889999	(26) (73.08%) (76.92%)
sja-miR-3002-b	AY813776.1	CNUS0000100158.1	Sjc_0050580 Sjp_0050580: LOC495283; hypothetical LOC495283 [EC:2.3.1.37]; ko:K00643 5-aminolevulinate synthase, putative, mRNA	76.000000	4 to 23	91 to 109	-20.930000	(19) (73.68%) (78.95%)
sja-miR-3002-b	FSA001-P00033-I07	CNUS0000099003.1	Sjc_0038300 Sjp_0038300: GSTM1; glutathione S-transferase M1 [EC:2.5.1.18]; ko:K00799 glutathione S-transferase, putative, mRNA	104.000000	1 to 24	81 to 107	-21.549999	(26) (73.08%) (80.77%)
sja-miR-3002-b	FSE_168_96_H12	CNUS0000099474.1	Sjc_0043320 Sjp_0043320: Secretory carrier-associated membrane protein 2 (Secretory carrier membrane protein 2), putative, mRNA	101.000000	1 to 23	603 to 625	-21.469999	(22) (72.73%) (86.36%)
sja-miR-3002-b	FSE001-P00021-G03	CNUS0000095944.1	Sjc_0005880 Sjp_0005880: eRF1; eukaryotic release factor 1; ko:K03265 peptide chain release factor eRF subunit 1, putative, mRNA	68.000000	1 to 24	25 to 50	-20.870001	(26) (65.38%) (69.23%)
sja-miR-3002-b	AY815967.1	CNUS0000096629.1	Sjc_0013240 Sjp_0013240: CSRP1; cysteine and glycine-rich protein 1; ko:K09377 cysteine and glycine-rich protein, putative, mRNA	70.000000	3 to 22	320 to 347	-26.049999	(27) (66.67%) (66.67%)
sja-miR-3002-b	FSA001-P00015-N09	CNUS0000095616.1	Sjc_0002380 Sjp_0002380: Hmbs; hydroxymethylbilane synthase [EC:2.5.1.61]; ko:K01749 hydroxymethylbilane synthase, putative, mRNA	108.000000	1 to 24	612 to 635	-20.410000	(23) (78.26%) (78.26%)
sja-miR-3002-b	FSE001-P00011-M18	CNUS0000097733.1	Sjc_0024890 Sjp_0024890: Syntaxin-binding protein 1 (Unc-18 homolog) (Unc-18A) (Unc-18-1) (N-Sec1) (rbSec1) (p67), putative, mRNA	93.000000	2 to 24	2482 to 2505	-22.160000	(23) (73.91%) (82.61%)
sja-miR-3002-b	FSA001-P00033-B17	CNUS0000097974.1	Sjc_0027400 Sjp_0027400: LOC477046; similar to ribosomal protein L15; ko:K02877 large subunit ribosomal protein L15e, putative, mRNA	91.000000	1 to 22	221 to 244	-22.200001	(24) (79.17%) (83.33%)
sja-miR-3002-b	FSE001-P00004-F12	CNUS0000101796.1	Sjc_0068100 Sjp_0068100: LOC482854; similar to Proline synthetase co-transcribed bacterial homolog protein; ko:K06997, putative, mRNA	101.000000	3 to 23	173 to 195	-22.150000	(23) (73.91%) (82.61%)
sja-miR-3002-b	FSA001-P00006-P03	CNUS0000103134.1	Sjc_0082240 Sjp_0082240: MGC85306; MGC85306 protein [EC:3.6.3.14]; ko:K02134 F-type H+-transporting ATPase delta chain, putative, mRNA	103.000000	1 to 24	5 to 31	-22.860001	(26) (69.23%) (73.08%)
sja-miR-3002-b	FSA001-P00011-P21	CNUS0000095611.1	Sjc_0002330 Sjp_0002330: Protein SET (Phosphatase 2A inhibitor I2PP2A) (I-2PP2A) (Template-activating factor I) (TAF-I), putative, mRNA	94.000000	3 to 22	382 to 402	-22.809999	(20) (75.00%) (85.00%)
sja-miR-3002-b	FSA001-P00006-O17	CNUS0000098951.1	Sjc_0037730 Sjp_0037730: Mitochondrial 28S ribosomal protein S29 (S29mt) (MRP-S29) (Death-associated protein 3) (DAP-3), putative, mRNA	112.000000	2 to 24	17 to 41	-23.940001	(24) (70.83%) (83.33%)
sja-miR-3002-b	FSA001-P00006-F05	CNUS0000100056.1	Sjc_0049480 Sjp_0049480: LOC495424; hypothetical LOC495424 [EC:6.3.2.19]; ko:K04554 ubiquitin-conjugating enzyme E2, J2, putative, mRNA	80.000000	3 to 23	130 to 151	-21.180000	(21) (80.95%) (80.95%)
sja-miR-3002-b	FSE001-P00001-A13	CNUS0000095873.1	Sjc_0005120 Sjp_0005120: Splicing factor, arginine/serine-rich 2 (Splicing factor SC35) (SC-35) (Splicing component, 35 kDa), putative, mRNA	97.000000	2 to 24	407 to 429	-23.469999	(23) (73.91%) (78.26%)
sja-miR-3002-b	FSE_186_50_B07	CNUS0000101858.1	Sjc_0068750 Sjp_0068750: MBD2-interacting zinc finger protein (Methyl-CpG-binding protein 2-interacting zinc finger protein), putative, mRNA	102.000000	2 to 24	2030 to 2051	-22.040001	(22) (72.73%) (81.82%)
sja-miR-3002-b	FSA001-P00012-K08	CNUS0000098805.1	Sjc_0036170 Sjp_0036170: ck2a1; alpha subunit of casein kinase II [EC:2.7.11.1]; ko:K03097 casein kinase 2, alpha polypeptide, putative, mRNA	100.000000	3 to 23	436 to 455	-20.010000	(20) (85.00%) (90.00%)
sja-miR-3002-b	AY814086.1	CNUS0000101463.1	Sjc_0064530 Sjp_0064530: gpb-1; G Protein, Beta subunit; ko:K07972 guanine nucleotide binding protein (G protein), beta, other, putative, mRNA	96.000000	2 to 24	984 to 1013	-21.410000	(29) (68.97%) (72.41%)
sja-miR-3002-b	AY815907.1	CNUS0000101633.1	Sjc_0066370 Sjp_0066370: IPMK; inositol polyphosphate multikinase [EC:2.7.1.151]; ko:K00328 inositol-polyphosphate multikinase, putative, mRNA	91.000000	2 to 24	26 to 52	-21.120001	(26) (69.23%) (69.23%)
sja-miR-3002-b	FSE001-P00034-L05	CNUS0000102421.1	Sjc_0074710 Sjp_0074710: STK25; serine/threonine kinase 25 (STE20 homolog) [EC:2.7.11.1]; ko:K08839 serine/threonine kinase 25, putative, mRNA	83.000000	1 to 24	892 to 923	-20.230000	(31) (61.29%) (64.52%)
sja-miR-3002-b	AY815109.1	CNUS0000098556.1	Sjc_0033520 Sjp_0033520: COQ3; coenzyme Q3 homolog, methyltransferase ; ko:K00591 hexaprenyldihydroxybenzoate methyltransferase, putative, mRNA	100.000000	1 to 24	264 to 286	-22.570000	(23) (73.91%) (78.26%)
sja-miR-3002-b	FSE001-P00002-G07	CNUS0000097942.1	Sjc_0027060 Sjp_0027060: Tryptophan 5-hydroxylase 2 (EC 1.14.16.4) (Tryptophan 5-monooxygenase 2) (Neuronal tryptophan hydroxylase), putative, mRNA	93.000000	1 to 24	400 to 423	-20.080000	(23) (65.22%) (78.26%)
sja-miR-3002-b	AY813482.1	CNUS0000101274.1	Sjc_0062520 Sjp_0062520: TGas106i13.1, MGC89025; ubiquitin-conjugating enzyme E2H (UBC8 homolog) [EC:6.3.2.19]; ko:K01931 E6.3.2.19, putative, mRNA	108.000000	2 to 24	771 to 795	-20.250000	(24) (75.00%) (79.17%)
sja-miR-3002-b	AY814884.1	CNUS0000100119.1	Sjc_0050140 Sjp_0050140: Psmc2; proteasome (prosome, macropain) 26S subunit, ATPase 2; ko:K03061 26S proteasome regulatory subunit T1, putative, mRNA	111.000000	2 to 24	175 to 199	-23.120001	(24) (79.17%) (79.17%)
sja-miR-3002-b	FSE_112_33_A05	CNUS0000098471.1	Sjc_0032620 Sjp_0032620: Forkhead box protein K2 (Interleukin enhancer-binding factor 1) (Cellular transcription factor ILF-1) (FOXK1), putative, mRNA	106.000000	2 to 24	331 to 355	-20.030001	(24) (79.17%) (83.33%)
sja-miR-3002-b	AY814075.1	CNUS0000100824.1	Sjc_0057670 Sjp_0057670: COP9 signalosome complex subunit 7b (Signalosome subunit 7b) (SGN7b) (JAB1-containing signalosome subunit 7b), putative, mRNA	96.000000	2 to 24	348 to 369	-20.680000	(22) (77.27%) (86.36%)
sja-miR-3002-b	FSA001-P00030-H19	CNUS0000098113.1	Sjc_0028820 Sjp_0028820: Atg8a; Autophagy-specific gene 8a; ko:K08341 GABA(A) receptor-associated protein (autophagy-related protein 8), putative, mRNA	97.000000	1 to 24	261 to 283	-21.820000	(23) (73.91%) (82.61%)
sja-miR-3002-b	FSE001-P00007-L06	CNUS0000101673.1	Sjc_0066800 Sjp_0066800: Prpf4b; PRP4 pre-mRNA processing factor 4 homolog B [EC:2.7.11.1]; ko:K08827 PRP4 pre-mRNA processing factor 4, putative, mRNA	98.000000	4 to 24	103 to 124	-22.549999	(21) (76.19%) (80.95%)
sja-miR-3002-b	FSE001-P00015-C24	CNUS0000099308.1	Sjc_0041520 Sjp_0041520: MGC139161; similar to DnaJ (Hsp40) homolog, subfamily C, member 2; ko:K09522 DnaJ homolog, subfamily C, member 2, putative, mRNA	57.000000	1 to 24	1619 to 1654	-20.440001	(35) (51.43%) (60.00%)
sja-miR-3002-b	FSE001-P00001-I18	CNUS0000095595.1	Sjc_0002160 Sjp_0002160: Rab proteins geranylgeranyltransferase component A 2 (Rab escort protein 2) (REP-2) (Choroideraemia-like protein), putative, mRNA	92.000000	3 to 24	448 to 471	-21.770000	(24) (70.83%) (79.17%)
sja-miR-3002-b	FSE_037_44_D06	CNUS0000096534.1	Sjc_0012240 Sjp_0012240: IPR008973 C2 calcium/lipid-binding region, CaLB,IPR000008 C2 calcium-dependent membrane targeting,domain-containing protein, mRNA	95.000000	1 to 23	849 to 874	-20.010000	(25) (64.00%) (84.00%)
sja-miR-3002-b	FSE001-P00013-O16	CNUS0000097431.1	Sjc_0021750 Sjp_0021750: WD repeat domain phosphoinositide-interacting protein 3 (WIPI-3) (WD repeat protein 45-like) (WDR45-like protein), putative, mRNA	92.000000	1 to 24	219 to 246	-20.320000	(27) (70.37%) (77.78%)
sja-miR-3002-b	FSE001-P00020-G23	CNUS0000097801.1	Sjc_0025600 Sjp_0025600: ER lumen protein retaining receptor 2 (KDEL receptor 2) (KDEL endoplasmic reticulum protein retention receptor 2), putative, mRNA	111.000000	2 to 24	150 to 172	-27.910000	(23) (78.26%) (86.96%)
sja-miR-3002-b	FSA001-P00023-O20	CNUS0000101822.1	Sjc_0068370 Sjp_0068370: H/ACA ribonucleoprotein complex subunit 2 (H/ACA snoRNP protein NHP2) (High mobility group-like nuclear protein 2), putative, mRNA	105.000000	2 to 24	374 to 397	-21.160000	(23) (65.22%) (82.61%)
sja-miR-3002-b	FSE001-P00020-B21	CNUS0000102640.1	Sjc_0077020 Sjp_0077020: LOC474519; similar to Thioredoxin, mitochondrial precursor (Mt-Trx) (MTRX) (Thioredoxin-2); ko:K03671 thioredoxin 1, putative, mRNA	113.000000	1 to 24	366 to 390	-22.840000	(24) (79.17%) (83.33%)
sja-miR-3002-b	FSE_037_23_G03	CNUS0000097082.1	Sjc_0018070 Sjp_0018070: Furin-1 precursor (EC 3.4.21.75) (Paired basic amino acid residue cleaving enzyme) (PACE) (Dibasic-processing enzyme), putative, mRNA	90.000000	2 to 24	926 to 948	-20.820000	(23) (78.26%) (86.96%)
sja-miR-3002-b	FSE001-P00016-N04	CNUS0000095905.1	Sjc_0005480 Sjp_0005480: Gpd1; glycerol-3-phosphate dehydrogenase 1 (soluble) [EC:1.1.1.8]; ko:K00006 glycerol-3-phosphate dehydrogenase (NAD+), putative, mRNA	74.000000	2 to 24	384 to 419	-20.049999	(35) (57.14%) (60.00%)
sja-miR-3002-b	FSE_043_32_H04	CNUS0000098325.1	Sjc_0031080 Sjp_0031080: Carbonic anhydrase 5B, mitochondrial precursor (EC 4.2.1.1) (Carbonic anhydrase VB) (Carbonate dehydratase VB) (CA-VB), putative, mRNA	111.000000	2 to 24	105 to 128	-21.410000	(23) (73.91%) (82.61%)
sja-miR-3002-b	AY915391.1	CNUS0000097811.1	Sjc_0025700 Sjp_0025700: TFIIH basal transcription factor complex TTD-A subunit (General transcription factor IIH polypeptide 5) (TFB5 ortholog), putative, mRNA	98.000000	2 to 24	222 to 246	-20.290001	(24) (75.00%) (79.17%)
sja-miR-3002-b	FSE001-P00019-P13	CNUS0000096023.1	Sjc_0006720 Sjp_0006720: CACNB2; calcium channel, voltage-dependent, beta 2 subunit; ko:K04863 calcium channel, voltage-dependent, beta 2 subunit, putative, mRNA	90.000000	1 to 24	1942 to 1964	-21.950001	(24) (66.67%) (79.17%)
sja-miR-3002-b	AY813338.1	CNUS0000098118.1	Sjc_0028890 Sjp_0028890: LOC474807; similar to PRP4 pre-mRNA processing factor 4 homolog [EC:2.7.11.1]; ko:K08827 PRP4 pre-mRNA processing factor 4, putative, mRNA	111.000000	2 to 24	261 to 282	-23.500000	(22) (86.36%) (90.91%)
sja-miR-3002-b	FSE001-P00012-B02	CNUS0000097489.1	Sjc_0022350 Sjp_0022350: G patch domain and KOW motifs-containing protein (G patch domain-containing protein 5) (Protein MOS2 homolog) (Protein T54), putative, mRNA	104.000000	2 to 24	253 to 280	-21.540001	(27) (70.37%) (81.48%)
sja-miR-3002-b	AY813460.1	CNUS0000100249.1	Sjc_0051550 Sjp_0051550: DNA replication licensing factor mcm7-A (Minichromosome maintenance protein 7-A) (xMCM7-A) (CDC47 homolog-A) (CDC47p) (p90), putative, mRNA	96.000000	1 to 24	133 to 161	-20.200001	(28) (71.43%) (78.57%)
sja-miR-3002-b	FSE_097_55_G07	CNUS0000101897.1	Sjc_0069150 Sjp_0069150: Single-stranded DNA-binding protein 3 (Sequence-specific single-stranded-DNA-binding protein) (Lck-associated signal transducer), putative, mRNA	76.000000	2 to 23	116 to 134	-21.760000	(21) (71.43%) (80.95%)
sja-miR-3002-b	AY222891.1	CNUS0000100996.1	Sjc_0059500 Sjp_0059500: LOC488090; similar to translocase of the inner mitochondrial membrane 14 isoform d; ko:K09539 DnaJ homolog, subfamily C, member 19, putative, mRNA	87.000000	4 to 24	331 to 351	-22.230000	(21) (71.43%) (80.95%)
sja-miR-3002-b	FSA001-P00021-C15	CNUS0000096992.1	Sjc_0017100 Sjp_0017100: Suclg2; succinate-Coenzyme A ligase, GDP-forming, beta subunit [EC:6.2.1.4]; ko:K01900 succinate--CoA ligase (GDP-forming) beta chain, putative, mRNA	110.000000	1 to 24	9 to 38	-27.379999	(29) (72.41%) (79.31%)
sja-miR-3002-b	FSE_145_13_E02	CNUS0000097041.1	Sjc_0017610 Sjp_0017610: Delta-1-pyrroline-5-carboxylate dehydrogenase, mitochondrial precursor (EC 1.5.1.12) (P5C dehydrogenase) (Aldehyde dehydrogenase 4A1), putative, mRNA	93.000000	1 to 24	538 to 563	-20.950001	(25) (72.00%) (76.00%)
sja-miR-3002-b	FSE_103_38_F05	CNUS0000096834.1	Sjc_0015410 Sjp_0015410: Beta-hexosaminidase alpha chain precursor (EC 3.2.1.52) (N-acetyl-beta-glucosaminidase) (Beta-N-acetylhexosaminidase) (Hexosaminidase A), putative, mRNA	81.000000	4 to 24	1094 to 1117	-20.540001	(23) (73.91%) (73.91%)
sja-miR-3002-b	FSA001-P00009-P15	CNUS0000099800.1	Sjc_0046810 Sjp_0046810: LOC511896; similar to general transcription factor IIH, polypeptide 3, 34kDa; ko:K03143 transcription initiation factor TFIIH subunit H3, putative, mRNA	114.000000	4 to 24	92 to 111	-25.160000	(20) (75.00%) (85.00%)
sja-miR-3002-b	AY815921.1	CNUS0000096279.1	Sjc_0009470 Sjp_0009470: Dihydropyrimidinase-related protein 3 (DRP-3) (Unc-33-like phosphoprotein) (ULIP protein) (Collapsin response mediator protein 4) (CRMP-4), putative, mRNA	97.000000	3 to 24	137 to 165	-20.110001	(28) (67.86%) (71.43%)
sja-miR-3002-b	FSE001-P00004-M08	CNUS0000097306.1	Sjc_0020420 Sjp_0020420: ADP-ribosylation factor-binding protein GGA1 (Golgi-localized, gamma ear-containing, ARF-binding protein 1) (Gamma-adaptin-related protein 1), putative, mRNA	87.000000	4 to 24	2152 to 2171	-20.639999	(21) (71.43%) (80.95%)
sja-miR-3002-b	FSE001-P00001-M05	CNUS0000102046.1	Sjc_0070750 Sjp_0070750: LOC479248; similar to protein phosphatase 3 (formerly 2B), catalytic subunit, beta isoform (calcineurin A beta); ko:K01090 protein phosphatase, putative, mRNA	101.000000	4 to 24	1965 to 1987	-20.799999	(22) (81.82%) (81.82%)
sja-miR-3002-b	FSA001-P00008-I13	CNUS0000098719.1	Sjc_0035230 Sjp_0035230: LOC479875; similar to 3-phosphoinositide dependent protein kinase-1 (hPDK1) [EC:2.7.11.1]; ko:K06276 3-phosphoinositide dependent protein kinase-1, putative, mRNA	97.000000	3 to 24	177 to 205	-23.760000	(28) (67.86%) (71.43%)
sja-miR-3002-b	FSE001-P00015-H01	CNUS0000102828.1	Sjc_0079030 Sjp_0079030: Solute carrier family 12 member 5 (Electroneutral potassium-chloride cotransporter 2) (K-Cl cotransporter 2) (Neuronal K-Cl cotransporter) (mKCC2), putative, mRNA	109.000000	2 to 24	1192 to 1217	-23.930000	(25) (76.00%) (76.00%)
sja-miR-3002-b	FSA_084_24_H03	CNUS0000097975.1	Sjc_0027410 Sjp_0027410: LOC475897; similar to Mitochondrial processing peptidase beta subunit, mitochondrial precursor (Beta-MPP) (P-52) [EC:3.4.24.64]; ko:K01412 mitochondrial processing peptidase, putative, mRNA	96.000000	1 to 24	235 to 257	-21.600000	(23) (73.91%) (82.61%)
sja-miR-3002-b	AY814722.1	CNUS0000101328.1	Sjc_0063070 Sjp_0063070: Lysosome membrane protein 2 (Lysosome membrane protein II) (LIMP II) (Scavenger receptor class B member 2) (85 kDa lysosomal membrane sialoglycoprotein) (LGP85) (CD36 antigen-like 2), putative, mRNA	105.000000	3 to 24	621 to 641	-20.850000	(22) (81.82%) (81.82%)
sja-miR-3002-b	AY814655.1	CNUS0000100621.1	Sjc_0055510 Sjp_0055510: Phosphatidylinositol transfer protein alpha isoform (PtdIns transfer protein alpha) (PtdInsTP) (PI-TP-alpha) (Phosphatidylinositol-transfer protein 35 kDa isoform) (PI-TP 35 kda isoform), putative, mRNA	98.000000	1 to 24	518 to 544	-23.950001	(26) (69.23%) (76.92%)
sja-miR-3002-b	FSE001-P00017-J14	CNUS0000100761.1	Sjc_0056980 Sjp_0056980: LOC566539; similar to dolichyl-phosphate (UDP-N-acetylglucosamine) N-acetylglucosaminephosphotransferase 1 (GlcNAc-1-P transferase) [EC:2.7.8.15]; ko:K01001 UDP-N-acetylglucosamine--dolichyl-phosphate, putative, mRNA	88.000000	3 to 24	416 to 440	-20.440001	(24) (75.00%) (75.00%)
sja-miR-3002-b	FSA001-P00019-A05	CNUS0000099329.1	Sjc_0041760 Sjp_0041760: AP-2 complex subunit mu-1 (Adaptin mu-1) (AP-2 mu-2 chain) (Clathrin coat assembly protein AP50) (Clathrin coat-associated protein AP50) (Plasma membrane adaptor AP-2 50 kDa protein) (Clathrin assembly protein complex 2 medium chain), putative, mRNA	101.000000	1 to 24	125 to 150	-24.379999	(27) (74.07%) (77.78%)
sja-miR-3002-b	FSE001-P00015-N01	CNUS0000095687.1	Sjc_0003120 Sjp_0003120: FUS-interacting serine-arginine-rich protein 1 (TLS-associated protein with Ser-Arg repeats) (TLS-associated protein with SR repeats) (TASR) (TLS-associated serine-arginine protein) (TLS-associated SR protein) (Neural-specific SR protein) (Neural-salient serine/arginine-rich protein), putative, mRNA	97.000000	1 to 23	764 to 787	-21.360001	(24) (75.00%) (79.17%)
sja-miR-3002-b	FSA_089_43_C06	CNUS0000101067.1	Sjc_0060240 Sjp_0060240: Beta-1,4-galactosyltransferase 4 (EC 2.4.1.-) (Beta-1,4-GalTase 4) (Beta4Gal-T4) (b4Gal-T4) (UDP-galactose:beta-N-acetylglucosamine beta-1,4-galactosyltransferase 4) (UDP-Gal:beta-GlcNAc beta-1,4-galactosyltransferase 4) [Includes: N-acetyllactosamine synthase (EC 2.4.1.90) (Nal synthetase); Beta-N-acetylglucosaminyl-glycolipid beta-1,4-galactosyltransferase (EC 2.4.1.-)]…	70.000000	1 to 23	653 to 676	-21.360001	(23) (56.52%) (73.91%)
sja-miR-3002-b	FSE001-P00013-P08	CNUS0000100758.1	Sjc_0056950 Sjp_0056950: Beta-1,4-galactosyltransferase 2 (EC 2.4.1.-) (Beta-1,4-GalTase 2) (Beta4Gal-T2) (b4Gal-T2) (UDP-galactose:beta-N-acetylglucosamine beta-1,4-galactosyltransferase 2) (UDP-Gal:beta-GlcNAc beta-1,4-galactosyltransferase 2) [Includes: Lactose synthase A protein (EC 2.4.1.22); N-acetyllactosamine synthase (EC 2.4.1.90) (Nal synthetase); Beta-N-acetylglucosaminylglycopeptide b…	84.000000	1 to 23	88 to 109	-20.480000	(22) (63.64%) (81.82%)
sja-miR-3003-a	FSA001-P00032-C24	CNUS0000103109.1	Sjc_0081980 Sjp_0081980: Tektin-4, putative, mRNA	105.000000	4 to 22	146 to 163	-25.940001	(18) (77.78%) (88.89%)
sja-miR-3003-a	FSE001-P00008-O14	CNUS0000100577.1	Sjc_0055050 Sjp_0055050: Smoothelin, putative, mRNA	87.000000	1 to 22	479 to 505	-20.719999	(26) (69.23%) (76.92%)
sja-miR-3003-a	FSE_219_85_E11	CNUS0000096951.1	Sjc_0016640 Sjp_0016640: DDI1 homolog 2, putative, mRNA	108.000000	1 to 23	114 to 135	-21.990000	(22) (72.73%) (81.82%)
sja-miR-3003-a	AY812800.1	CNUS0000100854.1	Sjc_0057970 Sjp_0057970: Sorting nexin-6, putative, mRNA	81.000000	2 to 23	248 to 269	-20.450001	(22) (72.73%) (86.36%)
sja-miR-3003-a	AY814776.1	CNUS0000101745.1	Sjc_0067570 Sjp_0067570: TRM112-like protein, putative, mRNA	64.000000	1 to 23	4 to 25	-20.350000	(22) (68.18%) (77.27%)
sja-miR-3003-a	AY814605.1	CNUS0000101825.1	Sjc_0068400 Sjp_0068400: UPF0160 protein MYG1, putative, mRNA	92.000000	4 to 23	705 to 725	-21.820000	(20) (85.00%) (85.00%)
sja-miR-3003-a	AY223125.1	CNUS0000100877.1	Sjc_0058210 Sjp_0058210: Probable histone H2A.1, putative, mRNA	79.000000	2 to 23	98 to 118	-22.580000	(22) (72.73%) (81.82%)
sja-miR-3003-a	FSE_040_17_A03	CNUS0000096922.1	Sjc_0016350 Sjp_0016350: Homeobox protein ceh-18, putative, mRNA	87.000000	1 to 21	145 to 168	-26.280001	(23) (73.91%) (82.61%)
sja-miR-3003-a	AY814354.1	CNUS0000097022.1	Sjc_0017420 Sjp_0017420: RING finger protein 146, putative, mRNA	84.000000	1 to 22	151 to 178	-20.330000	(27) (62.96%) (74.07%)
sja-miR-3003-a	FSE001-P00010-A15	CNUS0000099217.1	Sjc_0040560 Sjp_0040560: F-box protein At1g10890, putative, mRNA	85.000000	1 to 23	587 to 611	-20.370001	(25) (72.00%) (72.00%)
sja-miR-3003-a	FSE001-P00026-H20	CNUS0000097817.1	Sjc_0025760 Sjp_0025760: UPF0183 protein C16orf70, putative, mRNA	81.000000	1 to 22	383 to 417	-22.610001	(34) (58.82%) (58.82%)
sja-miR-3003-a	FSA001-P00002-H07	CNUS0000099607.1	Sjc_0044790 Sjp_0044790: Mechanosensory protein 2, putative, mRNA	85.000000	1 to 21	1198 to 1219	-20.510000	(21) (71.43%) (80.95%)
sja-miR-3003-a	FSE001-P00018-I14	CNUS0000102610.1	Sjc_0076710 Sjp_0076710: Ras-related protein Rab-3, putative, mRNA	72.000000	3 to 23	1994 to 2017	-20.510000	(23) (65.22%) (69.57%)
sja-miR-3003-a	AY223274.1	CNUS0000095592.1	Sjc_0002130 Sjp_0002130: SelT-like protein precursor, putative, mRNA	85.000000	2 to 23	751 to 773	-21.450001	(23) (73.91%) (78.26%)
sja-miR-3003-a	AY223338.1	CNUS0000101327.1	Sjc_0063060 Sjp_0063060: Ras-related protein Rab-6.2, putative, mRNA	92.000000	2 to 22	44 to 65	-20.070000	(21) (76.19%) (85.71%)
sja-miR-3003-a	FSA_085_17_A03	CNUS0000102195.1	Sjc_0072320 Sjp_0072320: TBC1 domain family member 14, putative, mRNA	90.000000	1 to 22	616 to 640	-21.990000	(25) (68.00%) (72.00%)
sja-miR-3003-a	AY223081.1	CNUS0000095904.1	Sjc_0005470 Sjp_0005470: Vacuolar sorting protein SNF8, putative, mRNA	90.000000	3 to 23	50 to 70	-21.360001	(20) (75.00%) (80.00%)
sja-miR-3003-a	AY915452.1	CNUS0000098177.1	Sjc_0029520 Sjp_0029520: IPR013717 PIG-P,domain-containing protein, mRNA	86.000000	2 to 21	35 to 57	-24.000000	(22) (72.73%) (81.82%)
sja-miR-3003-a	FSE001-P00010-G01	CNUS0000101225.1	Sjc_0061950 Sjp_0061950: Uncharacterized protein C9orf85, putative, mRNA	83.000000	4 to 22	154 to 174	-21.020000	(20) (75.00%) (80.00%)
sja-miR-3003-a	FSE001-P00033-E04	CNUS0000100150.1	Sjc_0050500 Sjp_0050500: Uncharacterized protein KIAA1279, putative, mRNA	80.000000	1 to 23	325 to 345	-20.850000	(22) (77.27%) (81.82%)
sja-miR-3003-a	AY815871.1	CNUS0000096010.1	Sjc_0006580 Sjp_0006580: Uncharacterized protein C15A10.05c, putative, mRNA	114.000000	2 to 22	67 to 87	-22.480000	(20) (75.00%) (85.00%)
sja-miR-3003-a	AF448823.1	CNUS0000098390.1	Sjc_0031760 Sjp_0031760: Immunogenic miracidial antigen 8I', putative, mRNA	105.000000	1 to 23	1221 to 1243	-20.430000	(22) (68.18%) (77.27%)
sja-miR-3003-a	AY814367.1	CNUS0000102106.1	Sjc_0071370 Sjp_0071370: Pre-mRNA branch site p14-like protein, putative, mRNA	101.000000	1 to 23	664 to 689	-20.920000	(25) (68.00%) (76.00%)
sja-miR-3003-a	FSE001-P00009-K03	CNUS0000097301.1	Sjc_0020370 Sjp_0020370: Annexin-B12 (Annexin-12) (Annexin XII), putative, mRNA	79.000000	1 to 22	744 to 768	-22.670000	(24) (66.67%) (75.00%)
sja-miR-3003-a	FSA001-P00015-I21	CNUS0000098267.1	Sjc_0030490 Sjp_0030490: Splicing factor, arginine/serine-rich 1, putative, mRNA	128.000000	1 to 23	789 to 811	-25.820000	(22) (77.27%) (90.91%)
sja-miR-3003-a	FSE001-P00015-C10	CNUS0000099923.1	Sjc_0048080 Sjp_0048080: Splicing factor, arginine/serine-rich 7, putative, mRNA	66.000000	2 to 23	278 to 299	-20.379999	(23) (65.22%) (73.91%)
sja-miR-3003-a	FSA001-P00024-L03	CNUS0000102084.1	Sjc_0071140 Sjp_0071140: Transmembrane protein 33 (DB83 protein), putative, mRNA	99.000000	3 to 22	508 to 525	-24.889999	(19) (78.95%) (84.21%)
sja-miR-3003-a	FSE001-P00035-H18	CNUS0000097093.1	Sjc_0018190 Sjp_0018190: Uncharacterized protein C1orf123 homolog, putative, mRNA	104.000000	3 to 22	169 to 190	-22.070000	(21) (76.19%) (90.48%)
sja-miR-3003-a	AY815313.1	CNUS0000095576.1	Sjc_0001940 Sjp_0001940: DNA replication complex GINS protein PSF2, putative, mRNA	103.000000	1 to 22	201 to 225	-25.209999	(24) (75.00%) (83.33%)
sja-miR-3003-a	AY809942.1	CNUS0000098413.1	Sjc_0032020 Sjp_0032020: IPR013032 EGF-like region,domain-containing protein, mRNA	101.000000	3 to 23	300 to 323	-22.480000	(23) (78.26%) (78.26%)
sja-miR-3003-a	FSE001-P00034-B09	CNUS0000101263.1	Sjc_0062400 Sjp_0062400: Pre-mRNA cleavage complex II protein Clp1, putative, mRNA	88.000000	2 to 23	23 to 47	-21.080000	(24) (70.83%) (70.83%)
sja-miR-3003-a	FSA001-P00027-B18	CNUS0000098155.1	Sjc_0029290 Sjp_0029290: Serine/arginine repetitive matrix protein 2, putative, mRNA	82.000000	1 to 23	11 to 37	-20.790001	(26) (73.08%) (76.92%)
sja-miR-3003-a	FSA001-P00027-C02	CNUS0000098358.1	Sjc_0031430 Sjp_0031430: Khc; Kinesin heavy chain; ko:K06026 E3.6.4.4, putative, mRNA	73.000000	2 to 22	122 to 142	-20.020000	(21) (71.43%) (71.43%)
sja-miR-3003-a	FSE001-P00018-F19	CNUS0000102854.1	Sjc_0079290 Sjp_0079290: Zinc finger FYVE domain-containing protein 1, putative, mRNA	78.000000	1 to 23	515 to 538	-20.510000	(23) (73.91%) (78.26%)
sja-miR-3003-a	AY813334.1	CNUS0000096341.1	Sjc_0010200 Sjp_0010200: Methyltransferase-like protein 5 (EC 2.1.1.-), putative, mRNA	98.000000	2 to 23	165 to 185	-21.889999	(21) (66.67%) (85.71%)
sja-miR-3003-a	FSA001-P00013-I17	CNUS0000099431.1	Sjc_0042850 Sjp_0042850: Centrosomal protein of 63 kDa (Cep63 protein), putative, mRNA	97.000000	1 to 23	45 to 68	-21.170000	(23) (78.26%) (78.26%)
sja-miR-3003-a	FSE_195_03_C01	CNUS0000095706.1	Sjc_0003310 Sjp_0003310: Gs1l; GS1-like; ko:K01915 glutamine synthetase, putative, mRNA	84.000000	1 to 23	29 to 51	-21.700001	(23) (69.57%) (82.61%)
sja-miR-3003-a	AY814787.1	CNUS0000096667.1	Sjc_0013640 Sjp_0013640: zgc:77665; ko:K07941 ADP-ribosylation factor 6, putative, mRNA	116.000000	3 to 23	275 to 295	-20.450001	(20) (80.00%) (85.00%)
sja-miR-3003-a	FSA001-P00023-J19	CNUS0000098920.1	Sjc_0037400 Sjp_0037400: AMME syndrome candidate gene 1 protein homolog, putative, mRNA	88.000000	1 to 23	530 to 549	-20.590000	(22) (77.27%) (86.36%)
sja-miR-3003-a	FSE_178_91_C12	CNUS0000095730.1	Sjc_0003560 Sjp_0003560: Argk; Arginine kinase; ko:K00934 arginine kinase, putative, mRNA	79.000000	1 to 23	741 to 763	-23.790001	(23) (69.57%) (78.26%)
sja-miR-3003-a	FSA001-P00021-L07	CNUS0000095874.1	Sjc_0005140 Sjp_0005140: F-actin capping protein subunit beta (CapZ beta), putative, mRNA	83.000000	2 to 21	6 to 32	-21.219999	(26) (57.69%) (69.23%)
sja-miR-3003-a	FSE_036_66_B09	CNUS0000096582.1	Sjc_0012740 Sjp_0012740: Mgat2; ko:K00736 alpha-1,6-mannosyl-glycoprotein, putative, mRNA	98.000000	3 to 23	111 to 134	-21.080000	(23) (69.57%) (82.61%)
sja-miR-3003-a	FSE_064_58_B08	CNUS0000097354.1	Sjc_0020940 Sjp_0020940: IPR007087 Zinc finger, C2H2-type,domain-containing protein, mRNA	107.000000	1 to 23	57 to 83	-21.830000	(26) (65.38%) (73.08%)
sja-miR-3003-a	FSE001-P00031-E13	CNUS0000098442.1	Sjc_0032320 Sjp_0032320: IPR007087 Zinc finger, C2H2-type,domain-containing protein, mRNA	106.000000	1 to 23	755 to 779	-21.440001	(24) (70.83%) (83.33%)
sja-miR-3003-a	FSE001-P00026-F09	CNUS0000098897.1	Sjc_0037160 Sjp_0037160: Asparagine-rich protein (Ag319) (ARP) (Fragment), putative, mRNA	75.000000	1 to 23	1036 to 1060	-20.590000	(24) (62.50%) (70.83%)
sja-miR-3003-a	FSA001-P00010-H15	CNUS0000099267.1	Sjc_0041080 Sjp_0041080: Rab8; Rab-protein 8; ko:K07976 Rab family, other, putative, mRNA	105.000000	3 to 23	447 to 467	-21.299999	(20) (75.00%) (85.00%)
sja-miR-3003-a	FSE_055_84_D11	CNUS0000100669.1	Sjc_0056040 Sjp_0056040: IPR007087 Zinc finger, C2H2-type,domain-containing protein, mRNA	72.000000	1 to 23	262 to 290	-20.889999	(28) (64.29%) (75.00%)
sja-miR-3003-a	FSA001-P00025-O17	CNUS0000101519.1	Sjc_0065160 Sjp_0065160: C29F7.3 [EC:2.7.4.-]; ko:K00947 uridylate kinase, putative, mRNA	69.000000	2 to 23	116 to 143	-20.330000	(27) (62.96%) (66.67%)
sja-miR-3003-a	FSE001-P00021-H09	CNUS0000102707.1	Sjc_0077730 Sjp_0077730: NAD-dependent deacetylase sirtuin-2 (EC 3.5.1.-), putative, mRNA	94.000000	1 to 23	434 to 457	-20.260000	(23) (73.91%) (78.26%)
sja-miR-3003-a	FSE001-P00022-B09	CNUS0000102977.1	Sjc_0080590 Sjp_0080590: IPR007087 Zinc finger, C2H2-type,domain-containing protein, mRNA	79.000000	1 to 23	559 to 584	-20.530001	(25) (68.00%) (76.00%)
sja-miR-3003-a	FSE_099_95_G12	CNUS0000097651.1	Sjc_0024050 Sjp_0024050: Alpha-adducin (Erythrocyte adducin subunit alpha), putative, mRNA	89.000000	1 to 23	883 to 904	-20.700001	(22) (68.18%) (72.73%)
sja-miR-3003-a	AY813798.1	CNUS0000099635.1	Sjc_0045080 Sjp_0045080: IPR002048 Calcium-binding EF-hand,domain-containing protein, mRNA	95.000000	2 to 23	197 to 222	-22.889999	(25) (64.00%) (76.00%)
sja-miR-3003-a	AY812656.1	CNUS0000102255.1	Sjc_0072950 Sjp_0072950: ER degradation-enhancing alpha-mannosidase-like 1, putative, mRNA	91.000000	1 to 22	70 to 96	-22.870001	(26) (73.08%) (80.77%)
sja-miR-3003-a	FSE001-P00022-N10	CNUS0000095610.1	Sjc_0002320 Sjp_0002320: Uncharacterized protein C15orf24 homolog precursor, putative, mRNA	75.000000	4 to 21	35 to 54	-20.820000	(19) (78.95%) (84.21%)
sja-miR-3003-a	FSE001-P00012-N11	CNUS0000097397.1	Sjc_0021410 Sjp_0021410: LIM/homeobox protein Lhx5 (Homeobox protein LIM-5), putative, mRNA	85.000000	1 to 21	1 to 23	-21.930000	(22) (72.73%) (81.82%)
sja-miR-3003-a	AY809231.1	CNUS0000097932.1	Sjc_0026960 Sjp_0026960: Neurogenic locus notch homolog protein 1 precursor, putative, mRNA	91.000000	1 to 23	423 to 448	-20.450001	(25) (72.00%) (72.00%)
sja-miR-3003-a	FSE001-P00002-F20	CNUS0000096176.1	Sjc_0008360 Sjp_0008360: Heterogeneous nuclear ribonucleoprotein K (hnRNP K), putative, mRNA	108.000000	1 to 23	86 to 109	-26.760000	(23) (78.26%) (82.61%)
sja-miR-3003-a	FSA_080_16_H02	CNUS0000101833.1	Sjc_0068480 Sjp_0068480: Sorting and assembly machinery component 50 homolog, putative, mRNA	96.000000	1 to 23	16 to 42	-20.450001	(26) (69.23%) (73.08%)
sja-miR-3003-a	FSA_107_96_H12	CNUS0000102326.1	Sjc_0073720 Sjp_0073720: Lysosomal aspartic protease precursor (EC 3.4.23.-), putative, mRNA	84.000000	1 to 23	118 to 142	-20.690001	(25) (64.00%) (76.00%)
sja-miR-3003-a	AY812968.1	CNUS0000096164.1	Sjc_0008220 Sjp_0008220: Smu-1 suppressor of mec-8 and unc-52 protein homolog, putative, mRNA	64.000000	1 to 22	45 to 70	-20.230000	(25) (68.00%) (72.00%)
sja-miR-3003-a	FSE001-P00024-H20	CNUS0000097542.1	Sjc_0022930 Sjp_0022930: Pre-mRNA 3'-end-processing factor FIP1 (FIP1-like 1), putative, mRNA	103.000000	1 to 23	1561 to 1587	-21.440001	(26) (76.92%) (76.92%)
sja-miR-3003-a	FSE001-P00008-A23	CNUS0000101009.1	Sjc_0059650 Sjp_0059650: Smu-1 suppressor of mec-8 and unc-52 protein homolog, putative, mRNA	104.000000	1 to 23	123 to 149	-21.200001	(26) (73.08%) (84.62%)
sja-miR-3003-a	FSA_084_43_C06	CNUS0000101074.1	Sjc_0060340 Sjp_0060340: Coatomer subunit beta (Beta-coat protein) (Beta-COP), putative, mRNA	86.000000	1 to 23	46 to 68	-20.510000	(23) (69.57%) (82.61%)
sja-miR-3003-a	AY815769.1	CNUS0000095804.1	Sjc_0004370 Sjp_0004370: F-actin capping protein subunit alpha-2 (CapZ alpha-2), putative, mRNA	70.000000	1 to 23	429 to 450	-20.230000	(24) (70.83%) (70.83%)
sja-miR-3003-a	FSE001-P00011-J18	CNUS0000101900.1	Sjc_0069180 Sjp_0069180: E02A10.1; ko:K02988 small subunit ribosomal protein S5, putative, mRNA	64.000000	4 to 23	524 to 546	-20.049999	(22) (72.73%) (72.73%)
sja-miR-3003-a	FSE001-P00012-I11	CNUS0000095466.1	Sjc_0000790 Sjp_0000790: CG3800; ko:K09250 cellular nucleic acid-binding protein, putative, mRNA	96.000000	1 to 22	35 to 59	-21.469999	(24) (70.83%) (83.33%)
sja-miR-3003-a	FSE_128_14_F02	CNUS0000095728.1	Sjc_0003540 Sjp_0003540: arginine kinase [EC:2.7.3.3]; ko:K00934 arginine kinase, putative, mRNA	79.000000	1 to 23	443 to 465	-23.790001	(23) (69.57%) (78.26%)
sja-miR-3003-a	AY809836.1	CNUS0000096355.1	Sjc_0010340 Sjp_0010340: Putative conserved oligomeric Golgi complex component 4, putative, mRNA	98.000000	1 to 21	288 to 307	-20.600000	(20) (70.00%) (90.00%)
sja-miR-3003-a	FSE_105_76_D10	CNUS0000102401.1	Sjc_0074500 Sjp_0074500: Coatomer subunit gamma (Gamma-coat protein) (Gamma-COP), putative, mRNA	106.000000	2 to 23	1437 to 1462	-23.350000	(25) (72.00%) (80.00%)
sja-miR-3003-a	FSE001-P00035-N14	CNUS0000095540.1	Sjc_0001550 Sjp_0001550: Elongator complex protein 4 (PAX6 neighbor gene protein), putative, mRNA	80.000000	1 to 23	39 to 60	-20.420000	(22) (68.18%) (81.82%)
sja-miR-3003-a	FSA001-P00015-N14	CNUS0000098969.1	Sjc_0037930 Sjp_0037930: Heterogeneous nuclear ribonucleoprotein U-like protein 1, putative, mRNA	97.000000	2 to 23	155 to 176	-22.820000	(22) (81.82%) (81.82%)
sja-miR-3003-a	FSE_053_47_G06	CNUS0000099874.1	Sjc_0047570 Sjp_0047570: CG12082 [EC:3.1.2.15]; ko:K01072 ubiquitin thiolesterase, putative, mRNA	81.000000	1 to 23	527 to 551	-22.290001	(24) (62.50%) (70.83%)
sja-miR-3003-a	AY814316.1	CNUS0000101646.1	Sjc_0066510 Sjp_0066510: IPR002100 Transcription factor, MADS-box,domain-containing protein, mRNA	92.000000	2 to 22	457 to 477	-20.520000	(20) (75.00%) (85.00%)
sja-miR-3003-a	FSE001-P00008-P09	CNUS0000101957.1	Sjc_0069800 Sjp_0069800: sqh; spaghetti squash; ko:K01509 adenosinetriphosphatase, putative, mRNA	95.000000	1 to 23	531 to 552	-22.230000	(22) (72.73%) (81.82%)
sja-miR-3003-a	AY813494.1	CNUS0000102861.1	Sjc_0079390 Sjp_0079390: Synaptotagmin-like protein 4 (Exophilin-2) (Granuphilin), putative, mRNA	101.000000	1 to 23	34 to 56	-20.559999	(22) (68.18%) (86.36%)
sja-miR-3003-a	FSE001-P00002-P06	CNUS0000097361.1	Sjc_0021010 Sjp_0021010: zgc:101585 [EC:3.6.1.43]; ko:K07252 dolichyldiphosphatase, putative, mRNA	75.000000	4 to 21	165 to 183	-22.620001	(18) (77.78%) (83.33%)
sja-miR-3003-a	FSE001-P00024-D18	CNUS0000097624.1	Sjc_0023780 Sjp_0023780: Mitochondrial 39S ribosomal protein L49 (L49mt) (MRP-L49), putative, mRNA	90.000000	1 to 23	613 to 638	-26.299999	(25) (76.00%) (80.00%)
sja-miR-3003-a	FSE001-P00026-N17	CNUS0000098124.1	Sjc_0028950 Sjp_0028950: Serine/threonine-protein phosphatase 6 (EC 3.1.3.16) (PP6), putative, mRNA	85.000000	1 to 23	194 to 215	-20.510000	(23) (65.22%) (73.91%)
sja-miR-3003-a	FSA001-P00031-G08	CNUS0000100909.1	Sjc_0058570 Sjp_0058570: Ankyrin repeat and zinc finger domain-containing protein 1, putative, mRNA	82.000000	1 to 23	649 to 674	-23.740000	(27) (62.96%) (70.37%)
sja-miR-3003-a	FSE_165_77_E10	CNUS0000102642.1	Sjc_0077040 Sjp_0077040: alpha-glucosidase [EC:3.2.1.20]; ko:K01187 alpha-glucosidase, putative, mRNA	76.000000	2 to 23	641 to 660	-22.330000	(21) (71.43%) (80.95%)
sja-miR-3003-a	AY814146.1	CNUS0000098496.1	Sjc_0032880 Sjp_0032880: IPR013869 Protein of unknown function DUF1757,domain-containing protein, mRNA	79.000000	3 to 23	296 to 316	-20.370001	(20) (75.00%) (85.00%)
sja-miR-3003-a	AY811697.1	CNUS0000102866.1	Sjc_0079440 Sjp_0079440: Coatomer subunit gamma-2 (Gamma-2 coat protein) (Gamma-2 COP), putative, mRNA	106.000000	2 to 23	298 to 323	-23.350000	(25) (72.00%) (80.00%)
sja-miR-3003-a	FSE_183_30_F04	CNUS0000096653.1	Sjc_0013490 Sjp_0013490: P2X purinoceptor 4 (ATP receptor) (P2X4) (Purinergic receptor), putative, mRNA	85.000000	1 to 21	364 to 384	-21.730000	(21) (71.43%) (85.71%)
sja-miR-3003-a	AY813294.1	CNUS0000100502.1	Sjc_0054200 Sjp_0054200: IPR000340 Dual specificity protein phosphatase,domain-containing protein, mRNA	83.000000	2 to 23	609 to 631	-20.540001	(22) (68.18%) (81.82%)
sja-miR-3003-a	AY814699.1	CNUS0000097269.1	Sjc_0020040 Sjp_0020040: SAP30-binding protein (Transcriptional regulator protein HCNGP), putative, mRNA	83.000000	3 to 23	856 to 878	-22.450001	(22) (72.73%) (72.73%)
sja-miR-3003-a	FSE_179_18_B03	CNUS0000102319.1	Sjc_0073650 Sjp_0073650: Vacuolar protein sorting-associated protein 45 (h-VPS45) (hlVps45), putative, mRNA	77.000000	2 to 22	199 to 217	-20.219999	(20) (75.00%) (85.00%)
sja-miR-3003-a	FSE_175_72_H09	CNUS0000098102.1	Sjc_0028710 Sjp_0028710: Lbr; lamin B receptor [EC:1.3.1.70]; ko:K00222 D14-sterol reductase, putative, mRNA	102.000000	1 to 23	255 to 278	-23.090000	(23) (73.91%) (78.26%)
sja-miR-3003-a	FSE_218_12_D02	CNUS0000099518.1	Sjc_0043800 Sjp_0043800: ATP-dependent RNA helicase DDX54 (EC 3.6.1.-) (DEAD box protein 54), putative, mRNA	70.000000	1 to 23	1186 to 1206	-20.299999	(22) (72.73%) (77.27%)
sja-miR-3003-a	AY814151.1	CNUS0000101754.1	Sjc_0067670 Sjp_0067670: Uncharacterized protein C6orf55 (Dopamine-responsive protein DRG-1), putative, mRNA	96.000000	2 to 22	538 to 558	-22.340000	(20) (70.00%) (80.00%)
sja-miR-3003-a	AY814895.1	CNUS0000096042.1	Sjc_0006910 Sjp_0006910: Transmembrane protein 9 precursor (Dermal papilla-derived protein 4), putative, mRNA	85.000000	1 to 23	118 to 145	-20.650000	(27) (59.26%) (74.07%)
sja-miR-3003-a	FSE_053_69_E09	CNUS0000100277.1	Sjc_0051840 Sjp_0051840: LOC495188; hypothetical LOC495188; ko:K09574 FK506-binding protein 8, putative, mRNA	102.000000	1 to 22	661 to 681	-21.639999	(21) (76.19%) (85.71%)
sja-miR-3003-a	FSE_055_81_A11	CNUS0000101695.1	Sjc_0067040 Sjp_0067040: F-box-like/WD repeat protein TBL1X (Transducin beta-like 1X protein), putative, mRNA	90.000000	4 to 23	2669 to 2689	-21.650000	(20) (80.00%) (90.00%)
sja-miR-3003-a	AY816156.1	CNUS0000101914.1	Sjc_0069350 Sjp_0069350: U1 small nuclear ribonucleoprotein 70 kDa (U1 SNRNP 70 kDa) (snRNP70), putative, mRNA	90.000000	1 to 23	24 to 48	-20.010000	(25) (72.00%) (76.00%)
sja-miR-3003-a	FSA001-P00008-G22	CNUS0000102094.1	Sjc_0071240 Sjp_0071240: NOG1; Nucleolar G-protein 1; LPG15w (working nomenclature); ko:K06943, putative, mRNA	116.000000	2 to 23	1000 to 1021	-24.389999	(21) (76.19%) (85.71%)
sja-miR-3003-a	AY813410.1	CNUS0000102139.1	Sjc_0071720 Sjp_0071720: Eif4e; eIF-4E protein; ko:K03259 translation initiation factor eIF-4E, putative, mRNA	88.000000	4 to 23	311 to 330	-20.520000	(20) (75.00%) (85.00%)
sja-miR-3003-a	FSE001-P00035-A16	CNUS0000102941.1	Sjc_0080220 Sjp_0080220: ak2-prov; Adenylate kinase 2 [EC:2.7.4.3]; ko:K00939 adenylate kinase, putative, mRNA	84.000000	1 to 21	5 to 28	-20.070000	(24) (70.83%) (79.17%)
sja-miR-3003-a	FSE001-P00014-J16	CNUS0000099860.1	Sjc_0047430 Sjp_0047430: IPR011009 Protein kinase-like,IPR000719 Protein kinase,domain-containing protein, mRNA	96.000000	1 to 22	23 to 43	-20.959999	(22) (77.27%) (81.82%)
sja-miR-3003-a	FSE001-P00035-F10	CNUS0000102748.1	Sjc_0078170 Sjp_0078170: Arc-p20; ko:K05755 actin related protein 2/3 complex, subunit 4, 20kDa, putative, mRNA	72.000000	2 to 23	12 to 35	-21.379999	(23) (69.57%) (78.26%)
sja-miR-3003-a	AY223263.1	CNUS0000097878.1	Sjc_0026370 Sjp_0026370: F-box only protein 32 (Muscle atrophy F-box protein) (MAFbx) (Atrogin-1), putative, mRNA	82.000000	2 to 23	148 to 172	-20.879999	(25) (72.00%) (80.00%)
sja-miR-3003-a	FSE001-P00020-M14	CNUS0000102330.1	Sjc_0073760 Sjp_0073760: Import inner membrane translocase subunit TIM44, mitochondrial precursor, putative, mRNA	95.000000	1 to 21	426 to 449	-20.049999	(23) (73.91%) (82.61%)
sja-miR-3003-a	FSE001-P00014-O15	CNUS0000097600.1	Sjc_0023540 Sjp_0023540: Intraflagellar transport 20 homolog (Intraflagellar transport protein 20), putative, mRNA	103.000000	2 to 23	114 to 137	-22.740000	(23) (69.57%) (82.61%)
sja-miR-3003-a	FSE001-P00017-P14	CNUS0000095884.1	Sjc_0005260 Sjp_0005260: IPR004827 Basic-leucine zipper (bZIP) transcription factor,domain-containing protein, mRNA	69.000000	1 to 21	19 to 40	-21.959999	(21) (66.67%) (76.19%)
sja-miR-3003-a	FSA001-P00006-I04	CNUS0000096113.1	Sjc_0007660 Sjp_0007660: RING finger protein 103 (Zinc finger protein 103) (Zfp-103) (KF-1) (mKF-1), putative, mRNA	90.000000	2 to 23	381 to 405	-21.580000	(24) (70.83%) (79.17%)
sja-miR-3003-a	AY847290.1	CNUS0000100904.1	Sjc_0058520 Sjp_0058520: IPR001370 Proteinase inhibitor I32, inhibitor of apoptosis,domain-containing protein, mRNA	70.000000	1 to 22	98 to 124	-23.760000	(26) (69.23%) (73.08%)
sja-miR-3003-a	FSE001-P00013-M21	CNUS0000102660.1	Sjc_0077240 Sjp_0077240: Vha44; Vacuolar H+ ATPase 44kD C subunit; ko:K01535 H+-transporting ATPase, putative, mRNA	86.000000	2 to 23	158 to 181	-20.320000	(23) (69.57%) (78.26%)
sja-miR-3003-a	FSA001-P00003-F09	CNUS0000099444.1	Sjc_0042990 Sjp_0042990: Extracellular superoxide dismutase [Cu-Zn] precursor (EC 1.15.1.1) (EC-SOD), putative, mRNA	75.000000	1 to 23	198 to 228	-20.219999	(30) (60.00%) (66.67%)
sja-miR-3003-a	FSE_055_13_E02	CNUS0000102180.1	Sjc_0072160 Sjp_0072160: LOC496366; hypothetical LOC496366; ko:K07943 ADP-ribosylation factor-like 2, putative, mRNA	99.000000	1 to 23	26 to 49	-23.889999	(23) (73.91%) (82.61%)
sja-miR-3003-a	AY815886.1	CNUS0000098037.1	Sjc_0028050 Sjp_0028050: MGC80748; MGC80748 protein [EC:3.1.3.4]; ko:K01080 phosphatidate phosphatase, putative, mRNA	61.000000	2 to 21	349 to 370	-21.730000	(21) (66.67%) (71.43%)
sja-miR-3003-a	AY815500.1	CNUS0000100939.1	Sjc_0058880 Sjp_0058880: rps18; ribosomal protein S18; ko:K02964 small subunit ribosomal protein S18e, putative, mRNA	74.000000	3 to 23	87 to 107	-20.860001	(20) (60.00%) (75.00%)
sja-miR-3003-a	FSE001-P00034-F16	CNUS0000101721.1	Sjc_0067300 Sjp_0067300: Spp; Signal peptide protease; ko:K09595 minor histocompatibility antigen H13, putative, mRNA	71.000000	1 to 23	543 to 564	-20.719999	(22) (72.73%) (72.73%)
sja-miR-3003-a	FSE001-P00017-P15	CNUS0000099988.1	Sjc_0048770 Sjp_0048770: LOC459265; hypothetical LOC459265; ko:K09496 T-complex protein 1 subunit delta, putative, mRNA	88.000000	3 to 22	464 to 484	-20.540001	(20) (75.00%) (80.00%)
sja-miR-3003-a	FSA001-P00017-P16	CNUS0000100385.1	Sjc_0052950 Sjp_0052950: U1 small nuclear ribonucleoprotein C (U1 snRNP protein C) (U1C protein) (U1-C), putative, mRNA	87.000000	1 to 21	51 to 73	-21.629999	(23) (69.57%) (82.61%)
sja-miR-3003-a	AY814320.1	CNUS0000099558.1	Sjc_0044230 Sjp_0044230: Elongin-B; Elongin B; ko:K03873 transcription elongation factor B, polypeptide 2, putative, mRNA	75.000000	1 to 21	851 to 869	-23.299999	(20) (80.00%) (85.00%)
sja-miR-3003-a	FSE001-P00031-E15	CNUS0000100773.1	Sjc_0057110 Sjp_0057110: Charged multivesicular body protein 2a (Chromatin-modifying protein 2a) (CHMP2a), putative, mRNA	98.000000	1 to 22	244 to 265	-27.740000	(22) (81.82%) (86.36%)
sja-miR-3003-a	AY813449.1	CNUS0000101375.1	Sjc_0063570 Sjp_0063570: tRNA (guanine-N(1)-)-methyltransferase (EC 2.1.1.31) (tRNA methyltransferase 10), putative, mRNA	116.000000	1 to 23	119 to 139	-21.520000	(22) (72.73%) (86.36%)
sja-miR-3003-a	AY808318.1	CNUS0000096676.1	Sjc_0013730 Sjp_0013730: E3 ubiquitin-protein ligase sina (EC 6.3.2.-) (Seven in absentia homolog) (SmSINA), putative, mRNA	97.000000	1 to 23	176 to 202	-20.450001	(27) (66.67%) (74.07%)
sja-miR-3003-a	FSE_080_47_G06	CNUS0000098340.1	Sjc_0031230 Sjp_0031230: LOC475093; similar to TatD DNase domain containing 1; ko:K03424 Mg-dependent DNase, putative, mRNA	94.000000	2 to 23	554 to 579	-20.990000	(25) (64.00%) (72.00%)
sja-miR-3003-a	FSA_050_16_H02	CNUS0000098356.1	Sjc_0031410 Sjp_0031410: 5'-AMP-activated protein kinase subunit gamma-2 (AMPK gamma-2 chain) (AMPK gamma2), putative, mRNA	77.000000	2 to 22	194 to 215	-22.650000	(22) (68.18%) (81.82%)
sja-miR-3003-a	FSE001-P00033-J19	CNUS0000098952.1	Sjc_0037740 Sjp_0037740: CHCH domain-containing protein C22orf16, mitochondrial precursor (Protein N27C7-4), putative, mRNA	99.000000	1 to 23	79 to 105	-21.120001	(26) (65.38%) (73.08%)
sja-miR-3003-a	FSE001-P00018-G06	CNUS0000097543.1	Sjc_0022940 Sjp_0022940: Transmembrane protein 165 (Transmembrane protein TPARL) (Transmembrane protein PT27), putative, mRNA	95.000000	2 to 23	24 to 45	-27.459999	(22) (81.82%) (86.36%)
sja-miR-3003-a	FSE001-P00017-L18	CNUS0000097829.1	Sjc_0025880 Sjp_0025880: Glutamyl aminopeptidase (EC 3.4.11.7) (EAP) (Aminopeptidase A) (APA) (CD249 antigen), putative, mRNA	83.000000	1 to 21	96 to 119	-21.870001	(23) (69.57%) (78.26%)
sja-miR-3003-a	AY814227.1	CNUS0000100795.1	Sjc_0057360 Sjp_0057360: mismatch repair ATPase MSH2 (MutS family); ko:K08735 DNA mismatch repair protein MSH2, putative, mRNA	102.000000	1 to 23	181 to 204	-23.290001	(24) (75.00%) (79.17%)
sja-miR-3003-a	AY810967.1	CNUS0000096836.1	Sjc_0015430 Sjp_0015430: nagA; beta-N-acetylhexosaminidase [EC:3.2.1.52]; ko:K01207 beta-N-acetylhexosaminidase, putative, mRNA	78.000000	1 to 23	1155 to 1179	-20.930000	(24) (75.00%) (79.17%)
sja-miR-3003-a	AY815379.1	CNUS0000097691.1	Sjc_0024470 Sjp_0024470: Adprhl2; ADP-ribosylhydrolase like 2 [EC:3.2.-.-]; ko:K05521 ADP-ribosylglycohydrolase, putative, mRNA	88.000000	1 to 21	49 to 70	-22.480000	(21) (76.19%) (80.95%)
sja-miR-3003-a	FSA001-P00018-F24	CNUS0000102661.1	Sjc_0077250 Sjp_0077250: MGC89516; MGC89516 protein [EC:1.1.1.95]; ko:K00058 D-3-phosphoglycerate dehydrogenase, putative, mRNA	83.000000	1 to 22	40 to 69	-21.230000	(29) (62.07%) (68.97%)
sja-miR-3003-a	FSA001-P00002-F03	CNUS0000097684.1	Sjc_0024400 Sjp_0024400: Mor1; malate dehydrogenase, mitochondrial [EC:1.1.1.37]; ko:K00026 malate dehydrogenase, putative, mRNA	87.000000	2 to 22	364 to 387	-22.920000	(23) (73.91%) (78.26%)
sja-miR-3003-a	FSE001-P00004-O20	CNUS0000096439.1	Sjc_0011240 Sjp_0011240: IPR006025 Peptidase M, neutral zinc metallopeptidases, zinc-binding site,domain-containing protein, mRNA	68.000000	1 to 23	1060 to 1079	-20.090000	(22) (68.18%) (72.73%)
sja-miR-3003-a	FSE001-P00033-N10	CNUS0000101349.1	Sjc_0063290 Sjp_0063290: Small nuclear ribonucleoprotein Sm D1 (snRNP core protein D1) (Sm-D1) (Sm-D autoantigen), putative, mRNA	83.000000	1 to 21	350 to 371	-20.299999	(22) (72.73%) (77.27%)
sja-miR-3003-a	FSA001-P00029-D22	CNUS0000095812.1	Sjc_0004450 Sjp_0004450: FABP7; fatty acid binding protein 7, brain; ko:K08756 fatty acid-binding protein 7, brain, putative, mRNA	88.000000	1 to 22	56 to 76	-24.940001	(22) (68.18%) (81.82%)
sja-miR-3003-a	FSE_070_15_G02	CNUS0000099852.1	Sjc_0047350 Sjp_0047350: KATNAL1; katanin p60 subunit A-like 1 [EC:3.6.4.3]; ko:K07767 microtubule-severing ATPase, putative, mRNA	89.000000	3 to 23	182 to 202	-20.670000	(20) (75.00%) (85.00%)
sja-miR-3003-a	FSA001-P00011-K21	CNUS0000100821.1	Sjc_0057640 Sjp_0057640: ube2a; ubiquitin-conjugating enzyme E2A (RAD6 homolog) [EC:6.3.2.19]; ko:K01931 E6.3.2.19, putative, mRNA	121.000000	1 to 23	290 to 310	-24.740000	(22) (81.82%) (90.91%)
sja-miR-3003-a	AY815963.1	CNUS0000099279.1	Sjc_0041210 Sjp_0041210: Small nuclear ribonucleoprotein-associated protein B (snRNP-B) (Sm protein B) (Sm-B) (SmB), putative, mRNA	116.000000	1 to 23	69 to 90	-23.410000	(22) (68.18%) (86.36%)
sja-miR-3003-a	FSA001-P00035-G19	CNUS0000101168.1	Sjc_0061340 Sjp_0061340: l(2)06225; lethal (2) 06225 [EC:3.6.3.14]; ko:K02140 F-type H+-transporting ATPase g chain, putative, mRNA	102.000000	3 to 23	18 to 40	-21.809999	(22) (72.73%) (86.36%)
sja-miR-3003-a	FSE001-P00020-M01	CNUS0000097420.1	Sjc_0021640 Sjp_0021640: Probable splicing factor 3B subunit 5 (SF3b5) (Pre-mRNA-splicing factor SF3b 10 kDa subunit), putative, mRNA	100.000000	2 to 23	196 to 223	-22.100000	(27) (55.56%) (70.37%)
sja-miR-3003-a	AY815687.1	CNUS0000097500.1	Sjc_0022460 Sjp_0022460: LOC483401; similar to phosphatidylserine synthase 2; ko:K08730 phosphatidylserine synthase 2, putative, mRNA	79.000000	1 to 22	138 to 160	-20.490000	(22) (68.18%) (77.27%)
sja-miR-3003-a	FSE_088_42_B06	CNUS0000100783.1	Sjc_0057210 Sjp_0057210: CG6020 [EC:1.6.5.3 1.6.99.3]; ko:K03953 NADH dehydrogenase (ubiquinone) 1 alpha subcomplex 9, putative, mRNA	87.000000	1 to 23	797 to 826	-24.650000	(29) (58.62%) (65.52%)
sja-miR-3003-a	FSE001-P00004-F12	CNUS0000101796.1	Sjc_0068100 Sjp_0068100: LOC482854; similar to Proline synthetase co-transcribed bacterial homolog protein; ko:K06997, putative, mRNA	97.000000	1 to 23	159 to 190	-23.139999	(31) (64.52%) (70.97%)
sja-miR-3003-a	FSE001-P00017-B18	CNUS0000097821.1	Sjc_0025800 Sjp_0025800: mg:bb02e05-prov; mg:bb02e05 [EC:1.2.1.12]; ko:K00134 glyceraldehyde 3-phosphate dehydrogenase, putative, mRNA	90.000000	1 to 22	7 to 29	-23.299999	(23) (73.91%) (82.61%)
sja-miR-3003-a	AY812936.1	CNUS0000103180.1	Sjc_0082730 Sjp_0082730: LOC476387; similar to 40S ribosomal protein S9; ko:K02997 small subunit ribosomal protein S9e, putative, mRNA	90.000000	2 to 23	362 to 386	-25.660000	(25) (72.00%) (76.00%)
sja-miR-3003-a	FSA001-P00006-O17	CNUS0000098951.1	Sjc_0037730 Sjp_0037730: Mitochondrial 28S ribosomal protein S29 (S29mt) (MRP-S29) (Death-associated protein 3) (DAP-3), putative, mRNA	72.000000	1 to 23	80 to 109	-21.410000	(29) (65.52%) (68.97%)
sja-miR-3003-a	AY815082.1	CNUS0000102427.1	Sjc_0074770 Sjp_0074770: Transmembrane 9 superfamily protein member 3 precursor (SM-11044-binding protein) (EP70-P-iso), putative, mRNA	86.000000	1 to 23	653 to 677	-20.820000	(24) (62.50%) (75.00%)
sja-miR-3003-a	AY813255.1	CNUS0000098516.1	Sjc_0033100 Sjp_0033100: Nthl1; nth (endonuclease III)-like 1 [EC:4.2.99.18]; ko:K07457 endonuclease III related protein, putative, mRNA	96.000000	2 to 23	194 to 216	-23.700001	(23) (73.91%) (82.61%)
sja-miR-3003-a	FSE_126_41_A06	CNUS0000103090.1	Sjc_0081760 Sjp_0081760: Calcium-transporting ATPase sarcoplasmic/endoplasmic reticulum type (EC 3.6.3.8) (Calcium pump), putative, mRNA	75.000000	1 to 23	765 to 787	-22.950001	(23) (65.22%) (78.26%)
sja-miR-3003-a	FSA001-P00007-E23	CNUS0000098608.1	Sjc_0034070 Sjp_0034070: LIM domain transcription factor LMO4 (LIM domain only protein 4) (LMO-4) (Breast tumor autoantigen), putative, mRNA	81.000000	1 to 23	24 to 51	-20.549999	(27) (70.37%) (70.37%)
sja-miR-3003-a	FSE001-P00016-G10	CNUS0000101126.1	Sjc_0060880 Sjp_0060880: Srp19; Signal recognition particle protein 19; ko:K03105 signal recognition particle, subunit SRP19, putative, mRNA	89.000000	4 to 23	183 to 203	-23.450001	(21) (71.43%) (85.71%)
sja-miR-3003-a	FSE_186_50_B07	CNUS0000101858.1	Sjc_0068750 Sjp_0068750: MBD2-interacting zinc finger protein (Methyl-CpG-binding protein 2-interacting zinc finger protein), putative, mRNA	78.000000	1 to 23	2026 to 2045	-22.190001	(22) (68.18%) (72.73%)
sja-miR-3003-a	FSA001-P00022-H01	CNUS0000101452.1	Sjc_0064400 Sjp_0064400: ATPsyn-gamma; ATP synthase- chain [EC:3.6.3.14]; ko:K02136 F-type H+-transporting ATPase gamma chain, putative, mRNA	69.000000	1 to 23	39 to 65	-21.320000	(28) (60.71%) (60.71%)
sja-miR-3003-a	AY815109.1	CNUS0000098556.1	Sjc_0033520 Sjp_0033520: COQ3; coenzyme Q3 homolog, methyltransferase ; ko:K00591 hexaprenyldihydroxybenzoate methyltransferase, putative, mRNA	64.000000	4 to 23	321 to 339	-22.100000	(19) (78.95%) (78.95%)
sja-miR-3003-a	FSA001-P00020-D04	CNUS0000098130.1	Sjc_0029020 Sjp_0029020: Queuine tRNA-ribosyltransferase (EC 2.4.2.29) (tRNA-guanine transglycosylase) (Guanine insertion enzyme), putative, mRNA	87.000000	2 to 22	59 to 81	-23.059999	(22) (77.27%) (81.82%)
sja-miR-3003-a	FSA_100_16_H02	CNUS0000102567.1	Sjc_0076230 Sjp_0076230: Hematopoietic lineage cell-specific protein (Hematopoietic cell-specific LYN substrate 1) (LckBP1) (p75), putative, mRNA	99.000000	1 to 23	597 to 615	-25.070000	(22) (72.73%) (72.73%)
sja-miR-3003-a	AY815587.1	CNUS0000101629.1	Sjc_0066330 Sjp_0066330: Tether containing UBX domain for GLUT4 (Alveolar soft part sarcoma chromosome region candidate 1 homolog), putative, mRNA	83.000000	2 to 23	804 to 824	-20.290001	(22) (77.27%) (77.27%)
sja-miR-3003-a	FSE001-P00002-G07	CNUS0000097942.1	Sjc_0027060 Sjp_0027060: Tryptophan 5-hydroxylase 2 (EC 1.14.16.4) (Tryptophan 5-monooxygenase 2) (Neuronal tryptophan hydroxylase), putative, mRNA	101.000000	2 to 23	744 to 767	-20.870001	(23) (78.26%) (82.61%)
sja-miR-3003-a	FSE_228_78_F10	CNUS0000098278.1	Sjc_0030600 Sjp_0030600: Ubiquitin-conjugating enzyme E2 Z (EC 6.3.2.19) (Ubiquitin-protein ligase Z) (Ubiquitin carrier protein Z), putative, mRNA	96.000000	2 to 22	605 to 625	-23.070000	(20) (80.00%) (80.00%)
sja-miR-3003-a	AY813482.1	CNUS0000101274.1	Sjc_0062520 Sjp_0062520: TGas106i13.1, MGC89025; ubiquitin-conjugating enzyme E2H (UBC8 homolog) [EC:6.3.2.19]; ko:K01931 E6.3.2.19, putative, mRNA	92.000000	2 to 23	464 to 488	-21.719999	(24) (70.83%) (79.17%)
sja-miR-3003-a	FSA001-P00003-B19	CNUS0000096633.1	Sjc_0013280 Sjp_0013280: Palmitoyltransferase ZDHHC15 (EC 2.3.1.-) (Zinc finger DHHC domain-containing protein 15 homolog) (DHHC-15), putative, mRNA	96.000000	2 to 22	452 to 472	-21.290001	(21) (76.19%) (85.71%)
sja-miR-3003-a	FSA001-P00005-P04	CNUS0000097979.1	Sjc_0027450 Sjp_0027450: Mitochondrial fission 1 protein (Fis1 homolog) (Tetratricopeptide repeat protein 11) (TPR repeat protein 11), putative, mRNA	89.000000	1 to 22	60 to 84	-22.480000	(24) (62.50%) (79.17%)
sja-miR-3003-a	FSE_114_94_F12	CNUS0000098428.1	Sjc_0032180 Sjp_0032180: Sirt1; sirtuin 1 ((silent mating type information regulation 2, homolog) 1 [EC:3.5.1.-]; ko:K01463 E3.5.1.-, putative, mRNA	101.000000	1 to 23	829 to 854	-20.040001	(25) (76.00%) (84.00%)
sja-miR-3003-a	AY812673.1	CNUS0000101027.1	Sjc_0059830 Sjp_0059830: Uridine-cytidine kinase 2 (EC 2.7.1.48) (UCK 2) (Uridine monophosphokinase 2) (Cytidine monophosphokinase 2), putative, mRNA	92.000000	1 to 23	103 to 126	-20.280001	(24) (75.00%) (79.17%)
sja-miR-3003-a	FSA001-P00008-J23	CNUS0000107826.1	Sjc_0035510 Sjp_0035510: Chromatin accessibility complex protein 1 (CHRAC-1) (CHRAC-15) (HuCHRAC15) (DNA polymerase epsilon subunit p15), putative, mRNA	92.000000	2 to 22	32 to 53	-21.480000	(21) (71.43%) (80.95%)
sja-miR-3003-a	FSE001-P00001-I18	CNUS0000095595.1	Sjc_0002160 Sjp_0002160: Rab proteins geranylgeranyltransferase component A 2 (Rab escort protein 2) (REP-2) (Choroideraemia-like protein), putative, mRNA	66.000000	4 to 23	338 to 358	-20.160000	(20) (65.00%) (75.00%)
sja-miR-3003-a	FSE001-P00020-G23	CNUS0000097801.1	Sjc_0025600 Sjp_0025600: ER lumen protein retaining receptor 2 (KDEL receptor 2) (KDEL endoplasmic reticulum protein retention receptor 2), putative, mRNA	87.000000	1 to 21	339 to 363	-20.379999	(24) (66.67%) (75.00%)
sja-miR-3003-a	AY815097.1	CNUS0000102868.1	Sjc_0079460 Sjp_0079460: snRNA-activating protein complex subunit 3 (SNAPc subunit 3) (Small nuclear RNA-activating complex polypeptide 3), putative, mRNA	75.000000	2 to 21	36 to 58	-21.010000	(22) (72.73%) (77.27%)
sja-miR-3003-a	FSA001-P00011-E18	CNUS0000099712.1	Sjc_0045900 Sjp_0045900: Splicing factor U2AF 35 kDa subunit (U2 auxiliary factor 35 kDa subunit) (U2 snRNP auxiliary factor small subunit), putative, mRNA	88.000000	1 to 23	321 to 344	-20.549999	(23) (60.87%) (82.61%)
sja-miR-3003-a	FSE_077_37_E05	CNUS0000100050.1	Sjc_0049420 Sjp_0049420: mapk15, zgc:110345; mitogen-activated protein kinase 15 [EC:2.7.11.24]; ko:K08293 mitogen-activated protein kinase, putative, mRNA	70.000000	3 to 22	302 to 324	-21.570000	(22) (68.18%) (72.73%)
sja-miR-3003-a	FSE_037_23_G03	CNUS0000097082.1	Sjc_0018070 Sjp_0018070: Furin-1 precursor (EC 3.4.21.75) (Paired basic amino acid residue cleaving enzyme) (PACE) (Dibasic-processing enzyme), putative, mRNA	93.000000	3 to 23	820 to 839	-22.350000	(20) (75.00%) (85.00%)
sja-miR-3003-a	FSE001-P00014-M07	CNUS0000098032.1	Sjc_0028000 Sjp_0028000: BTB/POZ domain-containing protein TNFAIP1 (Tumor necrosis factor, alpha-induced protein 1, endothelial) (Protein B12), putative, mRNA	82.000000	4 to 23	202 to 222	-24.240000	(21) (71.43%) (76.19%)
sja-miR-3003-a	AY915391.1	CNUS0000097811.1	Sjc_0025700 Sjp_0025700: TFIIH basal transcription factor complex TTD-A subunit (General transcription factor IIH polypeptide 5) (TFB5 ortholog), putative, mRNA	97.000000	1 to 23	233 to 254	-23.209999	(22) (68.18%) (86.36%)
sja-miR-3003-a	AY813338.1	CNUS0000098118.1	Sjc_0028890 Sjp_0028890: LOC474807; similar to PRP4 pre-mRNA processing factor 4 homolog [EC:2.7.11.1]; ko:K08827 PRP4 pre-mRNA processing factor 4, putative, mRNA	79.000000	1 to 23	13 to 34	-21.690001	(22) (68.18%) (72.73%)
sja-miR-3003-a	FSE_235_62_F08	CNUS0000100191.1	Sjc_0050920 Sjp_0050920: eif3s7; eukaryotic translation initiation factor 3, subunit 7 zeta; ko:K03251 translation initiation factor eIF-3 subunit 7, putative, mRNA	114.000000	1 to 22	259 to 283	-22.010000	(24) (62.50%) (83.33%)
sja-miR-3003-a	FSA001-P00035-O12	CNUS0000099353.1	Sjc_0042040 Sjp_0042040: Vacuolar protein sorting-associated protein 25 (hVps25) (ELL-associated protein of 20 kDa) (Dermal papilla-derived protein 9), putative, mRNA	83.000000	3 to 21	385 to 401	-20.469999	(18) (77.78%) (77.78%)
sja-miR-3003-a	AY815028.1	CNUS0000102069.1	Sjc_0070990 Sjp_0070990: Dentin sialophosphoprotein precursor [Contains: Dentin phosphoprotein (Dentin phosphophoryn) (DPP); Dentin sialoprotein (DSP)], putative, mRNA	65.000000	2 to 23	662 to 689	-22.190001	(27) (62.96%) (66.67%)
sja-miR-3003-a	AY813615.1	CNUS0000096714.1	Sjc_0014120 Sjp_0014120: Interferon-related developmental regulator 1 (Nerve growth factor-inducible protein PC4) (TPA-induced sequence 7) (TIS7 protein), putative, mRNA	71.000000	1 to 23	117 to 141	-21.900000	(25) (64.00%) (68.00%)
sja-miR-3003-a	FSE001-P00010-G04	CNUS0000101763.1	Sjc_0067760 Sjp_0067760: eif2s1; eukaryotic translation initiation factor 2, subunit 1 alpha; ko:K03237 translation initiation factor eIF-2 alpha subunit, putative, mRNA	94.000000	4 to 21	26 to 42	-20.500000	(17) (82.35%) (88.24%)
sja-miR-3003-a	FSE_097_55_G07	CNUS0000101897.1	Sjc_0069150 Sjp_0069150: Single-stranded DNA-binding protein 3 (Sequence-specific single-stranded-DNA-binding protein) (Lck-associated signal transducer), putative, mRNA	104.000000	2 to 21	527 to 546	-20.990000	(19) (73.68%) (84.21%)
sja-miR-3003-a	AY815995.1	CNUS0000102446.1	Sjc_0074970 Sjp_0074970: Arginyl-tRNA--protein transferase 1 (EC 2.3.2.8) (R-transferase 1) (Arginyltransferase 1) (Arginine-tRNA--protein transferase 1), putative, mRNA	61.000000	1 to 23	392 to 418	-23.170000	(26) (65.38%) (73.08%)
sja-miR-3003-a	AY879341.1	CNUS0000096957.1	Sjc_0016700 Sjp_0016700: ppp1cc; protein phosphatase 1, catalytic subunit, gamma isoform [EC:3.1.3.16]; ko:K06269 protein phosphatase 1, catalytic subunit, putative, mRNA	97.000000	1 to 23	553 to 576	-20.620001	(23) (73.91%) (82.61%)
sja-miR-3003-a	FSE001-P00008-N13	CNUS0000102844.1	Sjc_0079190 Sjp_0079190: GTP binding / translation elongation factor/ translation factor, nucleic acid binding [EC:3.6.5.3]; ko:K03234 elongation factor EF-2, putative, mRNA	81.000000	2 to 21	245 to 265	-21.969999	(21) (71.43%) (80.95%)
sja-miR-3003-a	FSE_099_13_E02	CNUS0000098695.1	Sjc_0034980 Sjp_0034980: PTPN11; protein tyrosine phosphatase, non-receptor type 11 [EC:3.1.3.48]; ko:K07293 protein tyrosine phosphatase, non-receptor type 11, putative, mRNA	93.000000	1 to 22	330 to 361	-21.260000	(31) (48.39%) (61.29%)
sja-miR-3003-a	FSA_077_42_B06	CNUS0000101598.1	Sjc_0066010 Sjp_0066010: Solute carrier family 2, facilitated glucose transporter member 5 (Glucose transporter type 5, small intestine) (Fructose transporter), putative, mRNA	93.000000	1 to 21	50 to 70	-22.639999	(20) (75.00%) (85.00%)
sja-miR-3003-a	FSE_103_38_F05	CNUS0000096834.1	Sjc_0015410 Sjp_0015410: Beta-hexosaminidase alpha chain precursor (EC 3.2.1.52) (N-acetyl-beta-glucosaminidase) (Beta-N-acetylhexosaminidase) (Hexosaminidase A), putative, mRNA	78.000000	1 to 23	2698 to 2722	-20.930000	(24) (75.00%) (79.17%)
sja-miR-3003-a	AY222923.1	CNUS0000097595.1	Sjc_0023490 Sjp_0023490: VAMP2; vesicle-associated membrane protein 2 (synaptobrevin 2); ko:K08510 vesicle-associated membrane protein 1/2/3 (synaptobrevin I/II,, putative, mRNA	97.000000	3 to 21	249 to 266	-20.629999	(18) (72.22%) (88.89%)
sja-miR-3003-a	AY813618.1	CNUS0000100638.1	Sjc_0055700 Sjp_0055700: pin1; protein (peptidyl-prolyl cis/trans isomerase) NIMA-interacting 1; ko:K09578 peptidyl-prolyl cis-trans isomerase NIMA-interacting 1, putative, mRNA	94.000000	2 to 21	78 to 96	-22.250000	(19) (78.95%) (89.47%)
sja-miR-3003-a	AY814471.1	CNUS0000096495.1	Sjc_0011840 Sjp_0011840: atp6v0c; ATPase, H+ transporting, lysosomal, V0 subunit c [EC:3.6.3.14]; ko:K02155 V-type H+-transporting ATPase 16kDa proteolipid subunit, putative, mRNA	100.000000	1 to 23	366 to 390	-20.990000	(24) (70.83%) (75.00%)
sja-miR-3003-a	FSE001-P00004-M08	CNUS0000097306.1	Sjc_0020420 Sjp_0020420: ADP-ribosylation factor-binding protein GGA1 (Golgi-localized, gamma ear-containing, ARF-binding protein 1) (Gamma-adaptin-related protein 1), putative, mRNA	103.000000	1 to 22	520 to 541	-21.980000	(21) (76.19%) (85.71%)
sja-miR-3003-a	FSE001-P00020-P06	CNUS0000100878.1	Sjc_0058220 Sjp_0058220: ND42; NADH:ubiquinone reductase 42kD subunit precursor [EC:1.6.5.3 1.6.99.3]; ko:K03954 NADH dehydrogenase (ubiquinone) 1 alpha subcomplex 10, putative, mRNA	91.000000	3 to 22	516 to 537	-20.190001	(21) (71.43%) (80.95%)
sja-miR-3003-a	FSE_160_41_A06	CNUS0000103082.1	Sjc_0081670 Sjp_0081670: Cell division cycle and apoptosis regulator protein 1 (Cell cycle and apoptosis regulatory protein 1) (CARP-1) (Death inducer with SAP domain), putative, mRNA	76.000000	1 to 21	1206 to 1225	-21.400000	(21) (76.19%) (76.19%)
sja-miR-3003-a	AY813767.1	CNUS0000102005.1	Sjc_0070310 Sjp_0070310: Golgi-associated plant pathogenesis-related protein 1 (Golgi-associated PR-1 protein) (GAPR-1) (Glioma pathogenesis-related protein 2) (GliPR 2), putative, mRNA	84.000000	1 to 23	174 to 194	-20.620001	(22) (72.73%) (81.82%)
sja-miR-3003-a	FSE001-P00025-D23	CNUS0000101999.1	Sjc_0070250 Sjp_0070250: VTI1A; similar to vesicle transport through interaction with t-SNAREs homolog 1A ; ko:K08493 vesicle transport through interaction with t-SNAREs 1, putative, mRNA	88.000000	2 to 23	289 to 320	-22.160000	(32) (59.38%) (62.50%)
sja-miR-3003-a	FSE001-P00015-H01	CNUS0000102828.1	Sjc_0079030 Sjp_0079030: Solute carrier family 12 member 5 (Electroneutral potassium-chloride cotransporter 2) (K-Cl cotransporter 2) (Neuronal K-Cl cotransporter) (mKCC2), putative, mRNA	94.000000	4 to 23	2756 to 2774	-21.170000	(19) (73.68%) (78.95%)
sja-miR-3003-a	AY814416.1	CNUS0000098452.1	Sjc_0032420 Sjp_0032420: TATA-box-binding protein (TATA-box factor) (TATA-binding factor) (TATA sequence-binding protein) (TBP) (Transcription initiation factor TFIID TBP subunit), putative, mRNA	102.000000	1 to 23	71 to 98	-26.260000	(27) (70.37%) (74.07%)
sja-miR-3003-a	AY810101.1	CNUS0000100496.1	Sjc_0054140 Sjp_0054140: Serine/threonine-protein kinase PLK4 (EC 2.7.11.21) (Polo-like kinase 4) (PLK-4) (Serine/threonine-protein kinase Sak) (Serine/threonine-protein kinase 18), putative, mRNA	78.000000	1 to 23	296 to 320	-20.230000	(24) (70.83%) (75.00%)
sja-miR-3003-a	AY223402.1	CNUS0000100945.1	Sjc_0058940 Sjp_0058940: Survival of motor neuron-related-splicing factor 30 (SMN-related protein) (30 kDa splicing factor SMNrp) (Survival motor neuron domain-containing protein 1), putative, mRNA	103.000000	1 to 23	221 to 245	-20.320000	(24) (79.17%) (79.17%)
sja-miR-3003-a	FSE_162_60_D08	CNUS0000098771.1	Sjc_0035790 Sjp_0035790: Protein tyrosine phosphatase type IVA protein 3 (EC 3.1.3.48) (Protein-tyrosine phosphatase 4a3) (Protein-tyrosine phosphatase of regenerating liver 3) (PRL-3), putative, mRNA	90.000000	2 to 23	364 to 389	-21.030001	(25) (76.00%) (76.00%)
sja-miR-3003-a	AY915401.1	CNUS0000095926.1	Sjc_0005690 Sjp_0005690: LOC450529; similar to calcium/calmodulin-dependent protein kinase II gamma [EC:2.7.11.17]; ko:K04515 calcium/calmodulin-dependent protein kinase (CaM kinase) II, putative, mRNA	99.000000	1 to 23	1303 to 1326	-21.290001	(23) (65.22%) (82.61%)
sja-miR-3003-a	AY812762.1	CNUS0000101309.1	Sjc_0062870 Sjp_0062870: B4GALT7; xylosylprotein beta 1,4-galactosyltransferase, polypeptide 7 (galactosyltransferase I) [EC:2.4.1.133]; ko:K00733 xylosylprotein 4-beta-galactosyltransferase, putative, mRNA	76.000000	2 to 23	618 to 643	-22.799999	(25) (68.00%) (76.00%)
sja-miR-3003-a	FSE001-P00027-A23	CNUS0000102857.1	Sjc_0079320 Sjp_0079320: Ubiquitin carboxyl-terminal hydrolase 2 (EC 3.1.2.15) (Ubiquitin thioesterase 2) (Ubiquitin-specific-processing protease 2) (Deubiquitinating enzyme 2) (41 kDa ubiquitin-specific protease), putative, mRNA	75.000000	2 to 23	365 to 385	-21.950001	(21) (71.43%) (76.19%)
[truncated: 16,014 more rows]
