# Supplementary material for: Genome-Wide Identification of Schistosoma japonicum MicroRNAs Using a Deep-Sequencing Approach
Source: PLoS One. 2009 Dec 8;4(12):e8206. doi: 10.1371/journal.pone.0008206 (PMC2785426; doi:10.1371/journal.pone.0008206)
Supplement: Table S8 — The S. japonicum miRNAs mapped to the introns of some schistosome genes (host genes). (0.04 MB XLS) [file pone.0008206.s011.xls]

## Sheet: Sheet1
Table S8. The S. japonicum miRNAs mapped to the introns of some schistosome genes (host genes)
sja miRNAs	Genomic Contigs	Host genes ID	Host gene names
sja-miR-3127	CNUS0000095544	Sjc_0001600///Sjp_0001600	Uncharacterized protein YPR045C, putative, mRNA
sja-miR-3108	CNUS0000095749	Sjc_0003770///Sjp_0003770	CpG-binding protein (PHD finger and CXXC domain-containing protein 1) (CXXC-type zinc finger protein 1), putative, mRNA
sja-miR-3068	CNUS0000096081	Sjc_0007320///Sjp_0007320	Serine/threonine-protein kinase MARK2 (EC 2.7.11.1) (MAP/microtubule affinity-regulating kinase 2) (ELKL Motif Kinase) (EMK1), putative, mRNA
sja-miR-3060	CNUS0000096171	Sjc_0008300///Sjp_0008300	hypothetical protein, mRNA
sja-miR-3148	CNUS0000096176	Sjc_0008360///Sjp_0008360	Heterogeneous nuclear ribonucleoprotein K (hnRNP K), putative, mRNA
sja-miR-3126	CNUS0000096818	Sjc_0015230///Sjp_0015230	shark; Src homology 2, ankyrin repeat, tyrosine kinase [EC 2.7.10.2]; ko K08253 non-specific protein-tyrosine kinase, putative, mRNA
sja-miR-3009	CNUS0000097042	Sjc_0017620///Sjp_0017620	expressed protein, putative, mRNA
sja-miR-3050	CNUS0000097095	Sjc_0018210///Sjp_0018210	Phosphatidylinositol 3-kinase 2 (EC 2.7.1.137) (PI3-kinase) (PtdIns-3-kinase) (PI3K), putative, mRNA
sja-miR-3073	CNUS0000097204	Sjc_0019340///Sjp_0019340	Probable serine hydroxymethyltransferase, cytosolic (EC 2.1.2.1) (Serine methylase) (Glycine hydroxymethyltransferase) (SHMT), putative, mRNA
sja-miR-3024	CNUS0000097360	Sjc_0021000///Sjp_0021000	MGC76078; N-acetyltransferase 5 [EC 2.3.1.-]; ko K00680 E2.3.1, putative, mRNA
sja-miR-3095	CNUS0000097669	Sjc_0024230///Sjp_0024230	hypothetical protein, mRNA
sja-miR-3056	CNUS0000097766	Sjc_0025240///Sjp_0025240	Mitogen-activated protein kinase kinase kinase kinase 3 (EC 2.7.11.1) (MAPK/ERK kinase kinase kinase 3) (MEK kinase kinase 3) (MEKKK3) (Germinal center kinase-related protein)
sja-miR-3088	CNUS0000097965	Sjc_0027310///Sjp_0027310	AP-1 complex subunit beta-1 (Adapter-related protein complex 1 beta-1 subunit) (Beta-adaptin 1) (Adaptor protein complex AP-1 beta-1subunit) (Golgi adaptor HA1/AP1 adapter)
sja-miR-3113	CNUS0000098189	Sjc_0029650///Sjp_0029650	FER; fer (fps/fes related) tyrosine kinase (phosphoprotein NCP94) [EC 2.7.10.2]; ko K08253 non-specific protein-tyrosine kinase, putative, mRNA
sja-miR-3093	CNUS0000098303	Sjc_0030850///Sjp_0030850	hypothetical protein, mRNA
sja-miR-3006	CNUS0000098430	Sjc_0032200///Sjp_0032200	DEP domain-containing protein 5, putative, mRNA
sja-miR-3029	CNUS0000098492	Sjc_0032840///Sjp_0032840	rnaset2-prov; ribonuclease T2 [EC 3.1.27.-]; ko K01172 E3.1.27.-, putative, mRNA
sja-miR-3102	CNUS0000098493	Sjc_0032850///Sjp_0032850	IPR001568 Ribonuclease T2,domain-containing protein, mRNA
sja-miR-3001c	CNUS0000098497	Sjc_0032900///Sjp_0032900	Islet cell autoantigen 1 (69 kDa islet cell autoantigen) (ICA69) (p69) (Islet cell autoantigen p69) (ICAp69), putative, mRNA
sja-miR-3061	CNUS0000098970	Sjc_0037940///Sjp_0037940	hypothetical protein, mRNA
sja-miR-3078	CNUS0000099047	Sjc_0038750///Sjp_0038750	RPOL-1l; DNA-directed RNA polymerase I-like [EC 2.7.7.6]; ko K03002 DNA-directed RNA polymerase I subunit A2, putative, mRNA
sja-miR-3011	CNUS0000099204	Sjc_0040430///Sjp_0040430	PDZ and LIM domain protein 7 (LIM mineralization protein) (LMP) (Protein enigma), putative, mRNA
sja-miR-3092	CNUS0000099282	Sjc_0041240///Sjp_0041240	Aldh5a1; aldhehyde dehydrogenase family 5, subfamily A1 [EC 1.2.1.24]; ko K00139 succinate-semialdehyde dehydrogenase, putative, mRNA
sja-miR-3037	CNUS0000099402	Sjc_0042550///Sjp_0042550	IQ motif-containing protein H (Testis development protein NYD-SP5), putative, mRNA
sja-miR-3104	CNUS0000099549	Sjc_0044120///Sjp_0044120	Zinc finger protein 291, putative, mRNA
sja-miR-3005	CNUS0000099610	Sjc_0044820///Sjp_0044820	qtrtd1-prov; queuine tRNA-ribosyltransferase domain containing 1 [EC 2.4.2.29]; ko K00773 queuine tRNA-ribosyltransferase, putative,mRNA
sja-miR-3003-a	CNUS0000099760	Sjc_0046400///Sjp_0046400	Small conductance calcium-activated potassium channel protein 2 (SK2), putative, mRNA
sja-miR-3084	CNUS0000099760	Sjc_0046400///Sjp_0046400	Small conductance calcium-activated potassium channel protein 2 (SK2), putative, mRNA
sja-miR-3015	CNUS0000099829	Sjc_0047100///Sjp_0047100	expressed protein, putative, mRNA
sja-miR-3138	CNUS0000099929	Sjc_0048140///Sjp_0048140	RPS6KB1; p70S6K [EC 2.7.11.1]; ko K04688 p70 ribosomal S6 kinase, putative, mRNA
sja-miR-5	CNUS0000099975	Sjc_0048610///Sjp_0048610	hypothetical protein, mRNA
sja-miR-3035	CNUS0000099975	Sjc_0048610///Sjp_0048610	hypothetical protein, mRNA
sja-miR-3070	CNUS0000100083	Sjc_0049750///Sjp_0049750	Protein F37C4.5, putative, mRNA
sja-miR-3119	CNUS0000100540	Sjc_0054640///Sjp_0054640	EPRS, QPRS, QARS; glutamyl-prolyl-tRNA synthetase [EC 6.1.1.15 6.1.1.17]; ko K01881 prolyl-tRNA synthetase, putative, mRNA
sja-miR-3094	CNUS0000101120	Sjc_0060820///Sjp_0060820	NCSTN; nicastrin; ko K06171 nicastrin, putative, mRNA
sja-miR-3130	CNUS0000101130	Sjc_0060920///Sjp_0060920	expressed protein, putative, mRNA
sja-miR-3072	CNUS0000102457	Sjc_0075110///Sjp_0075110	Protein furry homolog-like (ALL1-fused gene from chromosome 4p12), putative, mRNA
sja-miR-3128	CNUS0000102542	Sjc_0075980///Sjp_0075980	tRNA-splicing endonuclease subunit Sen54 (tRNA-intron endonuclease Sen54), putative, mRNA
sja-miR-3114	CNUS0000102542	Sjc_0075980///Sjp_0075980	tRNA-splicing endonuclease subunit Sen54 (tRNA-intron endonuclease Sen54), putative, mRNA
sja-miR-3135	CNUS0000102989	Sjc_0080710///Sjp_0080710	Connector enhancer of kinase suppressor of ras 2 (Connector enhancer of KSR2) (CNK2) (Membrane-associated guanylate kinase-interacting protein) (MAGUIN), putative, mRNA
sja-miR-3140	CNUS0000103199	Sjc_0082920///Sjp_0082920	mcm3l; MCM3 minichromosome maintenance deficient 3 , like; ko K02541 minichromosome maintenance protein 3, putative, mRNA
sja-miR-3032	CNUS0000103475	Sjc_0085860///Sjp_0085860	cg14997-prov; hypothetical protein MGC64260; ko K00540 E1, putative, mRNA
sja-miR-3105	CNUS0000103550	Sjc_0086670///Sjp_0086670	BMP2K; BMP2 inducible kinase [EC 2.7.11.1]; ko K08854 BMP2 inducible kinase, putative, mRNA
sja-miR-3144	CNUS0000104393	Sjc_0095700///Sjp_0095700	hypothetical protein, mRNA
sja-miR-3077	CNUS0000105386	Sjc_0106220///Sjp_0106220	hypothetical protein, mRNA
sja-miR-3106	CNUS0000105450	Sjc_0106880///Sjp_0106880	hypothetical protein, mRNA
sja-miR-3020	CNUS0000106711	Sjc_0120930///Sjp_0120930	hypothetical protein, mRNA
sja-miR-3111	CNUS0000107291	Sjc_0129910///Sjp_0129910	Alpha-actinin, sarcomeric (F-actin cross-linking protein), putative, mRNA
sja-miR-3122	CNUS0000107291	Sjc_0129910///Sjp_0129910	Alpha-actinin, sarcomeric (F-actin cross-linking protein), putative, mRNA
sja-miR-3074	CNUS0000107739	Sjc_0134910///Sjp_0134910	IPR013032 EGF-like region,IPR000884 Thrombospondin, type I,domain-containing protein, mRNA
sja-miR-3055	CNUS0000107997	Sjc_0118640///Sjp_0118640	Conserved hypothetical protein, expressed protein, putative, mRNA
